# Supplementary material for: Global phosphoproteome analysis of human bone marrow reveals predictive phosphorylation markers for the treatment of acute myeloid leukemia with quizartinib
Source: Leukemia. 2014 Jan 10;28(3):716–9. doi: 10.1038/leu.2013.347 (PMC3948157; doi:10.1038/leu.2013.347)
Supplement: Supplementary Information 2 [file leu2013347x2.xls]

## Sheet: Supplement2.xlsx
id	Protein	Proteins	Protein Names	Gene Names	Amino Acid	Position	Sequence Window	Modified Sequence	Position in peptide	Localization Prob	Score Diff	Score	Best Localization Raw File	Best Localization Scan Number	Best Identification Raw File	Best Identification Scan Number	Ratio H/L Normalized AML001	Ratio H/L Normalized AML002	Ratio H/L Normalized AML003	Ratio H/L Normalized AML004	Ratio H/L Normalized AML005	Ratio H/L Normalized AML006	Ratio H/L Normalized AML007	Ratio H/L Normalized AML008	Ratio H/L Normalized AML009	Ratio H/L Normalized AML010	Ratio H/L Normalized AML011	Ratio H/L Normalized AML012	Ratio H/L Normalized AML013
0	A0A5E8	A0A5E8;Q99501;E7EQM6	cDNA FLJ16435 fis, clone BRACE3020671, highly similar to GAS2-like protein 1;cDNA FLJ36067 fis, clone TESTI2019308, highly similar to GAR22 PROTEIN;Growth arrest-specific 2 like 1, isoform CRA_a;GAS2-like protein 1;GAS2-related protein on chromosome 22;Growth arrest-specific protein 2-like 1	GAS2L1;hCG_41633;GAR22;GAS2L1	S	348	LPPHPRSRRYSGD	_S(ph)RRYSGDSDSSASSAQSGPLGTR_	1	0.343509	0	57.366	Ki6023_8	5037	Ki6023_8	5037
1	A0A5E8	A0A5E8;Q99501;E7EQM6	cDNA FLJ16435 fis, clone BRACE3020671, highly similar to GAS2-like protein 1;cDNA FLJ36067 fis, clone TESTI2019308, highly similar to GAR22 PROTEIN;Growth arrest-specific 2 like 1, isoform CRA_a;GAS2-like protein 1;GAS2-related protein on chromosome 22;Growth arrest-specific protein 2-like 1	GAS2L1;hCG_41633;GAR22;GAS2L1	S	352	PRSRRYSGDSDSS	_S(ph)RRYSGDSDSSASSAQSGPLGTR_	5	0.343509	0	57.366	Ki6023_8	5037	Ki6023_8	5037
2	A0A962	A0A962;Q96EP0;Q96EP0-3;B3KV71	cDNA FLJ75313, highly similar to Homo sapiens interferon-stimulated transcription factor 3, gamma 48kDa, mRNA;Ring finger protein 31, isoform CRA_d;Ubiquitin ligase;RING finger protein 31;Zinc in-between-RING-finger ubiquitin-associated domain protein;RING finger protein 31;Zinc in-between-RING-finger ubiquitin-associated domain protein;cDNA FLJ16199 fis, clone CTONG1000241, highly similar to RIN…	hCG_40195;hoip;RNF31;RNF31;ZIBRA;RNF31;ZIBRA	S	840	EQHRGRSCEDFQN	_GRS(ph)CEDFQNWK_	3	1	104.244	151.78	Ki6020_B_03	8062	Ki6020_3	10428								0.26221
3	A0A962	A0A962;Q96EP0;Q96EP0-3;B3KV71	cDNA FLJ75313, highly similar to Homo sapiens interferon-stimulated transcription factor 3, gamma 48kDa, mRNA;Ring finger protein 31, isoform CRA_d;Ubiquitin ligase;RING finger protein 31;Zinc in-between-RING-finger ubiquitin-associated domain protein;RING finger protein 31;Zinc in-between-RING-finger ubiquitin-associated domain protein;cDNA FLJ16199 fis, clone CTONG1000241, highly similar to RIN…	hCG_40195;hoip;RNF31;RNF31;ZIBRA;RNF31;ZIBRA	S	383	RLAQPPSLVVDSR	_LAQPPS(ph)LVVDSR_	6	0.999989	49.5131	101.39	Ki6020_B_01	9477	Ki6020_B_01	9477								0.020306
4	A0A962	A0A962;Q96EP0;Q96EP0-3;B3KV71	cDNA FLJ75313, highly similar to Homo sapiens interferon-stimulated transcription factor 3, gamma 48kDa, mRNA;Ring finger protein 31, isoform CRA_d;Ubiquitin ligase;RING finger protein 31;Zinc in-between-RING-finger ubiquitin-associated domain protein;RING finger protein 31;Zinc in-between-RING-finger ubiquitin-associated domain protein;cDNA FLJ16199 fis, clone CTONG1000241, highly similar to RIN…	hCG_40195;hoip;RNF31;RNF31;ZIBRA;RNF31;ZIBRA	S	466	GPPRRLSAPLPSS	_RLS(ph)APLPSS(ph)CGDPEK_	3	1	69.4748	156.57	Ki6020_B_01	6454	Ki6021_3	10677	2.2314	1.562	0.32516	0.30197	5.2833	1.684	1.3872	1.0283	0.87763	0.62493	0.85271	0.61272	3.6878
5	A0A962	A0A962;Q96EP0;Q96EP0-3;B3KV71	cDNA FLJ75313, highly similar to Homo sapiens interferon-stimulated transcription factor 3, gamma 48kDa, mRNA;Ring finger protein 31, isoform CRA_d;Ubiquitin ligase;RING finger protein 31;Zinc in-between-RING-finger ubiquitin-associated domain protein;RING finger protein 31;Zinc in-between-RING-finger ubiquitin-associated domain protein;cDNA FLJ16199 fis, clone CTONG1000241, highly similar to RIN…	hCG_40195;hoip;RNF31;RNF31;ZIBRA;RNF31;ZIBRA	S	472	SAPLPSSCGDPEK	_RLS(ph)APLPSS(ph)CGDPEK_	9	0.587398	1.53402	156.57	Ki6020_B_01	6454	Ki6021_3	10677
6	Q9UQ35	A0AUK8;Q9UQ35;F5GWZ7;O60382	SRRM2 protein;300 kDa nuclear matrix antigen;Serine/arginine repetitive matrix protein 2;Serine/arginine-rich splicing factor-related nuclear matrix protein of 300 kDa;Splicing coactivator subunit SRm300;Tax-responsive enhancer element-binding protein 803;KIAA0324	SRRM2;HSPC075;KIAA0324;SRL300;SRM300;SRRM2;KIAA0324	S	2132	PLDRCRSPGMLEP	_S(ph)PGMLEPLGSSR_	1	1	114.721	156.6	Ki6025_1	16119	Ki6023_3	12509	1.1331	1.8106	1.4268	1.7397	4.3665	1.2314	1.3512	34.169	1.3107	0.77995	0.61161	2.3107	1.4814
7	Q9UQ35	A0AUK8;Q9UQ35;F5GWZ7;O60382	SRRM2 protein;300 kDa nuclear matrix antigen;Serine/arginine repetitive matrix protein 2;Serine/arginine-rich splicing factor-related nuclear matrix protein of 300 kDa;Splicing coactivator subunit SRm300;Tax-responsive enhancer element-binding protein 803;KIAA0324	SRRM2;HSPC075;KIAA0324;SRL300;SRM300;SRRM2;KIAA0324	S	2123	FSRPSMSPTPLDR	_PSMS(ph)PTPLDR_	4	0.999102	30.5589	195.97	Ki6021_1	10422	Ki6021_1	17549	1.6375	1.1835	1.6437	1.8006	2.7206	0.71842	0.92181	12.852	0.62275	0.50479	0.41819	0.88127	0.81057
8	Q9UQ35	A0AUK8;Q9UQ35;F5GWZ7;O60382	SRRM2 protein;300 kDa nuclear matrix antigen;Serine/arginine repetitive matrix protein 2;Serine/arginine-rich splicing factor-related nuclear matrix protein of 300 kDa;Splicing coactivator subunit SRm300;Tax-responsive enhancer element-binding protein 803;KIAA0324	SRRM2;HSPC075;KIAA0324;SRL300;SRM300;SRRM2;KIAA0324	S	2100	PATRNHSGSRTPP	_NHS(ph)GSRTPPVALNSSR_	3	0.439519	0	145.48	Ki6025_9	6723	Ki6021_4	5901	1.1071	2.1234	1.6593	1.7065	2.9034	0.75075	0.72324	0.88628	0.75684	1.0292	0.58023	0.97609	0.59528
9	Q9UQ35	A0AUK8;Q9UQ35;F5GWZ7;O60382	SRRM2 protein;300 kDa nuclear matrix antigen;Serine/arginine repetitive matrix protein 2;Serine/arginine-rich splicing factor-related nuclear matrix protein of 300 kDa;Splicing coactivator subunit SRm300;Tax-responsive enhancer element-binding protein 803;KIAA0324	SRRM2;HSPC075;KIAA0324;SRL300;SRM300;SRRM2;KIAA0324	S	2102	TRNHSGSRTPPVA	_NHS(ph)GSRTPPVALNSSR_	5	0.439519	0	145.48	Ki6025_9	6723	Ki6021_4	5901	0.0061942	0.92832	1.1031	1.2127	2.2976	0.55001	0.80421	0.91116	0.54324	0.59044	1.3966	1.9202	0.77165
10	Q9UQ35	A0AUK8;Q9UQ35;F5GWZ7;O60382	SRRM2 protein;300 kDa nuclear matrix antigen;Serine/arginine repetitive matrix protein 2;Serine/arginine-rich splicing factor-related nuclear matrix protein of 300 kDa;Splicing coactivator subunit SRm300;Tax-responsive enhancer element-binding protein 803;KIAA0324	SRRM2;HSPC075;KIAA0324;SRL300;SRM300;SRRM2;KIAA0324	S	2272	AAMNLASPRTAVA	_TPAIPTAVNLADSRTPAAAAAM(ox)NLAS(ph)PR_	26	0.953694	16.6575	311.21	Ki6025_2	22040	Ki5311_A_01	4335	1.1383	1.5058	1.9277	1.8062	1.5664	1.6899	0.4461	6.8542	4.5429	0.51818	0.4044	3.389	0.70144
11	A0AUX0	A0AUX0;B7Z763;Q01432;B7Z5L7;E9PKC5;Q01432-3;E9PLK6;Q01432-2;E9PIR5;E9PPG2	Adenosine monophosphate deaminase (Isoform E);Adenosine monophosphate deaminase (Isoform E), isoform CRA_b;cDNA FLJ76195, highly similar to Homo sapiens adenosine monophosphate deaminase (isoform E) (AMPD3),mRNA;Adenosine monophosphate deaminase (Isoform E), isoform CRA_a;cDNA FLJ51124, highly similar to AMP deaminase 3 (EC 3.5.4.6);AMP deaminase 3;AMP deaminase isoform E;Erythrocyte AMP deaminas…	AMPD3;hCG_22452;AMPD3;hCG_22452;AMPD3;AMPD3;AMPD3	S	92	SFKMIRSQSLSLQ	_S(ph)QSLSLQM(ox)PPQQDWK_	1	0.499834	0	124.25	Ki6023_1	16427	Ki5309_A_01	11293	3.9413				5.2602
12	A0AUX0	A0AUX0;B7Z763;Q01432;B7Z5L7;E9PKC5;Q01432-3;E9PLK6;Q01432-2;E9PIR5;E9PPG2	Adenosine monophosphate deaminase (Isoform E);Adenosine monophosphate deaminase (Isoform E), isoform CRA_b;cDNA FLJ76195, highly similar to Homo sapiens adenosine monophosphate deaminase (isoform E) (AMPD3),mRNA;Adenosine monophosphate deaminase (Isoform E), isoform CRA_a;cDNA FLJ51124, highly similar to AMP deaminase 3 (EC 3.5.4.6);AMP deaminase 3;AMP deaminase isoform E;Erythrocyte AMP deaminas…	AMPD3;hCG_22452;AMPD3;hCG_22452;AMPD3;AMPD3;AMPD3	S	94	KMIRSQSLSLQMP	_S(ph)QSLSLQM(ox)PPQQDWK_	3	0.499834	0	124.25	Ki6023_1	16427	Ki5309_A_01	11293						5.6927
13	A0AUZ9	A0AUZ9	Uncharacterized protein C2orf67	C2orf67	S	714	RKKRHLSETALGE	_RHLS(ph)ETALGER_	4	0.94317	12.2001	91.961	Ki6025_10	4751	Ki6019_B_10	5119	0.11898						0.18386						0.35667
14	Q92547	Q92547;A0AV47;A7E2X7	DNA topoisomerase 2-binding protein 1;DNA topoisomerase II-beta-binding protein 1;DNA topoisomerase II-binding protein 1;Topoisomerase (DNA) II binding protein 1;Topoisomerase (DNA) II binding protein 1	KIAA0259;TOPBP1;TOPBP1;TOPBP1	S	888	AVALSASPQLKEA	_NAVALSAS(ph)PQLK_	8	0.99263	21.2933	146.5	Ki6025_1	12229	Ki5309_A_01	7625	3.3354							3.2882		0.80592	5.6435	2.5543	5.1824
15	Q14151	A0AV56;A8K329;B7ZLP6;Q15424;B7ZLP5;F5H0H3;B7Z5B6;F5H1L1;B7Z2Z1;F5GZU3;B7Z2F6;B7Z5X3;B7Z1C7;Q14151;A0PJ47;A8MXT5;C9JPX0	SAFB protein;Scaffold attachment factor B;cDNA FLJ76656, highly similar to Homo sapiens scaffold attachment factor B (SAFB), mRNA;SAFB protein;HSP27 estrogen response element-TATA box-binding protein;Scaffold attachment factor B1;SAFB protein;cDNA FLJ54745, highly similar to Scaffold attachment factor B;cDNA FLJ59523, highly similar to Scaffold attachment factor B;cDNA FLJ54744, highly similar to…	SAFB;SAFB;HAP;HET;SAFB;SAFB1;SAFB;KIAA0138;SAFB2;SAFB2;SAFB2;SAFB2	S	287	QSSKADSLLAVVK	_ADS(ph)LLAVVK_	3	1	168.827	168.83	Ki6025_1	18576	Ki6025_1	18576	0.2691	2.3871	1.9968	1.4945	2.1012	0.75191	3.4187	4.9386	1.339		0.19455		0.56116
16	A0AV56	A0AV56;A8K329;B7ZLP6;Q15424;B7ZLP5;F5H0H3;B7Z5B6;F5H1L1;B7Z2Z1;B7Z959;B7Z2H3;Q3SYC2-3	SAFB protein;Scaffold attachment factor B;cDNA FLJ76656, highly similar to Homo sapiens scaffold attachment factor B (SAFB), mRNA;SAFB protein;HSP27 estrogen response element-TATA box-binding protein;Scaffold attachment factor B1;SAFB protein;cDNA FLJ54745, highly similar to Scaffold attachment factor B;cDNA FLJ59523, highly similar to Scaffold attachment factor B;cDNA FLJ54736, highly similar to…	SAFB;SAFB;HAP;HET;SAFB;SAFB1;SAFB;DC5;DGAT2L5;MOGAT2	S	32	TGTRRLSDLRVID	_RLS(ph)DLR_	3	1	175.754	175.75	Ki6022_4	5321	Ki6022_4	5321				0.10849						0.045373
17	A0AV56	A0AV56;A8K329;B7ZLP6;Q15424;B7ZLP5;F5H0H3;B7Z5B6;F5H1L1;B7Z2Z1;B7Z959;B7Z2H3	SAFB protein;Scaffold attachment factor B;cDNA FLJ76656, highly similar to Homo sapiens scaffold attachment factor B (SAFB), mRNA;SAFB protein;HSP27 estrogen response element-TATA box-binding protein;Scaffold attachment factor B1;SAFB protein;cDNA FLJ54745, highly similar to Scaffold attachment factor B;cDNA FLJ59523, highly similar to Scaffold attachment factor B;cDNA FLJ54736, highly similar to…	SAFB;SAFB;HAP;HET;SAFB;SAFB1;SAFB	S	79	DEIEITSEGNKKT	_AIEDEGGNPDEIEIT(ph)SEGNKK_	16	0.5	0	69.522	Ki6023_2	11602	Ki6019_B_02	12074						0.39227	0.44835				0.40402
18	Q14151	A0AV56;A8K329;B7ZLP6;Q15424;B7ZLP5;F5H0H3;B7Z5B6;F5H1L1;B7Z2Z1;F5GZU3;B7Z2F6;B7Z5X3;B7Z1C7;Q14151;A0PJ47;A8MXT5;C9JPX0	SAFB protein;Scaffold attachment factor B;cDNA FLJ76656, highly similar to Homo sapiens scaffold attachment factor B (SAFB), mRNA;SAFB protein;HSP27 estrogen response element-TATA box-binding protein;Scaffold attachment factor B1;SAFB protein;cDNA FLJ54745, highly similar to Scaffold attachment factor B;cDNA FLJ59523, highly similar to Scaffold attachment factor B;cDNA FLJ54744, highly similar to…	SAFB;SAFB;HAP;HET;SAFB;SAFB1;SAFB;KIAA0138;SAFB2;SAFB2;SAFB2;SAFB2	S	233	EPVKEESSELEQP	_SEPVKEES(ph)SELEQPFAQDT(ph)SSVGPDRK_	8	0.494073	0	131.59	Ki6025_2	14692	Ki6023_2	16561	0.17192		0.56884			0.28624			0.56432		0.16705		0.83527
19	Q14151	A0AV56;A8K329;B7ZLP6;Q15424;B7ZLP5;F5H0H3;B7Z5B6;F5H1L1;B7Z2Z1;F5GZU3;B7Z2F6;B7Z5X3;B7Z1C7;Q14151;A0PJ47;A8MXT5;C9JPX0	SAFB protein;Scaffold attachment factor B;cDNA FLJ76656, highly similar to Homo sapiens scaffold attachment factor B (SAFB), mRNA;SAFB protein;HSP27 estrogen response element-TATA box-binding protein;Scaffold attachment factor B1;SAFB protein;cDNA FLJ54745, highly similar to Scaffold attachment factor B;cDNA FLJ59523, highly similar to Scaffold attachment factor B;cDNA FLJ54744, highly similar to…	SAFB;SAFB;HAP;HET;SAFB;SAFB1;SAFB;KIAA0138;SAFB2;SAFB2;SAFB2;SAFB2	S	234	PVKEESSELEQPF	_SEPVKEES(ph)SELEQPFAQDT(ph)SSVGPDRK_	9	0.494073	0	131.59	Ki6025_2	14692	Ki6023_2	16561	0.077515	0.28422	0.53641		0.69005	0.22682	0.63416	4.0041	0.60772	0.53235	0.16191	0.39697	0.23828
20	Q14151	A0AV56;A8K329;B7ZLP6;Q15424;B7ZLP5;F5H0H3;B7Z5B6;F5H1L1;B7Z2Z1;F5GZU3;B7Z2F6;B7Z5X3;B7Z1C7;Q14151;A0PJ47;A8MXT5;C9JPX0	SAFB protein;Scaffold attachment factor B;cDNA FLJ76656, highly similar to Homo sapiens scaffold attachment factor B (SAFB), mRNA;SAFB protein;HSP27 estrogen response element-TATA box-binding protein;Scaffold attachment factor B1;SAFB protein;cDNA FLJ54745, highly similar to Scaffold attachment factor B;cDNA FLJ59523, highly similar to Scaffold attachment factor B;cDNA FLJ54744, highly similar to…	SAFB;SAFB;HAP;HET;SAFB;SAFB1;SAFB;KIAA0138;SAFB2;SAFB2;SAFB2;SAFB2	S	245	PFAQDTSSVGPDR	_SEPVKEES(ph)SELEQPFAQDT(ph)SSVGPDRK_	20	0.333336	0	131.59	Ki6025_2	14692	Ki6023_2	16561						0.40889
21	Q14151	A0AV56;A8K329;B7ZLP6;Q15424;B7ZLP5;F5H0H3;B7Z5B6;F5H1L1;B7Z2Z1;F5GZU3;B7Z2F6;B7Z5X3;B7Z1C7;Q14151;A0PJ47;A8MXT5;C9JPX0	SAFB protein;Scaffold attachment factor B;cDNA FLJ76656, highly similar to Homo sapiens scaffold attachment factor B (SAFB), mRNA;SAFB protein;HSP27 estrogen response element-TATA box-binding protein;Scaffold attachment factor B1;SAFB protein;cDNA FLJ54745, highly similar to Scaffold attachment factor B;cDNA FLJ59523, highly similar to Scaffold attachment factor B;cDNA FLJ54744, highly similar to…	SAFB;SAFB;HAP;HET;SAFB;SAFB1;SAFB;KIAA0138;SAFB2;SAFB2;SAFB2;SAFB2	S	246	FAQDTSSVGPDRK	_SEPVKEES(ph)SELEQPFAQDT(ph)SSVGPDRK_	21	0.333336	0	131.59	Ki6025_2	14692	Ki6023_2	16561	0.38606				1.0018		0.5761
22	A0AV56	A0AV56;A8K329;B7ZLP6;Q15424;B7ZLP5;F5H0H3;B7Z5B6;F5H1L1;B7Z2Z1;F5GZU3;B7Z2F6;B7Z5X3;B7Z1C7;B7Z959	SAFB protein;Scaffold attachment factor B;cDNA FLJ76656, highly similar to Homo sapiens scaffold attachment factor B (SAFB), mRNA;SAFB protein;HSP27 estrogen response element-TATA box-binding protein;Scaffold attachment factor B1;SAFB protein;cDNA FLJ54745, highly similar to Scaffold attachment factor B;cDNA FLJ59523, highly similar to Scaffold attachment factor B;cDNA FLJ54744, highly similar to…	SAFB;SAFB;HAP;HET;SAFB;SAFB1;SAFB	S	604	EKRSVVSFDKVKE	_SVVS(ph)FDKVK_	4	1	87.8377	179.37	Ki5312_A_04	6919	Ki6017_B_03	9090	0.59813	0.87214	0.49621	0.66178	0.6677	0.60081	0.78598	4.3082	0.70606	0.41319	0.33528	0.36937	0.64943
23	A0AV56	A0AV56;A8K329;B7ZLP6;Q15424;B7ZLP5;F5H0H3;B7Z5B6;F5H1L1;B7Z2Z1;F5GZU3;B7Z2F6;B7Z1C7;B7Z959	SAFB protein;Scaffold attachment factor B;cDNA FLJ76656, highly similar to Homo sapiens scaffold attachment factor B (SAFB), mRNA;SAFB protein;HSP27 estrogen response element-TATA box-binding protein;Scaffold attachment factor B1;SAFB protein;cDNA FLJ54745, highly similar to Scaffold attachment factor B;cDNA FLJ59523, highly similar to Scaffold attachment factor B;cDNA FLJ54744, highly similar to…	SAFB;SAFB;HAP;HET;SAFB;SAFB1;SAFB	S	383	GADQKMSSPEDDS	_ESSTSEGADQKM(ox)S(ph)S(ph)PEDDSDTK_	13	0.974578	16.2995	143.4	Ki6024_1	2621	Ki6023_2	3547	0.22131		0.34499	1.0045	0.32525	0.33981		0.38034	0.24861	0.13671	0.094382	0.10097	0.15229
24	A0AV56	A0AV56;A8K329;B7ZLP6;Q15424;B7ZLP5;F5H0H3;B7Z5B6;F5H1L1;B7Z2Z1;F5GZU3;B7Z2F6;B7Z1C7;B7Z959	SAFB protein;Scaffold attachment factor B;cDNA FLJ76656, highly similar to Homo sapiens scaffold attachment factor B (SAFB), mRNA;SAFB protein;HSP27 estrogen response element-TATA box-binding protein;Scaffold attachment factor B1;SAFB protein;cDNA FLJ54745, highly similar to Scaffold attachment factor B;cDNA FLJ59523, highly similar to Scaffold attachment factor B;cDNA FLJ54744, highly similar to…	SAFB;SAFB;HAP;HET;SAFB;SAFB1;SAFB	S	384	ADQKMSSPEDDSD	_ESSTSEGADQKM(ox)S(ph)S(ph)PEDDSDTK_	14	0.977059	16.7993	143.4	Ki6024_1	2621	Ki6023_2	3547										0.13671	0.15396	0.12631
25	A0AV56	A0AV56;A8K329;B7ZLP6;Q15424;B7ZLP5;F5H0H3;B7Z5B6;F5H1L1;B7Z2Z1;F5GZU3;B7Z2F6;B7Z5X3;B7Z1C7;B7Z959	SAFB protein;Scaffold attachment factor B;cDNA FLJ76656, highly similar to Homo sapiens scaffold attachment factor B (SAFB), mRNA;SAFB protein;HSP27 estrogen response element-TATA box-binding protein;Scaffold attachment factor B1;SAFB protein;cDNA FLJ54745, highly similar to Scaffold attachment factor B;cDNA FLJ59523, highly similar to Scaffold attachment factor B;cDNA FLJ54744, highly similar to…	SAFB;SAFB;HAP;HET;SAFB;SAFB1;SAFB	S	582	SVKTSGSKERASK	_GVPVISVKTSGS(ph)K_	12	0.535548	2.77154	200.44	Ki6025_2	9991	Ki6017_1	12772					0.87872	1.229	0.88663	1.7834	0.95791	0.25697	0.38943	0.45454	0.65291
26	A0AV56	A0AV56;A8K329;B7ZLP6;Q15424;B7ZLP5;F5H0H3;B7Z5B6;F5H1L1;B7Z2Z1;F5GZU3;B7Z2F6;B7Z5X3;B7Z1C7;B7Z959	SAFB protein;Scaffold attachment factor B;cDNA FLJ76656, highly similar to Homo sapiens scaffold attachment factor B (SAFB), mRNA;SAFB protein;HSP27 estrogen response element-TATA box-binding protein;Scaffold attachment factor B1;SAFB protein;cDNA FLJ54745, highly similar to Scaffold attachment factor B;cDNA FLJ59523, highly similar to Scaffold attachment factor B;cDNA FLJ54744, highly similar to…	SAFB;SAFB;HAP;HET;SAFB;SAFB1;SAFB	S	808	GSDKRMSEGRGLP	_RMS(ph)EGRGLPPPPR_	3	1	98.3372	104.17	Ki6024_8	6074	Ki6023_8	6376					0.77322	0.45379	0.88213	0.70694	1.4264	0.23231	0.19503	0.15322	0.35513
27	Q14151	A0AV56;A8K329;B7ZLP6;Q15424;B7ZLP5;F5H0H3;B7Z5B6;F5H1L1;B7Z2Z1;F5GZU3;B7Z2F6;B7Z5X3;B7Z1C7;B7Z959;Q14151;A0PJ47;A8MXT5;C9JPX0;F5GXS4	SAFB protein;Scaffold attachment factor B;cDNA FLJ76656, highly similar to Homo sapiens scaffold attachment factor B (SAFB), mRNA;SAFB protein;HSP27 estrogen response element-TATA box-binding protein;Scaffold attachment factor B1;SAFB protein;cDNA FLJ54745, highly similar to Scaffold attachment factor B;cDNA FLJ59523, highly similar to Scaffold attachment factor B;cDNA FLJ54744, highly similar to…	SAFB;SAFB;HAP;HET;SAFB;SAFB1;SAFB;KIAA0138;SAFB2;SAFB2;SAFB2;SAFB2	S	444	VVTNARSPGARCY	_VVTNARS(ph)PGAR_	7	0.998651	28.6953	146.16	Ki6025_5	1995	Ki6024_3	2018	0.34849	1.1827	1.6928	0.44463	0.9191	0.82972	1.9732	0.85608	1.2777	0.98058	0.72453	0.87482	1.3945
28	A0AV56	A0AV56;A8K329;B7ZLP6;Q15424;B7ZLP5;F5H0H3;B7Z5B6;F5H1L1;B7Z2Z1;F5GZU3;B7Z2F6;B7Z5X3;B7Z1C7;B7Z959	SAFB protein;Scaffold attachment factor B;cDNA FLJ76656, highly similar to Homo sapiens scaffold attachment factor B (SAFB), mRNA;SAFB protein;HSP27 estrogen response element-TATA box-binding protein;Scaffold attachment factor B1;SAFB protein;cDNA FLJ54745, highly similar to Scaffold attachment factor B;cDNA FLJ59523, highly similar to Scaffold attachment factor B;cDNA FLJ54744, highly similar to…	SAFB;SAFB;HAP;HET;SAFB;SAFB1;SAFB	S	761	GRYPDHSVDRREG	_YPDHS(ph)VDRR_	5	0.999974	45.8278	98.523	Ki6020_B_08	2454	Ki6020_8	2603					0.4032			0.33766		1.4173
29	A8K935	A0AV76;Q9UHW9-2;Q9UHW9-6;A7E2U9;B3KXX3;A8K935;Q9UHW9;Q9UHW9-4;Q9UHW9-3;Q6NSI7;Q9UHW9-5	cDNA, FLJ96296, Homo sapiens solute carrier family 12 (potassium/chloridetransporters), member 6 (SLC12A6), mRNA;Solute carrier family 12 (Potassium/chloride transporters), member 6;Solute carrier family 12 (Potassium/chloride transporters), member 6, isoform CRA_b;Electroneutral potassium-chloride cotransporter 3;K-Cl cotransporter 3;Solute carrier family 12 member 6;Electroneutral potassium-chl…	hCG_1998565;SLC12A6;KCC3;SLC12A6;KCC3;SLC12A6;SLC12A6;KCC3;SLC12A6;KCC3;SLC12A6;KCC3;SLC12A6;SLC12A6;KCC3;SLC12A6	S	1029	SMLRLTSIGSDED	_LTS(ph)IGS(ph)DEDEETETYQEK_	3	0.565646	1.147	164.57	Ki6025_1	12449	Ki6017_1	12614	0.0052419		0.86627		1.6212	0.30112	0.26216	1.4964	0.097906		0.26571		0.36893
30	A8K935	A0AV76;Q9UHW9-2;Q9UHW9-6;A7E2U9;B3KXX3;A8K935;Q9UHW9;Q9UHW9-4;Q9UHW9-3;Q6NSI7;Q9UHW9-5	cDNA, FLJ96296, Homo sapiens solute carrier family 12 (potassium/chloridetransporters), member 6 (SLC12A6), mRNA;Solute carrier family 12 (Potassium/chloride transporters), member 6;Solute carrier family 12 (Potassium/chloride transporters), member 6, isoform CRA_b;Electroneutral potassium-chloride cotransporter 3;K-Cl cotransporter 3;Solute carrier family 12 member 6;Electroneutral potassium-chl…	hCG_1998565;SLC12A6;KCC3;SLC12A6;KCC3;SLC12A6;SLC12A6;KCC3;SLC12A6;KCC3;SLC12A6;KCC3;SLC12A6;SLC12A6;KCC3;SLC12A6	S	1032	RLTSIGSDEDEET	_LTS(ph)IGS(ph)DEDEETETYQEK_	6	0.999992	52.4276	164.57	Ki6025_1	12449	Ki6017_1	12614	0.76126		0.952		2.5462	0.74368	1.3541	1.1034	0.5142	0.17075	0.78696	0.77696	0.67623
31	A0AVI5	A0AVI5;Q6ZVF9	GPRIN family member 3;G protein-regulated inducer of neurite outgrowth 3	GPRIN3;GPRIN3;KIAA2027	S	517	LSDSCGSISKADH	_LSDSCGS(ph)ISK_	7	0.948083	12.6287	143.61	Ki6024_1	4423	Ki6024_1	4423												0.407
32	A0AVK6	A0AVK6;B5MEH2;E9PP48;E9PMT9	Transcription factor E2F8;Putative uncharacterized protein E2F8	E2F8;E2F8	S	102	CIHEHLSGDEFEK	_DCIHEHLS(ph)GDEFEK_	8	1	114.705	122.97	Ki6025_6	10174	Ki6021_6	11702		6.5497	1.6333	3.7525	18.738	16.214	14.565	7.2247	2.5422	0.78866	30.359	4.0355	32.498
33	A0AVK6	A0AVK6;B5MEH2	Transcription factor E2F8;Putative uncharacterized protein E2F8	E2F8;E2F8	S	413	DRRKINSAPSSPI	_INS(ph)APS(ph)SPIK_	3	0.999692	32.0961	131.83	Ki6023_1	6288	Ki6019_B_01	5792			1.2739		10.943	13.718	5.1404	5.5197	1.9786	1.473	14.078		0.98591
34	A0AVK6	A0AVK6;B5MEH2	Transcription factor E2F8;Putative uncharacterized protein E2F8	E2F8;E2F8	S	416	KINSAPSSPIKTN	_INS(ph)APS(ph)SPIK_	6	0.500154	0	131.83	Ki6023_1	6288	Ki6019_B_01	5792						13.718	14.851	4.39			14.078
35	A0AVK6	A0AVK6;B5MEH2	Transcription factor E2F8;Putative uncharacterized protein E2F8	E2F8;E2F8	S	417	INSAPSSPIKTNK	_INS(ph)APS(ph)SPIK_	7	0.500154	0	131.83	Ki6023_1	6288	Ki6019_B_01	5792			1.2739		10.943	4.7783	1.4444	6.94	1.9786	1.473	14.078		0.98591
36	A0AVK6	A0AVK6;B5MEH2;E9PP48;E9PMT9	Transcription factor E2F8;Putative uncharacterized protein E2F8	E2F8;E2F8	S	71	MLISAVSPEIRNR	_M(ox)LISAVS(ph)PEIR_	7	1	65.9034	121.68	Ki6017_B_01	16787	Ki6017_B_01	16787	13.074				10.493
37	A0AVK6	A0AVK6;B5MEH2	Transcription factor E2F8;Putative uncharacterized protein E2F8	E2F8;E2F8	S	357	SPNTSGSSPVIHF	_WTGPEISPNTSGS(ph)SPVIHFTPSDLEVR_	13	0.351678	0	88.517	Ki6017_B_02	29052	Ki6017_B_02	29052
38	A0AVK6	A0AVK6;B5MEH2	Transcription factor E2F8;Putative uncharacterized protein E2F8	E2F8;E2F8	S	358	PNTSGSSPVIHFT	_WTGPEISPNTSGS(ph)SPVIHFTPSDLEVR_	14	0.351678	0	88.517	Ki6017_B_02	29052	Ki6017_B_02	29052
39	B7ZLV9	B7ZLV9;E9PCR8;Q96RT1;A0AVR1;Q1RMD0;Q96RT1-2;E7EQW9;Q96RT1-3;Q96RT1-5;B4E3F1;Q96RT1-4;Q96RT1-6;Q96RT1-7;Q1RMC9	ERBB2IP protein;Densin-180-like protein;Erbb2-interacting protein;Protein LAP2;Erbb2 interacting protein;Erbb2 interacting protein;Densin-180-like protein;Erbb2-interacting protein;Protein LAP2;Densin-180-like protein;Erbb2-interacting protein;Protein LAP2;Densin-180-like protein;Erbb2-interacting protein;Protein LAP2;cDNA FLJ61573, highly similar to Protein LAP2;Densin-180-like protein;Erbb2-int…	ERBB2IP;ERBB2IP;ERBIN;KIAA1225;LAP2;ERBB2IP;ERBB2IP;ERBB2IP;ERBIN;KIAA1225;LAP2;ERBB2IP;ERBIN;KIAA1225;LAP2;ERBB2IP;ERBIN;KIAA1225;LAP2;ERBB2IP;ERBIN;KIAA1225;LAP2;ERBB2IP;ERBIN;KIAA1225;LAP2;ERBB2IP;ERBIN;KIAA1225;LAP2;ERBB2IP	S	603	ESEELSSDEEMKM	_HIVNHDDVFEESEELSS(ph)DEEM(ox)K_	17	0.931572	11.3401	154.65	Ki6021_9	15467	Ki6020_6	12805							1.7608	23.979	0.3188
40	B7ZLV9	B7ZLV9;E9PCR8;Q96RT1;A0AVR1;Q1RMD0;Q96RT1-2;E7EQW9;Q96RT1-3;Q96RT1-5;B4E3F1;Q96RT1-4;Q96RT1-6;Q96RT1-7;Q1RMC9	ERBB2IP protein;Densin-180-like protein;Erbb2-interacting protein;Protein LAP2;Erbb2 interacting protein;Erbb2 interacting protein;Densin-180-like protein;Erbb2-interacting protein;Protein LAP2;Densin-180-like protein;Erbb2-interacting protein;Protein LAP2;Densin-180-like protein;Erbb2-interacting protein;Protein LAP2;cDNA FLJ61573, highly similar to Protein LAP2;Densin-180-like protein;Erbb2-int…	ERBB2IP;ERBB2IP;ERBIN;KIAA1225;LAP2;ERBB2IP;ERBB2IP;ERBB2IP;ERBIN;KIAA1225;LAP2;ERBB2IP;ERBIN;KIAA1225;LAP2;ERBB2IP;ERBIN;KIAA1225;LAP2;ERBB2IP;ERBIN;KIAA1225;LAP2;ERBB2IP;ERBIN;KIAA1225;LAP2;ERBB2IP;ERBIN;KIAA1225;LAP2;ERBB2IP	S	440	EDVMFISDNESFN	_TEDVM(ox)FIS(ph)DNESFNPSLWEEQRK_	8	0.996298	24.3011	141.6	Ki6025_2	25002	Ki6025_2	25002								8.5575	1.4341		0.41645		1.9357
41	A0FGR8-6	A0FGR8-6;A0FGR8;A0FGR8-2;A0FGR8-5;F2Z3K9;A6NFV7	Chr2Syt;Extended synaptotagmin-2;Chr2Syt;Extended synaptotagmin-2;Chr2Syt;Extended synaptotagmin-2;Chr2Syt;Extended synaptotagmin-2;Putative uncharacterized protein ESYT2	ESYT2;FAM62B;KIAA1228;ESYT2;FAM62B;KIAA1228;ESYT2;FAM62B;KIAA1228;ESYT2;FAM62B;KIAA1228;ESYT2	S	764	SSSLLASPGHISV	_SSSSLLAS(ph)PGHISVKEPTPSIASDISLPIATQELR_	8	0.147023	0	151.04	Ki6025_3	24450	Ki6019_B_01	17659	0.38482	4.4726	0.95601	2.4669	2.4654	1.7679	0.56308	2.8609	0.87672	0.17824	0.61714		0.88484
42	A0FGR8-6	A0FGR8-6;A0FGR8;A0FGR8-2;A0FGR8-5;F2Z3K9;A6NFV7	Chr2Syt;Extended synaptotagmin-2;Chr2Syt;Extended synaptotagmin-2;Chr2Syt;Extended synaptotagmin-2;Chr2Syt;Extended synaptotagmin-2;Putative uncharacterized protein ESYT2	ESYT2;FAM62B;KIAA1228;ESYT2;FAM62B;KIAA1228;ESYT2;FAM62B;KIAA1228;ESYT2;FAM62B;KIAA1228;ESYT2	S	769	ASPGHISVKEPTP	_SSSSLLAS(ph)PGHISVKEPTPSIASDISLPIATQELR_	13	0.147023	0	151.04	Ki6025_3	24450	Ki6019_B_01	17659													0.40969
43	A0FGR8-6	A0FGR8-6;A0FGR8;A0FGR8-2;A0FGR8-5;F2Z3K9;A6NFV7	Chr2Syt;Extended synaptotagmin-2;Chr2Syt;Extended synaptotagmin-2;Chr2Syt;Extended synaptotagmin-2;Chr2Syt;Extended synaptotagmin-2;Putative uncharacterized protein ESYT2	ESYT2;FAM62B;KIAA1228;ESYT2;FAM62B;KIAA1228;ESYT2;FAM62B;KIAA1228;ESYT2;FAM62B;KIAA1228;ESYT2	S	776	VKEPTPSIASDIS	_SSSSLLAS(ph)PGHISVKEPTPSIASDISLPIATQELR_	20	0.147023	0	125.5	Ki6025_3	24450	Ki6022_1	29098	0.3524		1.2251		0.92403	0.47482	0.52374	12.394	1.0603	0.26869	0.15518		0.39166
44	A0FGR8-6	A0FGR8-6;A0FGR8;A0FGR8-2;A0FGR8-5;F2Z3K9;A6NFV7	Chr2Syt;Extended synaptotagmin-2;Chr2Syt;Extended synaptotagmin-2;Chr2Syt;Extended synaptotagmin-2;Chr2Syt;Extended synaptotagmin-2;Putative uncharacterized protein ESYT2	ESYT2;FAM62B;KIAA1228;ESYT2;FAM62B;KIAA1228;ESYT2;FAM62B;KIAA1228;ESYT2;FAM62B;KIAA1228;ESYT2	S	779	PTPSIASDISLPI	_SSSSLLAS(ph)PGHISVKEPTPSIASDISLPIATQELR_	23	0.147023	0	125.5	Ki6025_3	24450	Ki6022_1	29098	0.42206		1.3499		1.2966	0.48641	0.46503	13.903	0.46816	0.52145	0.37684	0.271	0.39115
45	A0FGR8-6	A0FGR8-6;A0FGR8;A0FGR8-2;A0FGR8-5;F2Z3K9;A6NFV7	Chr2Syt;Extended synaptotagmin-2;Chr2Syt;Extended synaptotagmin-2;Chr2Syt;Extended synaptotagmin-2;Chr2Syt;Extended synaptotagmin-2;Putative uncharacterized protein ESYT2	ESYT2;FAM62B;KIAA1228;ESYT2;FAM62B;KIAA1228;ESYT2;FAM62B;KIAA1228;ESYT2;FAM62B;KIAA1228;ESYT2	S	714	KSHMSGSPGPGGS	_SHM(ox)SGS(ph)PGPGGSNTAPSTPVIGGSDKPGMEEK_	6	0.690723	5.47735	146.5	Ki6025_6	8854	Ki6025_5	9140		0.018364			0.77941	0.13326	0.58781	0.49566	0.30068	0.044902	0.14086	0.096518	0.3142
46	Q2HIX7	Q2HIX7;A0JBR2;A8K024;Q96T88;F5GXG0;B2RBA9	Ubiquitin-like with PHD and ring finger domains 1;HNP95;Ubiquitin-like, containing PHD and RING finger domains, 1, isoform CRA_a;UHRF1 protein;cDNA FLJ78091, highly similar to Homo sapiens ubiquitin-like, containing PHD and RING finger domains, 1 (UHRF1), mRNA;E3 ubiquitin-protein ligase UHRF1;Inverted CCAAT box-binding protein of 90 kDa;Nuclear protein 95;Nuclear zinc finger protein Np95;RING fi…	UHRF1;hCG_23497;hNp95;UHRF1;ICBP90;NP95;RNF106;UHRF1	S	104	ERDSELSDTDSGC	_ERDSELS(ph)DTDSGCCLGQSESDK_	7	0.835608	8.98973	182.82	Ki6025_3	7351	Ki5311_A_03	3821		4.5223	1.4446	3.8663	5.2493	16.442	23.416		10.919	3.047	6.1046	2.403	53.311
47	Q2HIX7	Q2HIX7;A0JBR2;A8K024;Q96T88;F5GXG0;B2RBA9	Ubiquitin-like with PHD and ring finger domains 1;HNP95;Ubiquitin-like, containing PHD and RING finger domains, 1, isoform CRA_a;UHRF1 protein;cDNA FLJ78091, highly similar to Homo sapiens ubiquitin-like, containing PHD and RING finger domains, 1 (UHRF1), mRNA;E3 ubiquitin-protein ligase UHRF1;Inverted CCAAT box-binding protein of 90 kDa;Nuclear protein 95;Nuclear zinc finger protein Np95;RING fi…	UHRF1;hCG_23497;hNp95;UHRF1;ICBP90;NP95;RNF106;UHRF1	S	300	ERPGEGSPMVDNP	_IIFVDEVFKIERPGEGS(ph)PM(ox)VDNPM(ox)R_	17	1	67.3964	108.18	Ki6025_5	25880	Ki5309_A_04	2731	3.8332		0.51432		4.581	4.1669		2.3441	4.4855		1.865		27.94
48	Q2HIX7	Q2HIX7;A0JBR2;A8K024;Q96T88;B2RBA9;B4E0F9	Ubiquitin-like with PHD and ring finger domains 1;HNP95;Ubiquitin-like, containing PHD and RING finger domains, 1, isoform CRA_a;UHRF1 protein;cDNA FLJ78091, highly similar to Homo sapiens ubiquitin-like, containing PHD and RING finger domains, 1 (UHRF1), mRNA;E3 ubiquitin-protein ligase UHRF1;Inverted CCAAT box-binding protein of 90 kDa;Nuclear protein 95;Nuclear zinc finger protein Np95;RING fi…	UHRF1;hCG_23497;hNp95;UHRF1;ICBP90;NP95;RNF106;UHRF1	S	670	SAGGGPSRAGSPR	_SAGGGPS(ph)RAGSPRR_	7	0.852775	7.65303	80.905	Ki6024_9	1717	Ki6022_9	1735										0.62192	4.8068	0.98187
49	B2R989	B2R989;Q13601;A0JLP0;A0FIK6;E7EUQ0;B4DMS5	cDNA, FLJ94276, highly similar to Homo sapiens HIV-1 rev binding protein 2 (HRB2), mRNA;HIV-1 Rev-binding protein 2;KRR1 small subunit processome component homolog;Rev-interacting protein 1;KRR1 protein;HRB2 variant B;cDNA FLJ57399, highly similar to HIV-1 Rev-binding protein 2	HRB2;KRR1;KRR1	S	3	____MASPSLERP	_(ac)AS(ph)PSLERPEK_	2	0.99977	36.3724	115.57	Ki6025_1	7087	Ki6025_1	7087	1.7544	1.5426	0.97779	1.2633	1.301	2.3887	1.9678	1.6412	1.4459	0.42492		0.42436	2.2178
50	Q8NFZ0-2	Q8NFZ0-2;Q14DG0;Q8NFZ0;Q66K33;Q2TAK1;A0JLR1	F-box DNA helicase 1;F-box only protein 18;F-box protein, helicase, 18;F-box DNA helicase 1;F-box only protein 18;FBXO18 protein;cDNA, FLJ96150, Homo sapiens likely ortholog of mouse f-box only protein 18 (FBXO18), mRNA;F-box protein, helicase, 18, isoform CRA_d;FBXO18 protein;FBXO18 protein	FBH1;FBX18;FBXO18;FBXO18;FBH1;FBX18;FBXO18;FBXO18;FBXO18;hCG_24070;FBXO18	S	175	PPSRKRSWSSEEE	_KRS(ph)WSSEEESNQATGTSR_	3	0.777417	6.01898	149.52	Ki6025_9	5885	Ki6021_10	3985							0.55748	2.0267	1.1803				1.2514
51	Q13088	Q13088;Q2KJ05;B2RBI8;P37275;F5H2R1;Q8NB68;Q5VZ84;A0JLS9;F5H1R1;E9PCM7;F5H4I8;B4DUW9;F5H838;B4DGU2;B4DJV0;B4DSB8;B4DS26;F5H8J0;Q32Q63	ZEB;Zinc finger E-box binding homeobox 1;cDNA, FLJ95535, highly similar to Homo sapiens transcription factor 8 (represses interleukin 2 expression) (TCF8), mRNA;Negative regulator of IL2;NIL-2-A zinc finger protein;Transcription factor 8;Zinc finger E-box-binding homeobox 1;cDNA FLJ34159 fis, clone FCBBF3013623, highly similar to NIL-2-A ZINC FINGER PROTEIN;Zinc finger E-box binding homeobox 1;ZE…	ZEB1;AREB6;TCF8;ZEB1;RP11-472N13.4-002;ZEB1;ZEB1;ZEB1	S	376	PLQEQLSVNQIKT	_IENKPLQEQLS(ph)VNQIK_	11	1	73.4977	119.25	Ki6025_3	14547	Ki6019_B_02	15762							0.27694						0.0085995
52	Q13088	Q13088;Q2KJ05;B2RBI8;P37275;F5H2R1;Q8NB68;Q5VZ84;A0JLS9;F5H1R1;E9PCM7;F5H4I8;B4DUW9;F5H838;B4DGU2;B4DJV0;B4DSB8;B4DS26;F5H8J0	ZEB;Zinc finger E-box binding homeobox 1;cDNA, FLJ95535, highly similar to Homo sapiens transcription factor 8 (represses interleukin 2 expression) (TCF8), mRNA;Negative regulator of IL2;NIL-2-A zinc finger protein;Transcription factor 8;Zinc finger E-box-binding homeobox 1;cDNA FLJ34159 fis, clone FCBBF3013623, highly similar to NIL-2-A ZINC FINGER PROTEIN;Zinc finger E-box binding homeobox 1;ZE…	ZEB1;AREB6;TCF8;ZEB1;RP11-472N13.4-002;ZEB1;ZEB1	S	713	STVNLQSPLKMTN	_NNDQPQSANANEPQDSTVNLQS(ph)PLK_	22	0.996615	27.7005	86.18	Ki6023_1	14803	Ki6023_1	14803											0.39515
53	Q13088	Q13088;Q2KJ05;B2RBI8;P37275;F5H2R1;Q8NB68;Q5VZ84;A0JLS9;F5H1R1;Q32Q63;F6TDF5;Q5T967;Q5T6B8;Q5TE99	ZEB;Zinc finger E-box binding homeobox 1;cDNA, FLJ95535, highly similar to Homo sapiens transcription factor 8 (represses interleukin 2 expression) (TCF8), mRNA;Negative regulator of IL2;NIL-2-A zinc finger protein;Transcription factor 8;Zinc finger E-box-binding homeobox 1;cDNA FLJ34159 fis, clone FCBBF3013623, highly similar to NIL-2-A ZINC FINGER PROTEIN;Zinc finger E-box binding homeobox 1;ZE…	ZEB1;AREB6;TCF8;ZEB1;RP11-472N13.4-002;ZEB1;ZEB1;ZEB1;RP11-472N13.4-004;ZEB1;RP11-472N13.4-004;ZEB1;RP11-472N13.4-004;ZEB1	S	65	TVVETNSDSDDED	_NNVTNYNTVVET(ph)NSDS(ph)DDEDK_	14	0.50082	0	98.684	Ki6020_1	15723	Ki6019_1	10695							0.50028	0.34499
54	Q13088	Q13088;Q2KJ05;B2RBI8;P37275;F5H2R1;Q8NB68;Q5VZ84;A0JLS9;F5H1R1;Q32Q63;F6TDF5;Q5T967;Q5T6B8;Q5TE99	ZEB;Zinc finger E-box binding homeobox 1;cDNA, FLJ95535, highly similar to Homo sapiens transcription factor 8 (represses interleukin 2 expression) (TCF8), mRNA;Negative regulator of IL2;NIL-2-A zinc finger protein;Transcription factor 8;Zinc finger E-box-binding homeobox 1;cDNA FLJ34159 fis, clone FCBBF3013623, highly similar to NIL-2-A ZINC FINGER PROTEIN;Zinc finger E-box binding homeobox 1;ZE…	ZEB1;AREB6;TCF8;ZEB1;RP11-472N13.4-002;ZEB1;ZEB1;ZEB1;RP11-472N13.4-004;ZEB1;RP11-472N13.4-004;ZEB1;RP11-472N13.4-004;ZEB1	S	67	VETNSDSDDEDKL	_NNVTNYNTVVET(ph)NSDS(ph)DDEDK_	16	0.998352	24.8153	98.684	Ki6020_1	15723	Ki6019_1	10695							0.50028	0.34499
55	Q13088	Q13088;Q2KJ05;B2RBI8;P37275;F5H2R1;Q8NB68;Q5VZ84;A0JLS9;F5H1R1;E9PCM7;F5H4I8;B4DUW9;F5H838;B4DGU2;B4DJV0;B4DSB8;B4DS26;F5H8J0;Q32Q63	ZEB;Zinc finger E-box binding homeobox 1;cDNA, FLJ95535, highly similar to Homo sapiens transcription factor 8 (represses interleukin 2 expression) (TCF8), mRNA;Negative regulator of IL2;NIL-2-A zinc finger protein;Transcription factor 8;Zinc finger E-box-binding homeobox 1;cDNA FLJ34159 fis, clone FCBBF3013623, highly similar to NIL-2-A ZINC FINGER PROTEIN;Zinc finger E-box binding homeobox 1;ZE…	ZEB1;AREB6;TCF8;ZEB1;RP11-472N13.4-002;ZEB1;ZEB1;ZEB1	S	356	LSASPGSPTRPQI	_TSQCSSPSLSASPGS(ph)PTRPQIR_	15	0.496896	0	116.45	Ki6025_2	9585	Ki6018_1	10234			0.53389		2.8655	0.15516	0.16964		0.31648		0.11721		0.10801
56	A0JLT2	A0JLT2	Lung cancer metastasis-related protein 1;Mediator complex subunit 19;Mediator of RNA polymerase II transcription subunit 19	LCMR1;MED19	S	226	KKKNRHSPDHPGM	_NRHS(ph)PDHPGMGSSQASSSSSLR_	4	0.973307	19.0311	60.034	Ki6025_12	2632	Ki6020_12	4389					4.037	1.1319	1.7189	2.7032			0.52846	0.85748	1.6197
57	A0JLT2	A0JLT2	Lung cancer metastasis-related protein 1;Mediator complex subunit 19;Mediator of RNA polymerase II transcription subunit 19	LCMR1;MED19	S	196	PETPSDSDHKKKK	_TQDPVPPETPSDS(ph)DHKK_	13	0.726285	5.95419	108.14	Ki6025_6	3661	Ki6025_2	4897					1.6781	0.34635	0.63187		0.5526	0.47259			0.44899
58	B4DTS2	B4E125;A0JLT6;B4DTS2;E7ER94;Q9BZL6;Q8NCK8;Q8N2H2	cDNA FLJ61522, highly similar to Serine/threonine-protein kinase D2 (EC 2.7.11.13);PRKD2 protein;cDNA FLJ60070, highly similar to Serine/threonine-protein kinase D2 (EC 2.7.11.13);nPKC-D2;Serine/threonine-protein kinase D2;cDNA FLJ38565 fis, clone HCHON2005048, highly similar to Serine/threonine-protein kinase D2 (EC 2.7.11.13);cDNA FLJ90192 fis, clone MAMMA1001150, moderately similar to PROTEIN …	PRKD2;HSPC187;PKD2;PRKD2	S	710	EKSFRRSVVGTPA	_S(ph)VVGTPAYLAPEVLLNQGYNR_	1	0.999483	32.8697	144.27	Ki6021_1	29919	Ki6021_1	29919	0.071968		0.43852					0.78961	0.66048
59	O43683	O43683;Q53QE4;F5GXI5;E9PC26;A0JLU2;F5GZ80	BUB1A;Mitotic checkpoint serine/threonine-protein kinase BUB1;BUB1 budding uninhibited by benzimidazoles 1 homolog (Yeast);Putative uncharacterized protein BUB1;BUB1 protein	BUB1;BUB1L;BUB1;hCG_16817;BUB1	S	596	LAPSPKSPGDFTS	_TLAPS(ph)PKS(ph)PGDFTSAAQLASTPFHK_	8	0.643526	5.48348	121.82	Ki6020_3	18327	Ki6020_B_02	16951	39.47		4.9825		15.139	39.79	33.641	18.069	13.089				28.785
60	O43683	O43683;Q53QE4;F5GXI5;E9PC26;A0JLU2;F5GZ80	BUB1A;Mitotic checkpoint serine/threonine-protein kinase BUB1;BUB1 budding uninhibited by benzimidazoles 1 homolog (Yeast);Putative uncharacterized protein BUB1;BUB1 protein	BUB1;BUB1L;BUB1;hCG_16817;BUB1	S	593	NKTLAPSPKSPGD	_TLAPS(ph)PKS(ph)PGDFTSAAQLASTPFHK_	5	0.831129	7.42879	114.46	Ki6020_3	18327	Ki6017_2	23451					21.235	12.356	2.1926	0.65789
61	A0JNV5	A0JNV5;Q8NHY6;Q9UQD2;Q68CX9	Zinc finger protein 28 homolog (Mouse);Krueppel-like zinc finger factor X6;Zinc finger protein 28 homolog;R31665_2 [AA 1-673 ];Zinc finger protein 28 homolog (Mouse), isoform CRA_b;Putative uncharacterized protein DKFZp686K03205	ZFP28;KIAA1431;ZFP28;hCG_1754555;ZFP28;DKFZp686K03205	S	867	NPSSLPSP_____	_FLWNPSSLPS(ph)P_	10	1	86.8427	129.82	Ki6025_1	28295	Ki6025_1	28295
62	A0JNV7	A0JNV7;A8K6W1;Q9UHX3;Q9UHX3-2;Q53GP0;Q9UHX3-3;B4DQ96;E7ESD7;Q9UHX3-4;Q9UHX3-5;Q9H7Q2;Q9H7M4	Egf-like module containing, mucin-like, hormone receptor-like 2;cDNA FLJ77470, highly similar to Homo sapiens egf-like module containing, mucin-like, hormone receptor-like 2 (EMR2), transcript variant 1, mRNA;EGF-like module receptor 2;EGF-like module-containing mucin-like hormone receptor-like 2;EGF-like module receptor 2;EGF-like module-containing mucin-like hormone receptor-like 2;Egf-like mod…	EMR2;EMR2;EMR2;EMR2;EMR2;EMR2;FLJ00015;FLJ00046	S	810	EMHTLSSSAKADT	_TESEMHTLSS(ph)SAK_	10	0.497043	0	148.62	Ki6021_3	5088	Ki6021_3	5088
63	A0JNV7	A0JNV7;A8K6W1;Q9UHX3;Q9UHX3-2;Q53GP0;Q9UHX3-3;B4DQ96;E7ESD7;Q9UHX3-4;Q9UHX3-5;Q9H7Q2;Q9H7M4	Egf-like module containing, mucin-like, hormone receptor-like 2;cDNA FLJ77470, highly similar to Homo sapiens egf-like module containing, mucin-like, hormone receptor-like 2 (EMR2), transcript variant 1, mRNA;EGF-like module receptor 2;EGF-like module-containing mucin-like hormone receptor-like 2;EGF-like module receptor 2;EGF-like module-containing mucin-like hormone receptor-like 2;Egf-like mod…	EMR2;EMR2;EMR2;EMR2;EMR2;EMR2;FLJ00015;FLJ00046	S	811	MHTLSSSAKADTS	_TESEMHTLSS(ph)SAK_	11	0.497043	0	148.62	Ki6021_3	5088	Ki6021_3	5088
64	A0JNW5	A0JNW5;Q63HQ7;A0JNW5-2	UHRF1-binding protein 1-like;Putative uncharacterized protein DKFZp686A1736;UHRF1-binding protein 1-like	KIAA0701;UHRF1BP1L;DKFZp686A1736;KIAA0701;UHRF1BP1L	S	414	KDHNVGSPPKSPT	_DHNVGS(ph)PPKSPTHASPQHTQTEK_	6	0.326603	0	65.085	Ki6019_B_12	2600	Ki6018_B_12	2383
65	A0JNW5	A0JNW5;Q63HQ7;A0JNW5-2	UHRF1-binding protein 1-like;Putative uncharacterized protein DKFZp686A1736;UHRF1-binding protein 1-like	KIAA0701;UHRF1BP1L;DKFZp686A1736;KIAA0701;UHRF1BP1L	S	418	VGSPPKSPTHASP	_S(ph)PTHASPQHTQTEK_	1	0.891941	9.16693	101.62	Ki6021_7	1813	Ki6021_7	1813									0.7861
66	A0JNW5	A0JNW5;Q63HQ7	UHRF1-binding protein 1-like;Putative uncharacterized protein DKFZp686A1736	KIAA0701;UHRF1BP1L;DKFZp686A1736	S	774	LLKEYYSTESEPL	_EYYS(ph)TESEPLTNGGQKPSSSDTFFR_	4	0.572114	6.77867	76.704	Ki6025_2	19382	Ki6022_2	19029	12.67									6.5803		4.252	12.638
67	A0JNW5	A0JNW5;Q63HQ7	UHRF1-binding protein 1-like;Putative uncharacterized protein DKFZp686A1736	KIAA0701;UHRF1BP1L;DKFZp686A1736	S	987	SGLVYKSGSGEIG	_S(ph)GSGEIGSETSDKK_	1	0.5	0	128.22	Ki6021_2	2862	Ki6021_2	2862									0.65552		0.33688
68	A0JNW5	A0JNW5;Q63HQ7	UHRF1-binding protein 1-like;Putative uncharacterized protein DKFZp686A1736	KIAA0701;UHRF1BP1L;DKFZp686A1736	S	989	LVYKSGSGEIGSE	_S(ph)GSGEIGSETSDKK_	3	0.5	0	128.22	Ki6021_2	2862	Ki6021_2	2862									0.65552		0.33688
69	A0JNW5	A0JNW5;Q63HQ7	UHRF1-binding protein 1-like;Putative uncharacterized protein DKFZp686A1736	KIAA0701;UHRF1BP1L;DKFZp686A1736	S	935	SDNRSMSVDLSHI	_SM(ox)S(ph)VDLSHIPLKDPLLFK_	3	0.973841	15.7124	123.36	Ki6025_5	25473	Ki6025_4	23743	26.129		0.80916		8.6623	11.487	15.638	22.493	1.9653	0.96818	4.3687	2.433	6.9327
70	A0JNW5	A0JNW5;Q63HQ7	UHRF1-binding protein 1-like;Putative uncharacterized protein DKFZp686A1736	KIAA0701;UHRF1BP1L;DKFZp686A1736	S	889	KSPVSESVSPVVP	_SPVSES(ph)VS(ph)PVVPDYLPTENGDFLSSK_	6	0.528274	1.13615	67.496	Ki6020_B_01	20610	Ki6020_B_01	20610					14.672			18.785
71	A0JNW5	A0JNW5;Q63HQ7	UHRF1-binding protein 1-like;Putative uncharacterized protein DKFZp686A1736	KIAA0701;UHRF1BP1L;DKFZp686A1736	S	891	PVSESVSPVVPDY	_SPVSES(ph)VS(ph)PVVPDYLPTENGDFLSSK_	8	0.973744	17.2941	67.496	Ki6020_B_01	20610	Ki6020_B_01	20610					14.672			18.785
72	E9PHQ3	E9PHQ3;F5GZL3;B4DHK5;Q9HAU0-4;Q9HAU0-2;Q9HAU0;E7EME8;B4DGS1;F5H0I0;B4DJX4;B4DMB9;A0JP02;Q9HAU0-5	cDNA FLJ61590, moderately similar to Pleckstrin homology domain-containing family A member 5;Phosphoinositol 3-phosphate-binding protein 2;Pleckstrin homology domain-containing family A member 5;Phosphoinositol 3-phosphate-binding protein 2;Pleckstrin homology domain-containing family A member 5;Phosphoinositol 3-phosphate-binding protein 2;Pleckstrin homology domain-containing family A member 5;…	KIAA1686;PEPP2;PLEKHA5;KIAA1686;PEPP2;PLEKHA5;KIAA1686;PEPP2;PLEKHA5;PLEKHA5;KIAA1686;PEPP2;PLEKHA5	S	1021	VPPRAKSPTPESS	_S(ph)PTPESSTIASYVTLRK_	1	0.833372	7.04247	126.4	Ki6025_2	19516	Ki6021_6	17316					0.94049	0.64873		1.1595	0.12337	0.77152	0.46726	1.3588	0.48977
73	E9PHQ3	E9PHQ3;F5GZL3;B4DHK5;Q9HAU0-4;Q9HAU0-2;Q9HAU0;E7EME8;B4DGS1;F5H0I0;B4DJX4;B4DMB9;A0JP02	cDNA FLJ61590, moderately similar to Pleckstrin homology domain-containing family A member 5;Phosphoinositol 3-phosphate-binding protein 2;Pleckstrin homology domain-containing family A member 5;Phosphoinositol 3-phosphate-binding protein 2;Pleckstrin homology domain-containing family A member 5;Phosphoinositol 3-phosphate-binding protein 2;Pleckstrin homology domain-containing family A member 5;…	KIAA1686;PEPP2;PLEKHA5;KIAA1686;PEPP2;PLEKHA5;KIAA1686;PEPP2;PLEKHA5;PLEKHA5	S	975	DYRLYKSEPELTT	_LYKS(ph)EPELTTVAEVDESNGEEK_	4	0.636187	5.13264	76.118	Ki6019_B_02	17033	Ki6019_B_02	17033							7.0232
74	E9PHQ3	E9PHQ3;F5GZL3;B4DHK5;Q9HAU0-4;Q9HAU0-2;Q9HAU0;E7EME8;B4DGS1;F5H0I0;B4DJX4;B4DMB9;A0JP02;Q9HAU0-5;Q9HAU0-3	cDNA FLJ61590, moderately similar to Pleckstrin homology domain-containing family A member 5;Phosphoinositol 3-phosphate-binding protein 2;Pleckstrin homology domain-containing family A member 5;Phosphoinositol 3-phosphate-binding protein 2;Pleckstrin homology domain-containing family A member 5;Phosphoinositol 3-phosphate-binding protein 2;Pleckstrin homology domain-containing family A member 5;…	KIAA1686;PEPP2;PLEKHA5;KIAA1686;PEPP2;PLEKHA5;KIAA1686;PEPP2;PLEKHA5;PLEKHA5;KIAA1686;PEPP2;PLEKHA5;KIAA1686;PEPP2;PLEKHA5	S	416	VIQRTNSMQQLEQ	_TNS(ph)MQQLEQWIK_	3	0.987771	19.0727	146.79	Ki6021_1	27407	Ki6021_1	27407									0.4922
75	O60315	O60315;A0JP08;F5H814;B7Z2P2;Q53TD9;E7EUW9	Smad-interacting protein 1;Zinc finger E-box-binding homeobox 2;Zinc finger homeobox protein 1b;Zinc finger E-box binding homeobox 2;cDNA FLJ55880, highly similar to Zinc finger homeobox protein 1b;Putative uncharacterized protein ZFHX1B	HRIHFB2411;KIAA0569;SIP1;ZEB2;ZFHX1B;ZFX1B;ZEB2;ZFHX1B	S	641	LLSSVLSEKGMTS	_ALLLSSVLS(ph)EK_	9	0.999921	41.2928	147.74	Ki6025_1	25585	Ki6022_1	26385	0.24931									0.09069	0.24615		0.30738
76	O60315	O60315;A0JP08;F5H814;B7Z2P2;Q53TD9	Smad-interacting protein 1;Zinc finger E-box-binding homeobox 2;Zinc finger homeobox protein 1b;Zinc finger E-box binding homeobox 2;cDNA FLJ55880, highly similar to Zinc finger homeobox protein 1b;Putative uncharacterized protein ZFHX1B	HRIHFB2411;KIAA0569;SIP1;ZEB2;ZFHX1B;ZFX1B;ZEB2;ZFHX1B	S	1122	ITPQGYSDSEERE	_AYLQSITPQGYS(ph)DSEERESM(ox)PRDGESEK_	12	0.507322	0.53926	97.502	Ki6025_5	12747	Ki5311_A_02	9398	1.5515	0.66612	1.837	3.5575							0.90493		1.9928
77	O60315	O60315;A0JP08;F5H814;B7Z2P2;Q53TD9	Smad-interacting protein 1;Zinc finger E-box-binding homeobox 2;Zinc finger homeobox protein 1b;Zinc finger E-box binding homeobox 2;cDNA FLJ55880, highly similar to Zinc finger homeobox protein 1b;Putative uncharacterized protein ZFHX1B	HRIHFB2411;KIAA0569;SIP1;ZEB2;ZFHX1B;ZFX1B;ZEB2;ZFHX1B	S	731	DSLLPRSPVKPMD	_DSLLPRS(ph)PVKPM(ox)DS(ph)ITSPSIAELHNSVTNCDPPLR_	7	0.599052	4.14156	156.48	Ki6020_3	18436	Ki5309_A_03	6364	1.8651	3.5174	1.0077		3.7909	2.3842	2.8735	5.9142	1.0349	0.31315	0.12295		2.774
78	O60315	O60315;A0JP08;F5H814;B7Z2P2;Q53TD9	Smad-interacting protein 1;Zinc finger E-box-binding homeobox 2;Zinc finger homeobox protein 1b;Zinc finger E-box binding homeobox 2;cDNA FLJ55880, highly similar to Zinc finger homeobox protein 1b;Putative uncharacterized protein ZFHX1B	HRIHFB2411;KIAA0569;SIP1;ZEB2;ZFHX1B;ZFX1B;ZEB2;ZFHX1B	S	738	PVKPMDSITSPSI	_DSLLPRS(ph)PVKPM(ox)DS(ph)ITSPSIAELHNSVTNCDPPLR_	14	0.318138	0	46.577	Ki6020_3	18436	Ki6025_6	22022
79	O60315	O60315;A0JP08;F5H814;B7Z2P2;Q53TD9	Smad-interacting protein 1;Zinc finger E-box-binding homeobox 2;Zinc finger homeobox protein 1b;Zinc finger E-box binding homeobox 2;cDNA FLJ55880, highly similar to Zinc finger homeobox protein 1b;Putative uncharacterized protein ZFHX1B	HRIHFB2411;KIAA0569;SIP1;ZEB2;ZFHX1B;ZFX1B;ZEB2;ZFHX1B	S	743	DSITSPSIAELHN	_DSLLPRS(ph)PVKPM(ox)DS(ph)ITSPSIAELHNSVTNCDPPLR_	19	0.396507	0	46.577	Ki6020_3	18436	Ki6025_6	22022
80	O60315	O60315;A0JP08;F5H814;B7Z2P2;Q53TD9;E7EUW9	Smad-interacting protein 1;Zinc finger E-box-binding homeobox 2;Zinc finger homeobox protein 1b;Zinc finger E-box binding homeobox 2;cDNA FLJ55880, highly similar to Zinc finger homeobox protein 1b;Putative uncharacterized protein ZFHX1B	HRIHFB2411;KIAA0569;SIP1;ZEB2;ZFHX1B;ZFX1B;ZEB2;ZFHX1B	S	647	SEKGMTSPINPYK	_GMTS(ph)PINPYK_	4	0.997933	26.8373	161.67	Ki6025_1	12584	Ki6022_1	12879	0.37567				1.5033	5.5535	1.2612		1.5947	0.25943	1.2078	1.0715	1.604
81	O60315	O60315;A0JP08;F5H814;B7Z2P2;Q53TD9	Smad-interacting protein 1;Zinc finger E-box-binding homeobox 2;Zinc finger homeobox protein 1b;Zinc finger E-box binding homeobox 2;cDNA FLJ55880, highly similar to Zinc finger homeobox protein 1b;Putative uncharacterized protein ZFHX1B	HRIHFB2411;KIAA0569;SIP1;ZEB2;ZFHX1B;ZFX1B;ZEB2;ZFHX1B	S	778	VEKLDHSRSNTPS	_LDHS(ph)RS(ph)NT(ph)PS(ph)PLNLSSTSSK_	4	1	67.9368	139.02	Ki6019_1	11221	Ki6022_4	8979			1.1479		5.77	6.981	7.5252	0.90346	1.909	0.95005		1.5829	3.365
82	O60315	O60315;A0JP08;F5H814;B7Z2P2;Q53TD9	Smad-interacting protein 1;Zinc finger E-box-binding homeobox 2;Zinc finger homeobox protein 1b;Zinc finger E-box binding homeobox 2;cDNA FLJ55880, highly similar to Zinc finger homeobox protein 1b;Putative uncharacterized protein ZFHX1B	HRIHFB2411;KIAA0569;SIP1;ZEB2;ZFHX1B;ZFX1B;ZEB2;ZFHX1B	S	784	SRSNTPSPLNLSS	_SNT(ph)PS(ph)PLNLSSTSSK_	5	0.999732	36.9522	190.24	Ki6025_1	12809	Ki6020_1	17214	0.13035	7.4672	1.2014	6.5349	6.9237	10.612	4.9557	5.2152	2.4899	0.70022	3.5139	2.5757	2.8804
83	O60315	O60315;A0JP08;F5H814;B7Z2P2;Q53TD9;E7EUW9;Q60F94;E7ESP8;Q60F95;F5H601	Smad-interacting protein 1;Zinc finger E-box-binding homeobox 2;Zinc finger homeobox protein 1b;Zinc finger E-box binding homeobox 2;cDNA FLJ55880, highly similar to Zinc finger homeobox protein 1b;Putative uncharacterized protein ZFHX1B;Smad interacting-protein 1;Smad interacting-protein 1	HRIHFB2411;KIAA0569;SIP1;ZEB2;ZFHX1B;ZFX1B;ZEB2;ZFHX1B;ZFHX1B;ZFHX1B	S	142	KNANCTSDFEEYF	_NANCTS(ph)DFEEYFAK_	6	0.936261	11.6723	149.26	Ki6025_1	21645	Ki6025_1	21645	2.6042	1.7803		3.7128	1.2797	5.535					1.4966		2.5442
84	O60315	O60315;A0JP08;F5H814;B7Z2P2;Q53TD9	Smad-interacting protein 1;Zinc finger E-box-binding homeobox 2;Zinc finger homeobox protein 1b;Zinc finger E-box binding homeobox 2;cDNA FLJ55880, highly similar to Zinc finger homeobox protein 1b;Putative uncharacterized protein ZFHX1B	HRIHFB2411;KIAA0569;SIP1;ZEB2;ZFHX1B;ZFX1B;ZEB2;ZFHX1B	S	805	SSYTPNSFSSEEL	_NSHSSSYT(ph)PNSFSSEELQAEPLDLSLPK_	11	0.243255	0	70.316	Ki6022_2	24976	Ki6022_2	24976
85	O60315	O60315;A0JP08;F5H814;B7Z2P2;Q53TD9	Smad-interacting protein 1;Zinc finger E-box-binding homeobox 2;Zinc finger homeobox protein 1b;Zinc finger E-box binding homeobox 2;cDNA FLJ55880, highly similar to Zinc finger homeobox protein 1b;Putative uncharacterized protein ZFHX1B	HRIHFB2411;KIAA0569;SIP1;ZEB2;ZFHX1B;ZFX1B;ZEB2;ZFHX1B	S	807	YTPNSFSSEELQA	_NSHSSSYT(ph)PNSFSSEELQAEPLDLSLPK_	13	0.243255	0	70.316	Ki6022_2	24976	Ki6022_2	24976
86	O60315	O60315;A0JP08;F5H814;B7Z2P2;Q53TD9	Smad-interacting protein 1;Zinc finger E-box-binding homeobox 2;Zinc finger homeobox protein 1b;Zinc finger E-box binding homeobox 2;cDNA FLJ55880, highly similar to Zinc finger homeobox protein 1b;Putative uncharacterized protein ZFHX1B	HRIHFB2411;KIAA0569;SIP1;ZEB2;ZFHX1B;ZFX1B;ZEB2;ZFHX1B	S	808	TPNSFSSEELQAE	_NSHSSSYT(ph)PNSFSSEELQAEPLDLSLPK_	14	0.243255	0	70.316	Ki6022_2	24976	Ki6022_2	24976
87	O60315	O60315;A0JP08;F5H814;B7Z2P2;Q53TD9;E7EUW9;Q60F94;E7ESP8;Q60F95;F5H601	Smad-interacting protein 1;Zinc finger E-box-binding homeobox 2;Zinc finger homeobox protein 1b;Zinc finger E-box binding homeobox 2;cDNA FLJ55880, highly similar to Zinc finger homeobox protein 1b;Putative uncharacterized protein ZFHX1B;Smad interacting-protein 1;Smad interacting-protein 1	HRIHFB2411;KIAA0569;SIP1;ZEB2;ZFHX1B;ZFX1B;ZEB2;ZFHX1B;ZFHX1B;ZFHX1B	S	352	NNIKTGSSPNSVS	_T(ph)GS(ph)SPNSVSS(ph)S(ph)PTNSAITQLR_	3	0.433528	0	168.3	Ki6020_1	21767	Ki6017_1	14781	0.40615	0.35445			4.1657			0.057156
88	O60315	O60315;A0JP08;F5H814;B7Z2P2;Q53TD9;E7EUW9;Q60F94;E7ESP8;Q60F95;F5H601	Smad-interacting protein 1;Zinc finger E-box-binding homeobox 2;Zinc finger homeobox protein 1b;Zinc finger E-box binding homeobox 2;cDNA FLJ55880, highly similar to Zinc finger homeobox protein 1b;Putative uncharacterized protein ZFHX1B;Smad interacting-protein 1;Smad interacting-protein 1	HRIHFB2411;KIAA0569;SIP1;ZEB2;ZFHX1B;ZFX1B;ZEB2;ZFHX1B;ZFHX1B;ZFHX1B	S	353	NIKTGSSPNSVSS	_T(ph)GS(ph)SPNSVSS(ph)S(ph)PTNSAITQLR_	4	0.433548	0	168.3	Ki6020_1	21767	Ki6017_1	14781	0.40615	0.35445			4.1657			0.057156
89	O60315	O60315;A0JP08;F5H814;B7Z2P2;Q53TD9;E7EUW9;Q60F94;E7ESP8;Q60F95;F5H601	Smad-interacting protein 1;Zinc finger E-box-binding homeobox 2;Zinc finger homeobox protein 1b;Zinc finger E-box binding homeobox 2;cDNA FLJ55880, highly similar to Zinc finger homeobox protein 1b;Putative uncharacterized protein ZFHX1B;Smad interacting-protein 1;Smad interacting-protein 1	HRIHFB2411;KIAA0569;SIP1;ZEB2;ZFHX1B;ZFX1B;ZEB2;ZFHX1B;ZFHX1B;ZFHX1B	S	356	TGSSPNSVSSSPT	_T(ph)GS(ph)SPNSVSS(ph)S(ph)PTNSAITQLR_	7	0.433595	0	168.3	Ki6020_1	21767	Ki6017_1	14781	1.7783		2.1965		6.2779	2.6701	26.156	0.76974			1.694	1.0483	1.2967
90	O60315	O60315;A0JP08;F5H814;B7Z2P2;Q53TD9;E7EUW9;Q60F94;E7ESP8;Q60F95;F5H601	Smad-interacting protein 1;Zinc finger E-box-binding homeobox 2;Zinc finger homeobox protein 1b;Zinc finger E-box binding homeobox 2;cDNA FLJ55880, highly similar to Zinc finger homeobox protein 1b;Putative uncharacterized protein ZFHX1B;Smad interacting-protein 1;Smad interacting-protein 1	HRIHFB2411;KIAA0569;SIP1;ZEB2;ZFHX1B;ZFX1B;ZEB2;ZFHX1B;ZFHX1B;ZFHX1B	S	358	SSPNSVSSSPTNS	_T(ph)GS(ph)SPNSVSS(ph)S(ph)PTNSAITQLR_	9	0.434841	0	168.3	Ki6020_1	21767	Ki6017_1	14781	0.40615	0.35445	1.9927		5.8967				2.2586				2.2775
91	O60315	O60315;A0JP08;F5H814;B7Z2P2;Q53TD9;E7EUW9;Q60F94;E7ESP8;Q60F95;F5H601	Smad-interacting protein 1;Zinc finger E-box-binding homeobox 2;Zinc finger homeobox protein 1b;Zinc finger E-box binding homeobox 2;cDNA FLJ55880, highly similar to Zinc finger homeobox protein 1b;Putative uncharacterized protein ZFHX1B;Smad interacting-protein 1;Smad interacting-protein 1	HRIHFB2411;KIAA0569;SIP1;ZEB2;ZFHX1B;ZFX1B;ZEB2;ZFHX1B;ZFHX1B;ZFHX1B	S	359	SPNSVSSSPTNSA	_T(ph)GS(ph)SPNSVSS(ph)S(ph)PTNSAITQLR_	10	0.810855	6.9142	168.3	Ki6020_1	21767	Ki6017_1	14781								0.87884					0.62098
92	O60315	O60315;A0JP08;F5H814;B7Z2P2;Q53TD9;E7EUW9;Q60F94;E7ESP8;Q60F95;F5H601	Smad-interacting protein 1;Zinc finger E-box-binding homeobox 2;Zinc finger homeobox protein 1b;Zinc finger E-box binding homeobox 2;cDNA FLJ55880, highly similar to Zinc finger homeobox protein 1b;Putative uncharacterized protein ZFHX1B;Smad interacting-protein 1;Smad interacting-protein 1	HRIHFB2411;KIAA0569;SIP1;ZEB2;ZFHX1B;ZFX1B;ZEB2;ZFHX1B;ZFHX1B;ZFHX1B	S	360	PNSVSSSPTNSAI	_T(ph)GS(ph)SPNSVSS(ph)S(ph)PTNSAITQLR_	11	0.504721	0	168.3	Ki6020_1	21767	Ki6017_1	14781	1.7783		1.3863		3.4096	2.6701		0.52551			2.0604	0.65446	2.7079
93	O60315	O60315;A0JP08;F5H814;B7Z2P2;Q53TD9	Smad-interacting protein 1;Zinc finger E-box-binding homeobox 2;Zinc finger homeobox protein 1b;Zinc finger E-box binding homeobox 2;cDNA FLJ55880, highly similar to Zinc finger homeobox protein 1b;Putative uncharacterized protein ZFHX1B	HRIHFB2411;KIAA0569;SIP1;ZEB2;ZFHX1B;ZFX1B;ZEB2;ZFHX1B	S	703	VYQYSNSRSPSLE	_VYQYSNS(ph)RS(ph)PS(ph)LER_	7	0.69373	3.52494	144.33	Ki6020_1	13274	Ki6020_1	13274					7.5274	3.7461	4.1435	1.7468	1.4053	0.41289	0.72324		1.584
94	O60315	O60315;A0JP08;F5H814;B7Z2P2;Q53TD9	Smad-interacting protein 1;Zinc finger E-box-binding homeobox 2;Zinc finger homeobox protein 1b;Zinc finger E-box binding homeobox 2;cDNA FLJ55880, highly similar to Zinc finger homeobox protein 1b;Putative uncharacterized protein ZFHX1B	HRIHFB2411;KIAA0569;SIP1;ZEB2;ZFHX1B;ZFX1B;ZEB2;ZFHX1B	S	705	QYSNSRSPSLERS	_VYQYSNS(ph)RS(ph)PS(ph)LER_	9	0.995661	22.0282	144.33	Ki6020_1	13274	Ki6020_1	13274	1.2526	2.1854	0.9535	2.5535	2.825	3.3989	3.5736	4.0073	1.2646	0.66398	0.90806	1.2592	3.0273
95	O60315	O60315;A0JP08;F5H814;B7Z2P2;Q53TD9	Smad-interacting protein 1;Zinc finger E-box-binding homeobox 2;Zinc finger homeobox protein 1b;Zinc finger E-box binding homeobox 2;cDNA FLJ55880, highly similar to Zinc finger homeobox protein 1b;Putative uncharacterized protein ZFHX1B	HRIHFB2411;KIAA0569;SIP1;ZEB2;ZFHX1B;ZFX1B;ZEB2;ZFHX1B	S	707	SNSRSPSLERSSK	_VYQYSNS(ph)RS(ph)PS(ph)LER_	11	1	88.2137	144.33	Ki6020_1	13274	Ki6020_1	13274						3.796	2.8962	1.3088	2.5716		1.0563	1.1346	1.4769
96	A0JP10	A0JP10;Q03468;A8K4Q3;E7EV46	Excision repair cross-complementing rodent repair deficiency, complementation group 6;ATP-dependent helicase ERCC6;Cockayne syndrome protein CSB;DNA excision repair protein ERCC-6;cDNA FLJ77465, highly similar to Homo sapiens piggyBac transposable element derived 3, mRNA;HCG32740, isoform CRA_b	ERCC6;CSB;ERCC6;hCG_32740	S	429	DDDFFPSSGEEAE	_KVPVQEIDDDFFPS(ph)SGEEAEAAS(ph)VGEGGGGGRK_	14	0.881135	5.8066	47.73	Ki6020_5	17975	Ki6019_4	18073							2.6329	4.01
97	A0JP10	A0JP10;Q03468;A8K4Q3;E7EV46	Excision repair cross-complementing rodent repair deficiency, complementation group 6;ATP-dependent helicase ERCC6;Cockayne syndrome protein CSB;DNA excision repair protein ERCC-6;cDNA FLJ77465, highly similar to Homo sapiens piggyBac transposable element derived 3, mRNA;HCG32740, isoform CRA_b	ERCC6;CSB;ERCC6;hCG_32740	S	438	EEAEAASVGEGGG	_KVPVQEIDDDFFPS(ph)SGEEAEAAS(ph)VGEGGGGGRK_	23	0.571464	0.237271	47.73	Ki6020_5	17975	Ki6019_4	18073								4.01
98	A0JP10	A0JP10;Q03468	Excision repair cross-complementing rodent repair deficiency, complementation group 6;ATP-dependent helicase ERCC6;Cockayne syndrome protein CSB;DNA excision repair protein ERCC-6	ERCC6;CSB;ERCC6	S	486	LKLEDDSEESDAE	_LEDDS(ph)EES(ph)DAEFDEGFK_	5	1	187.394	187.39	Ki6017_1	16751	Ki6017_1	16751			0.70541		2.0322	1.3487	0.41916	0.3468					0.63367
99	A0JP10	A0JP10;Q03468	Excision repair cross-complementing rodent repair deficiency, complementation group 6;ATP-dependent helicase ERCC6;Cockayne syndrome protein CSB;DNA excision repair protein ERCC-6	ERCC6;CSB;ERCC6	S	489	EDDSEESDAEFDE	_LEDDS(ph)EES(ph)DAEFDEGFK_	8	1	187.394	187.39	Ki6017_1	16751	Ki6017_1	16751			0.70541		2.0322	1.3487	0.41916	0.3468					0.63367
100	A0JP11	A0JP11;B2RAJ6;Q99570	Phosphoinositide-3-kinase, regulatory subunit 4;cDNA, FLJ94957, highly similar to Homo sapiens phosphoinositide-3-kinase, regulatory subunit 4, p150 (PIK3R4), mRNA;Phosphoinositide 3-kinase adaptor protein;Phosphoinositide 3-kinase regulatory subunit 4;PI3-kinase p150 subunit	PIK3R4;PIK3R4	S	925	PVIPVLSSTILPS	_KPVIPVLS(ph)STILPSTYQIR_	8	0.356636	0	75.376	Ki6025_3	24357	Ki6025_3	24357
101	A0JP11	A0JP11;B2RAJ6;Q99570	Phosphoinositide-3-kinase, regulatory subunit 4;cDNA, FLJ94957, highly similar to Homo sapiens phosphoinositide-3-kinase, regulatory subunit 4, p150 (PIK3R4), mRNA;Phosphoinositide 3-kinase adaptor protein;Phosphoinositide 3-kinase regulatory subunit 4;PI3-kinase p150 subunit	PIK3R4;PIK3R4	S	926	VIPVLSSTILPST	_KPVIPVLS(ph)STILPSTYQIR_	9	0.356636	0	75.376	Ki6025_3	24357	Ki6025_3	24357
102	P49593	P49593;A0M8Q2;Q6IPC0;B7Z2C3;B3KX06;B5MCT7	Ca(2+)/calmodulin-dependent protein kinase phosphatase;Partner of PIX 2;Protein fem-2 homolog;Protein phosphatase 1F;Phosphatase 2C motif;Protein phosphatase 1F (PP2C domain containing);cDNA FLJ53980, highly similar to Ca(2+)/calmodulin-dependent protein kinase phosphatase (EC 3.1.3.16);cDNA FLJ44413 fis, clone UTERU1000337, highly similar to Ca(2+)/calmodulin-dependent protein kinase phosphatase…	KIAA0015;POPX2;PPM1F;PPM1F;hCG_26717;PPM1F	S	454	TQAPPRS______	_RQDLPSSLPEPETQAPPRS(ph)_	19	0.998979	29.9036	87.429	Ki6021_4	14018	Ki6021_4	14018			1.343						0.45063				1.9475
103	A0MNP0	A0MNP0;Q8TC44;Q8IU52;F5H460;Q69YK8;B4DIH4	CDW9/WDR51B;WD repeat domain 51B, isoform CRA_b;WD repeat-containing protein 51B;TUWD12;WD repeat domain 51B, isoform CRA_c;Putative uncharacterized protein DKFZp762M0115;cDNA FLJ58572, highly similar to WD repeat protein 51B	hCG_27606;WDR51B;WDR51B;hCG_27606;TUWD12;WDR51B;DKFZp762M0115	S	321	KRLHFDSPPHLLD	_RLHFDS(ph)PPHLLDIYPR_	6	0.999999	60.9025	98.592	Ki6025_11	19912	Ki6021_11	22866									0.34059		0.17782		0.23831
104	A0MZ66-3	A0MZ66-3;A0MZ66;A0MZ66-6;A0MZ66-5;A0MZ66-4;B7Z7Z9;A0MZ66-7	Shootin-1;Shootin-1;Shootin-1;Shootin-1;Shootin-1;cDNA FLJ58712, highly similar to Mus musculus myosin, heavy polypeptide 9, non-muscle (Myh9), transcript variant 1, mRNA;Shootin-1	KIAA1598;KIAA1598;KIAA1598;KIAA1598;KIAA1598;KIAA1598	S	506	ATSESKSMPVLGS	_S(ph)MPVLGSVSSVTK_	1	1	96.5291	129.37	Ki6020_B_01	12837	Ki6025_1	13828	4.3745	8.9773	6.4393	5.4554	9.3546	13.895	23.291	9.5748		4.9232	16.815	40.877	9.1094
105	O76021	A0PJ61;O76021;Q32Q62;B4DJ58	RSL1D1 protein;CATX-11;Cellular senescence-inhibited gene protein;Protein PBK1;Ribosomal L1 domain-containing protein 1;RSL1D1 protein;cDNA FLJ52304, highly similar to Ribosomal L1 domain-containing protein 1	RSL1D1;CATX11;CSIG;L12;PBK1;RSL1D1;RSL1D1	S	427	SETPGKSPEKKPK;SETPGKSPEKKQK	_AAESETPGKS(ph)PEK_	10	0.999171	30.8717	170.95	Ki6025_3	1971	Ki5311_A_03	1306					8.9104				34.116	1.6003	43.714	5.8532	10.012
106	O76021	A0PJ61;O76021;Q32Q62;B4DJ58	RSL1D1 protein;CATX-11;Cellular senescence-inhibited gene protein;Protein PBK1;Ribosomal L1 domain-containing protein 1;RSL1D1 protein;cDNA FLJ52304, highly similar to Ribosomal L1 domain-containing protein 1	RSL1D1;CATX11;CSIG;L12;PBK1;RSL1D1;RSL1D1	S	361	VKATNESEDEIPQ	_ATNES(ph)EDEIPQLVPIGKK_	5	0.997898	26.764	156.13	Ki6025_3	18992	Ki6017_B_02	21227	0.81491	0.56953	1.8752	1.2293	0.75202	3.6558	1.2127	8.7205	1.9467	0.77215	1.5634	1.31	2.2376
107	O76021	A0PJ61;O76021;Q32Q62;B4DJ58	RSL1D1 protein;CATX-11;Cellular senescence-inhibited gene protein;Protein PBK1;Ribosomal L1 domain-containing protein 1;RSL1D1 protein;cDNA FLJ52304, highly similar to Ribosomal L1 domain-containing protein 1	RSL1D1;CATX11;CSIG;L12;PBK1;RSL1D1;RSL1D1	S	396	KKSPAKSPNPSTP	_KSPAKS(ph)PNPSTPR_	6	0.92279	14.0158	79.82	Ki6024_9	1924	Ki6022_9	1951										0.87554		1.5461	1.5391
108	A8K9K0	A8K9K0;Q8TF76;A0PJ70;Q8TF76-2	cDNA FLJ78032, highly similar to Homo sapiens haploid germ cell-specific nuclear protein kinase (GSG2) mRNA;Germ cell-specific gene 2 protein;Haploid germ cell-specific nuclear protein kinase;H-haspin;Serine/threonine-protein kinase haspin;GSG2 protein;Germ cell-specific gene 2 protein;Haploid germ cell-specific nuclear protein kinase;H-haspin;Serine/threonine-protein kinase haspin	GSG2;GSG2;GSG2	S	147	RDSGRLSPDLSVC	_DSGRLS(ph)PDLSVCGQPR_	6	0.999451	33.5015	139.86	Ki6020_B_02	10179	Ki6020_B_02	10179	1.3577	0.12919	0.12766		0.45382	0.89566	0.5061	1.422
109	Q8N5F7	Q8N5F7;A0PJ73;Q05D22	NF-kappa-B-activating protein;NKAP protein;NKAP protein	NKAP;NKAP;NKAP	S	17	DREASGSGGRRRS	_APVSGSRSPDREASGS(ph)GGR_	16	0.801157	6.07734	79.489	Ki6025_7	2067	Ki6025_6	2054									1.0287				0.94677
110	Q8N5F7	Q8N5F7;A0PJ73;Q05D22	NF-kappa-B-activating protein;NKAP protein;NKAP protein	NKAP;NKAP;NKAP	S	149	PEVWGLSPKNPEP	_IGELGAPEVWGLS(ph)PKNPEPDS(ph)DEHTPVEDEEPKK_	13	0.997094	24.1049	168.5	Ki6020_4	17754	Ki6020_B_01	17510	0.4487	0.98335	0.65629	0.79754	1.6725	0.80183	1.1014	0.66787	0.63237	0.1845	0.47253	0.20424	0.6934
111	Q8N5F7	Q8N5F7;A0PJ73;Q05D22	NF-kappa-B-activating protein;NKAP protein;NKAP protein	NKAP;NKAP;NKAP	S	157	KNPEPDSDEHTPV	_IGELGAPEVWGLS(ph)PKNPEPDS(ph)DEHTPVEDEEPKK_	21	0.750619	4.76871	64.583	Ki6020_4	17754	Ki6020_2	20138					4.8148		2.9134	0.62344
112	Q6PJG2	Q6PJG2;A0PJD3;F6RU81	Uncharacterized protein C14orf43;C14orf43 protein	C14orf117;C14orf43;C14orf43	S	636	YQSHLRSPVRLAD	_AGTFIAPPVYSNITPYQSHLRS(ph)PVRLADHPSER_	22	0.623468	6.23268	89.011	Ki6025_11	18586	Ki5309_A_06	13928	0.087866					0.95843					0.46587	0.97998	0.54331
113	Q6PJG2	Q6PJG2;A0PJD3;F6RU81	Uncharacterized protein C14orf43;C14orf43 protein	C14orf117;C14orf43;C14orf43	S	461	RRRRRASQEANLL	_RRAS(ph)QEANLLTLAQK_	4	1	74.7219	216.15	Ki6025_10	12351	Ki6025_2	16754	0.44159		0.61342	0.61666	2.3549	0.50557	0.63739	8.3001	0.8047	0.42649	0.29123	0.44938	0.73585
114	Q6PJG2	Q6PJG2;A0PJD3;F6RU81	Uncharacterized protein C14orf43;C14orf43 protein	C14orf117;C14orf43;C14orf43	S	148	YSATKGSPHPGVG	_GS(ph)PHPGVGVPTYYNHPEALK_	2	0.999992	51.2615	103.71	Ki6025_6	13242	Ki6025_5	13118	0.10446		1.3354	1.1819	0.39353	0.62214	0.5906	0.22799			1.0235		0.10613
115	Q6PJG2	Q6PJG2;A0PJD3;F6RU81	Uncharacterized protein C14orf43;C14orf43 protein	C14orf117;C14orf43;C14orf43	S	925	PRRESPSEERLEP	_RESPS(ph)EERLEPK_	5	0.910986	10.1005	166.7	Ki6025_7	3420	Ki6021_8	4280				0.81135	0.96492			0.63838	0.51616				0.36929
116	Q6PJG2	Q6PJG2;A0PJD3;F6RU81	Uncharacterized protein C14orf43;C14orf43 protein	C14orf117;C14orf43;C14orf43	S	996	ESNAPGSAGGQAS	_SHESNAPGS(ph)AGGQASEKPREGTGK_	9	0.939316	15.8275	202.6	Ki6025_11	1879	Ki6021_8	2137	0.21978						0.30125	1.4905	0.82176	0.1625	0.55661	0.75506	0.56032
117	Q6PJG2	Q6PJG2;A0PJD3;F6RU81	Uncharacterized protein C14orf43;C14orf43 protein	C14orf117;C14orf43;C14orf43	S	709	VTPPVLSVMGEAT	_TNSAEVTPPVLS(ph)VM(ox)GEATPVSIEPR_	12	0.614983	5.21109	105.58	Ki6023_1	22595	Ki6019_1	21918					1.7023	0.30007					0.15446
118	Q86X95	Q86X95;A0PJI7	CBF1-interacting corepressor;Corepressor interacting with RBPJ 1;Recepin;CIR protein	CIR;CIR1;CIR	S	202	SQEYVASEGEEDP	_NLTANDPSQEYVAS(ph)EGEEDPEVEFLK_	14	0.6679	4.67576	136.16	Ki6025_1	24110	Ki5311_A_01	17821	0.10556		0.80432		1.5228	0.48801	1.4908	1.1173	1.4621	0.80883	0.22622	0.21545	0.91586
119	Q15652	Q15652;A0T124;B7ZLC8;A6PW35	Jumonji domain-containing protein 1C;Probable JmjC domain-containing histone demethylation protein 2C;Thyroid receptor-interacting protein 8;Jumonji domain-containing 1 C splice variant;JMJD1C protein;Jumonji domain containing 1C	JHDM2C;JMJD1C;KIAA1380;TRIP8;JMJD1C;JMJD1C;JMJD1C;RP11-144G16.3-001	S	2045	EREQDNSESPNGR	_EEREQDNS(ph)ESPNGRT(ph)SPLVSQNNEQGSTLR_	8	0.706649	4.63513	64.547	Ki6020_2	8840	Ki6020_2	8840					1.4243	0.65828	0.9346	2.6564
120	Q15652	Q15652;A0T124;B7ZLC8;A6PW35	Jumonji domain-containing protein 1C;Probable JmjC domain-containing histone demethylation protein 2C;Thyroid receptor-interacting protein 8;Jumonji domain-containing 1 C splice variant;JMJD1C protein;Jumonji domain containing 1C	JHDM2C;JMJD1C;KIAA1380;TRIP8;JMJD1C;JMJD1C;JMJD1C;RP11-144G16.3-001	S	2053	SPNGRTSPLVSQN	_EEREQDNS(ph)ESPNGRT(ph)SPLVSQNNEQGSTLR_	16	0.498937	0	64.547	Ki6020_2	8840	Ki6020_2	8840
121	Q15652	Q15652;A0T124;B7ZLC8;A6PW35;Q15652-2	Jumonji domain-containing protein 1C;Probable JmjC domain-containing histone demethylation protein 2C;Thyroid receptor-interacting protein 8;Jumonji domain-containing 1 C splice variant;JMJD1C protein;Jumonji domain containing 1C;Jumonji domain-containing protein 1C;Probable JmjC domain-containing histone demethylation protein 2C;Thyroid receptor-interacting protein 8	JHDM2C;JMJD1C;KIAA1380;TRIP8;JMJD1C;JMJD1C;JMJD1C;RP11-144G16.3-001;JHDM2C;JMJD1C;KIAA1380;TRIP8	S	501	PKEKFVSRPPTPK	_FVS(ph)RPPT(ph)PK_	3	1	77.2825	122.28	Ki6025_1	8047	Ki5311_A_04	2422			1.4908			1.739	1.8598	24.626	1.0617	0.56797	0.64071		1.6518
122	Q15652	Q15652;A0T124;B7ZLC8;A6PW35;Q15652-2	Jumonji domain-containing protein 1C;Probable JmjC domain-containing histone demethylation protein 2C;Thyroid receptor-interacting protein 8;Jumonji domain-containing 1 C splice variant;JMJD1C protein;Jumonji domain containing 1C;Jumonji domain-containing protein 1C;Probable JmjC domain-containing histone demethylation protein 2C;Thyroid receptor-interacting protein 8	JHDM2C;JMJD1C;KIAA1380;TRIP8;JMJD1C;JMJD1C;JMJD1C;RP11-144G16.3-001;JHDM2C;JMJD1C;KIAA1380;TRIP8	S	641	KIKSSPSPEVVKP	_SSPS(ph)PEVVKPK_	4	0.991663	23.7639	107.5	Ki6024_3	3868	Ki6020_4	4849								9.7214	0.52324	0.40875		0.27153
123	Q15652	Q15652;A0T124;B7ZLC8;A6PW35;Q15652-2	Jumonji domain-containing protein 1C;Probable JmjC domain-containing histone demethylation protein 2C;Thyroid receptor-interacting protein 8;Jumonji domain-containing 1 C splice variant;JMJD1C protein;Jumonji domain containing 1C;Jumonji domain-containing protein 1C;Probable JmjC domain-containing histone demethylation protein 2C;Thyroid receptor-interacting protein 8	JHDM2C;JMJD1C;KIAA1380;TRIP8;JMJD1C;JMJD1C;JMJD1C;RP11-144G16.3-001;JHDM2C;JMJD1C;KIAA1380;TRIP8	S	943	KITAHSSPPLTKT	_ITAHSS(ph)PPLTK_	6	0.959972	16.8097	121.02	Ki6025_2	4273	Ki6023_2	4397						1.6508			1.0364	0.64083	1.0289	1.0996	2.3331
124	Q15652	Q15652;A0T124;B7ZLC8;A6PW35	Jumonji domain-containing protein 1C;Probable JmjC domain-containing histone demethylation protein 2C;Thyroid receptor-interacting protein 8;Jumonji domain-containing 1 C splice variant;JMJD1C protein;Jumonji domain containing 1C	JHDM2C;JMJD1C;KIAA1380;TRIP8;JMJD1C;JMJD1C;JMJD1C;RP11-144G16.3-001	S	2005	KLTPPESQSPLHW	_LTPPES(ph)QSPLHWLADLAEQK_	6	0.859582	8.9533	91.616	Ki6025_2	28711	Ki6025_2	28711							2.2318	0.53183			1.1602		1.253
125	Q15652	Q15652;A0T124;B7ZLC8;A6PW35;Q15652-2	Jumonji domain-containing protein 1C;Probable JmjC domain-containing histone demethylation protein 2C;Thyroid receptor-interacting protein 8;Jumonji domain-containing 1 C splice variant;JMJD1C protein;Jumonji domain containing 1C;Jumonji domain-containing protein 1C;Probable JmjC domain-containing histone demethylation protein 2C;Thyroid receptor-interacting protein 8	JHDM2C;JMJD1C;KIAA1380;TRIP8;JMJD1C;JMJD1C;JMJD1C;RP11-144G16.3-001;JHDM2C;JMJD1C;KIAA1380;TRIP8	S	984	DLDLNRSQTGKDC	_NDLDLNRS(ph)QTGK_	8	0.999883	39.3339	138.24	Ki6023_3	5762	Ki6023_3	5762											0.21129
126	Q15652	Q15652;A0T124;B7ZLC8;A6PW35;Q15652-2	Jumonji domain-containing protein 1C;Probable JmjC domain-containing histone demethylation protein 2C;Thyroid receptor-interacting protein 8;Jumonji domain-containing 1 C splice variant;JMJD1C protein;Jumonji domain containing 1C;Jumonji domain-containing protein 1C;Probable JmjC domain-containing histone demethylation protein 2C;Thyroid receptor-interacting protein 8	JHDM2C;JMJD1C;KIAA1380;TRIP8;JMJD1C;JMJD1C;JMJD1C;RP11-144G16.3-001;JHDM2C;JMJD1C;KIAA1380;TRIP8	S	617	DKLHKRSPPPETI	_RS(ph)PPPETIK_	2	0.999967	44.7974	116.52	Ki6025_3	2952	Ki5309_A_05	2090	1.2285		0.68146			0.72551			0.6048	1.4642	0.34502		0.86495
127	A0T4C8	A0T4C8;Q9NRA0;B3KV83;E7ETB1;Q9NRA0-2;E9PCV4;B4DU87;Q9NRA0-3;Q8N2M3	Sphingosine kinase-2 variant;Sphingosine kinase 2;cDNA FLJ16251 fis, clone HLUNG2013784, highly similar to Sphingosine kinase 2 (EC 2.7.1.-);Sphingosine kinase 2;cDNA FLJ59429, highly similar to Sphingosine kinase 2 (EC 2.7.1.-);Sphingosine kinase 2;cDNA FLJ90120 fis, clone HEMBA1007013	SPHK2;SPHK2;SPHK2;SPHK2	S	546	PKAALHSPVSEGA	_AALHS(ph)PVSEGAPVIPPSSGLPLPTPDAR_	5	0.831332	6.93325	56.021	Ki6025_2	23613	Ki6025_2	23613					4.1278		1.4113						1.5629
128	A0T4C8	A0T4C8;Q9NRA0;B3KV83;E7ETB1;Q9NRA0-2;E9PCV4;B4DU87;Q9NRA0-3	Sphingosine kinase-2 variant;Sphingosine kinase 2;cDNA FLJ16251 fis, clone HLUNG2013784, highly similar to Sphingosine kinase 2 (EC 2.7.1.-);Sphingosine kinase 2;cDNA FLJ59429, highly similar to Sphingosine kinase 2 (EC 2.7.1.-);Sphingosine kinase 2	SPHK2;SPHK2;SPHK2;SPHK2	S	461	SLPRAKSELTLTP	_AKS(ph)ELTLTPDPAPPM(ox)AHSPLHR_	3	0.457368	0	78.758	Ki6025_9	12812	Ki6019_5	11307
129	A0T4C8	A0T4C8;Q9NRA0;B3KV83;E7ETB1;Q9NRA0-2;E9PCV4;B4DU87	Sphingosine kinase-2 variant;Sphingosine kinase 2;cDNA FLJ16251 fis, clone HLUNG2013784, highly similar to Sphingosine kinase 2 (EC 2.7.1.-);Sphingosine kinase 2;cDNA FLJ59429, highly similar to Sphingosine kinase 2 (EC 2.7.1.-)	SPHK2;SPHK2;SPHK2	S	449	ATVEPASPTPAHS	_LSYLPATVEPAS(ph)PTPAHSLPR_	12	0.705064	6.77469	104.86	Ki6023_2	20229	Ki5311_A_02	13389	2.9416		1.5813				14.966		1.6735	2.2328	5.68
130	B6ZGU6	B6ZGU6;F5ATB7;F1D8N4;P04150;A0ZXF9;P04150-8;E5KQF5;P04150-2;P04150-9;P04150-5;P04150-7;E5KQF6;P04150-3;P04150-6;F5ATB8;Q3MSN1;Q3MSN4;D6RDA9	Glucocorticoid receptor;Glucocorticoid receptor;Nuclear receptor subfamily 3 group C member 1;Glucocorticoid receptor;Glucocorticoid receptor;Nuclear receptor subfamily 3 group C member 1;Glucocorticoid receptor;Nuclear receptor subfamily 3 group C member 1;Glucocorticoid receptor;Nuclear receptor subfamily 3 group C member 1;Glucocorticoid receptor;Nuclear receptor subfamily 3 group C member 1;G…	NR3C1;GRL;NR3C1;NR3C1;GRL;NR3C1;GRL;NR3C1;GRL;NR3C1;GRL;NR3C1;GRL;NR3C1;GRL;NR3C1;GRL;NR3C1;NR3C1;NR3C1	S	134	NLNRSTSVPENPK	_STS(ph)VPENPK_	3	0.994853	23.6775	102.89	Ki6025_1	3723	Ki6023_2	17817	0.26528	0.70141		0.32323	2.3738		0.20374		0.20716		0.32483		0.21589
131	Q9HD40	Q9HD40;Q9HD40-3;B7Z8P7;A1A4F3	Liver-pancreas antigen;O-phosphoseryl-tRNA(Sec) selenium transferase;Selenocysteine synthase;Selenocysteinyl-tRNA(Sec) synthase;Sep-tRNA:Sec-tRNA synthase;SLA/LP autoantigen;SLA-p35;Soluble liver antigen;tRNA(Ser/Sec)-associated antigenic protein;UGA suppressor tRNA-associated protein;Liver-pancreas antigen;O-phosphoseryl-tRNA(Sec) selenium transferase;Selenocysteine synthase;Selenocysteinyl-tRNA…	SEPSECS;TRNP48;SEPSECS;TRNP48;hCG_18250;SEPSECS;SLA/LP	S	500	DTYQDASS_____	_LDNVLLDTYQDAS(ph)S_	13	0.525709	0.900047	90.367	Ki6017_B_01	23206	Ki6017_B_01	23206
132	A7BI36	A1A5C4;A7BI36;Q9P2E9;Q9P2E9-2;Q9P2E9-3;A1A5C5	RRBP1 protein;p180/ribosome receptor;180 kDa ribosome receptor homolog;ES/130-related protein;Ribosome receptor protein;Ribosome-binding protein 1;180 kDa ribosome receptor homolog;ES/130-related protein;Ribosome receptor protein;Ribosome-binding protein 1;180 kDa ribosome receptor homolog;ES/130-related protein;Ribosome receptor protein;Ribosome-binding protein 1;RRBP1 protein	RRBP1;RRBP1;KIAA1398;RRBP1;KIAA1398;RRBP1;KIAA1398;RRBP1;RRBP1	S	1089	LTERIRSIEALLE	_IRS(ph)IEALLEAGQAR_	3	1	81.6188	81.619	Ki6025_3	21154	Ki6025_3	21154					1.5764	0.72131	1.467	0.8848	0.34934				0.46971
133	A7BI36	A1A5C4;A7BI36;Q9P2E9;Q9P2E9-2;Q9P2E9-3	RRBP1 protein;p180/ribosome receptor;180 kDa ribosome receptor homolog;ES/130-related protein;Ribosome receptor protein;Ribosome-binding protein 1;180 kDa ribosome receptor homolog;ES/130-related protein;Ribosome receptor protein;Ribosome-binding protein 1;180 kDa ribosome receptor homolog;ES/130-related protein;Ribosome receptor protein;Ribosome-binding protein 1	RRBP1;RRBP1;KIAA1398;RRBP1;KIAA1398;RRBP1;KIAA1398;RRBP1	S	745	NTDVAQSPEAPKQ	_NTDVAQS(ph)PEAPKQEAPAK_	7	0.999892	39.6643	132.08	Ki6023_2	3927	Ki6017_B_02	4038			1.9701	8.8697	12.966	11.775	19.171		5.9632	0.82413	5.7304	4.2005	11.161
134	A7BI36	A1A5C4;B3KSG1;A7BI36;Q9P2E9;Q9P2E9-2;Q9P2E9-3;A1A5C5	RRBP1 protein;cDNA FLJ36146 fis, clone TESTI2025117, highly similar to Ribosome-binding protein 1;p180/ribosome receptor;180 kDa ribosome receptor homolog;ES/130-related protein;Ribosome receptor protein;Ribosome-binding protein 1;180 kDa ribosome receptor homolog;ES/130-related protein;Ribosome receptor protein;Ribosome-binding protein 1;180 kDa ribosome receptor homolog;ES/130-related protein;R…	RRBP1;RRBP1;KIAA1398;RRBP1;KIAA1398;RRBP1;KIAA1398;RRBP1;RRBP1	S	1407	AGAPASSPEAPPA	_SHVEDGDIAGAPASS(ph)PEAPPAEQDPVQLK_	15	0.907659	9.92527	104.23	Ki6023_2	15574	Ki6021_2	16442	2.9616		3.034		2.5501	1.6674		8.2189	1.5233	0.85395	0.99763	3.4243	1.3984
137	A1L0S7	A1L0S7;B2RU35;Q9HBL0;E9PGF5;Q0VG54;E9PF55;Q0VG55;B7Z6H8;Q59G71	TNS1 protein;Tensin 1;Tensin 1, isoform CRA_b;Tensin-1;TNS1 protein;TNS1 protein;cDNA FLJ61708, highly similar to Tensin-1;Tensin variant	TNS1;hCG_1811886;TNS1;TNS;TNS1;TNS1;TNS1	S	1210	VHTVPGSPQARHR	_AQFSVAGVHTVPGS(ph)PQAR_	14	0.999638	34.4549	100.39	Ki6023_2	14300	Ki5311_A_03	8407	2.9262		0.98633	0.15653					0.92062	0.47564	0.62597		1.3132
138	O14920	O14920;B4DZ30;E9PH46;B4E0U4;B4DP95;B3KRB7;A1L159	I-kappa-B kinase 2;Inhibitor of nuclear factor kappa-B kinase subunit beta;Nuclear factor NF-kappa-B inhibitor kinase beta;cDNA FLJ57238, highly similar to Inhibitor of nuclear factor kappa B kinase subunit beta (EC 2.7.11.10);cDNA, FLJ79317, highly similar to Inhibitor of nuclear factor kappa B kinase subunit beta (EC 2.7.11.10);cDNA FLJ58217, highly similar to Inhibitor of nuclear factor kappa …	IKBKB;IKKB;hCG_17395;IKBKB;IKBKB	S	672	RGPVSGSPDSMNA	_VRGPVSGS(ph)PDS(ph)MNASR_	8	0.997865	26.7029	217.91	Ki6020_2	7605	Ki6020_2	7605					19.216	8.6295	9.3231	1.7603	2.0939	3.0926	2.4352	2.155	2.9085
139	O14920	O14920;B4DZ30;E9PH46;B4E0U4;B4DP95;B3KRB7;A1L159	I-kappa-B kinase 2;Inhibitor of nuclear factor kappa-B kinase subunit beta;Nuclear factor NF-kappa-B inhibitor kinase beta;cDNA FLJ57238, highly similar to Inhibitor of nuclear factor kappa B kinase subunit beta (EC 2.7.11.10);cDNA, FLJ79317, highly similar to Inhibitor of nuclear factor kappa B kinase subunit beta (EC 2.7.11.10);cDNA FLJ58217, highly similar to Inhibitor of nuclear factor kappa …	IKBKB;IKKB;hCG_17395;IKBKB;IKBKB	S	675	VSGSPDSMNASRL	_VRGPVSGS(ph)PDS(ph)MNASR_	11	0.997346	25.753	217.91	Ki6020_2	7605	Ki6020_2	7605								0.46715	0.77207
140	A1L390	A1L390;A1L390-3	Pleckstrin homology domain-containing family G member 3;Pleckstrin homology domain-containing family G member 3	KIAA0599;PLEKHG3;KIAA0599;PLEKHG3	S	76	NVKGPLSPFNSRA	_GPLS(ph)PFNSR_	4	0.997578	26.1471	123.86	Ki6025_1	15994	Ki6021_1	16757	8.581		2.0825		4.493	2.3861	11.028				7.7135	2.3249	11.531
141	A1L390	A1L390;A1L390-3;A1L390-2	Pleckstrin homology domain-containing family G member 3;Pleckstrin homology domain-containing family G member 3;Pleckstrin homology domain-containing family G member 3	KIAA0599;PLEKHG3;KIAA0599;PLEKHG3;KIAA0599;PLEKHG3	S	643	RSSSVLSLEGSEK	_SSSVLS(ph)LEGS(ph)EK_	6	1	63.866	158.01	Ki6018_1	13935	Ki6017_1	12721	7.1799		0.54167	0.75336	8.9652	1.3743		3.0665
142	A1L390	A1L390;A1L390-3;A1L390-2	Pleckstrin homology domain-containing family G member 3;Pleckstrin homology domain-containing family G member 3;Pleckstrin homology domain-containing family G member 3	KIAA0599;PLEKHG3;KIAA0599;PLEKHG3;KIAA0599;PLEKHG3	S	647	VLSLEGSEKGLAR	_SSSVLS(ph)LEGS(ph)EK_	10	1	70.6901	158.01	Ki6018_1	13935	Ki6017_1	12721				0.75336	5.536	1.4869		3.0665
143	A1L3A7	A1L3A7;Q7Z417	cDNA FLJ75095, highly similar to Homo sapiens 82-kD FMRP Interacting Protein (182-FIP), mRNA;Nuclear fragile X mental retardation protein interacting protein 2;Nuclear fragile X mental retardation protein interacting protein 2, isoform CRA_a;82 kDa FMRP-interacting protein;Cell proliferation-inducing gene 1 protein;FMRP-interacting protein 2;Nuclear fragile X mental retardation-interacting protei…	hCG_29087;NUFIP2;KIAA1321;NUFIP2;PIG1	S	629	SQNPLASPTNTLL	_DYEIESQNPLAS(ph)PTNTLLGSAK_	12	0.979605	19.8255	203.59	Ki6025_1	25819	Ki6025_1	25819	20.524		5.6036		18.62	19.176				6.1024	14.833	3.6622	12.306
144	A1L3A7	A1L3A7;Q7Z417	cDNA FLJ75095, highly similar to Homo sapiens 82-kD FMRP Interacting Protein (182-FIP), mRNA;Nuclear fragile X mental retardation protein interacting protein 2;Nuclear fragile X mental retardation protein interacting protein 2, isoform CRA_a;82 kDa FMRP-interacting protein;Cell proliferation-inducing gene 1 protein;FMRP-interacting protein 2;Nuclear fragile X mental retardation-interacting protei…	hCG_29087;NUFIP2;KIAA1321;NUFIP2;PIG1	S	212	GADNDGSGSESGY	_GADNDGS(ph)GS(ph)ESGYTTPK_	7	0.999945	42.8469	207.79	Ki6025_1	5235	Ki6022_1	4746		13.963	1.7518	7.657		7.6536	13.574		1.4394	4.0283	2.7763	4.4133	3.2941
145	A1L3A7	A1L3A7;Q7Z417	cDNA FLJ75095, highly similar to Homo sapiens 82-kD FMRP Interacting Protein (182-FIP), mRNA;Nuclear fragile X mental retardation protein interacting protein 2;Nuclear fragile X mental retardation protein interacting protein 2, isoform CRA_a;82 kDa FMRP-interacting protein;Cell proliferation-inducing gene 1 protein;FMRP-interacting protein 2;Nuclear fragile X mental retardation-interacting protei…	hCG_29087;NUFIP2;KIAA1321;NUFIP2;PIG1	S	214	DNDGSGSESGYTT	_GADNDGS(ph)GS(ph)ESGYTTPK_	9	0.98277	17.6853	207.79	Ki6025_1	5235	Ki6022_1	4746									0.93862	1.6143		2.5838	1.9891
146	A1L3A7	A1L3A7;Q7Z417	cDNA FLJ75095, highly similar to Homo sapiens 82-kD FMRP Interacting Protein (182-FIP), mRNA;Nuclear fragile X mental retardation protein interacting protein 2;Nuclear fragile X mental retardation protein interacting protein 2, isoform CRA_a;82 kDa FMRP-interacting protein;Cell proliferation-inducing gene 1 protein;FMRP-interacting protein 2;Nuclear fragile X mental retardation-interacting protei…	hCG_29087;NUFIP2;KIAA1321;NUFIP2;PIG1	S	652	GLERNDSWGSFDL	_NDS(ph)WGS(ph)FDLR_	3	1	160.221	169.3	Ki6017_1	21679	Ki6023_3	19081	14.303	6.5927	4.5721	1.9796	24.239	4.8244	5.4534	10.297	1.935	2.4806	1.3991	1.9345	2.4682
147	A1L3A7	A1L3A7;Q7Z417	cDNA FLJ75095, highly similar to Homo sapiens 82-kD FMRP Interacting Protein (182-FIP), mRNA;Nuclear fragile X mental retardation protein interacting protein 2;Nuclear fragile X mental retardation protein interacting protein 2, isoform CRA_a;82 kDa FMRP-interacting protein;Cell proliferation-inducing gene 1 protein;FMRP-interacting protein 2;Nuclear fragile X mental retardation-interacting protei…	hCG_29087;NUFIP2;KIAA1321;NUFIP2;PIG1	S	655	RNDSWGSFDLRAA	_NDS(ph)WGS(ph)FDLR_	6	1	160.221	169.3	Ki6017_1	21679	Ki6023_3	19081					18.59	7.1272
148	A1L3A7	A1L3A7;Q7Z417	cDNA FLJ75095, highly similar to Homo sapiens 82-kD FMRP Interacting Protein (182-FIP), mRNA;Nuclear fragile X mental retardation protein interacting protein 2;Nuclear fragile X mental retardation protein interacting protein 2, isoform CRA_a;82 kDa FMRP-interacting protein;Cell proliferation-inducing gene 1 protein;FMRP-interacting protein 2;Nuclear fragile X mental retardation-interacting protei…	hCG_29087;NUFIP2;KIAA1321;NUFIP2;PIG1	S	112	ISLKNLSSDEATN	_NLS(ph)SDEATNPISR_	3	0.995673	23.6202	198.85	Ki6025_1	10582	Ki6019_B_01	11105	4.7543	12.994	2.8863	8.8321	10.835	4.0816	20.91		1.3534	3.7602	3.1623	4.7385	2.9525
149	A1L3A7	A1L3A7;Q7Z417	cDNA FLJ75095, highly similar to Homo sapiens 82-kD FMRP Interacting Protein (182-FIP), mRNA;Nuclear fragile X mental retardation protein interacting protein 2;Nuclear fragile X mental retardation protein interacting protein 2, isoform CRA_a;82 kDa FMRP-interacting protein;Cell proliferation-inducing gene 1 protein;FMRP-interacting protein 2;Nuclear fragile X mental retardation-interacting protei…	hCG_29087;NUFIP2;KIAA1321;NUFIP2;PIG1	S	572	ELEKRTSPQVLGS	_T(ph)SPQVLGSILK_	2	0.5	0	198.57	Ki6017_B_01	21786	Ki6021_3	18822	17.31		2.6534	6.2085	6.7539	8.2085	1.4872	0.63185	2.9086	2.8179	6.2914	8.8752	11.326
150	B9A6K8	B9A6K8;Q66K14;Q66K14-2;A1L3A9	TBC1 domain family, member 9B;TBC1 domain family member 9B;TBC1 domain family member 9B;TBC1 domain family, member 9B (With GRAM domain)	TBC1D9B;KIAA0676;TBC1D9B;KIAA0676;TBC1D9B;TBC1D9B	S	411	IGSRKASVVDPST	_KAS(ph)VVDPSTESSPAPQEGSEQPASPASPLSSR_	3	0.978135	22.0722	83.09	Ki6025_2	12075	Ki6024_1	13015	1.2776		0.36022			21.066	4.3523		0.58901		1.0431	0.65481	1.0327
151	A1L3Z9	A1L3Z9;Q2TAL8	cDNA FLJ77780;Glutamine-rich 1;HCG2002013, isoform CRA_c;Glutamine-rich protein 1	hCG_2002013;QRICH1;QRICH1	S	343	YNAVHVSGSPTAL	_GDPQQQSITHIAIPQEAYNAVHVS(ph)GSPTALAAVKLEDDK_	24	0.486361	3.60924	75.695	Ki6025_6	24341	Ki6021_5	24721					4.4675			1.0714	1.2039	0.52381	1.4006		0.77899
152	A1L441	A1L441;Q96K78	G protein-coupled receptor 128;Probable G-protein coupled receptor 128	GPR128;GPR128	S	122	MAVRLCSLSLYGE	_LCS(ph)LS(ph)LYGEIELQK_	3	0.971413	14.4956	81.632	Ki6024_1	10024	Ki6024_1	10024					0.1879	0.1577					0.2041	0.028375	0.50664
153	A1L441	A1L441;Q96K78	G protein-coupled receptor 128;Probable G-protein coupled receptor 128	GPR128;GPR128	S	124	VRLCSLSLYGEIE	_LCS(ph)LS(ph)LYGEIELQK_	5	0.83347	6.8424	81.632	Ki6024_1	10024	Ki6024_1	10024					0.1879	0.1577					0.2041	0.028375	0.50664
154	Q9UBZ9	Q9UBZ9;A1L461;Q9UBZ9-2;Q49AI5;Q9UBZ9-3	Alpha integrin-binding protein 80;DNA repair protein REV1;Rev1-like terminal deoxycytidyl transferase;REV1 homolog (S. cerevisiae);Alpha integrin-binding protein 80;DNA repair protein REV1;Rev1-like terminal deoxycytidyl transferase;REV1 protein;Alpha integrin-binding protein 80;DNA repair protein REV1;Rev1-like terminal deoxycytidyl transferase	REV1;REV1L;REV1;REV1;REV1L;REV1;REV1;REV1L	S	297	NPHRTNSFSLSPL	_TNS(ph)FSLSPLHSNTK_	3	0.970454	18.5828	66.498	Ki5311_A_03	9304	Ki5311_A_03	9304	1.2299		2.0837		3.3023	1.3106	2.2828		4.1079	9.0456			0.96397
155	A4D1D2	A4D1D2;A1L471;P08183;B5AK60;Q59GY9	ATP-binding cassette, sub-family B (MDR/TAP), member 1;ATP-binding cassette, sub-family B (MDR/TAP), member 1, isoform CRA_c;Multidrug resistance protein 1;ATP-binding cassette, sub-family B (MDR/TAP), member 1;ATP-binding cassette sub-family B member 1;Multidrug resistance protein 1;P-glycoprotein 1;Multidrug resistance protein 1;Multidrug resistance protein 1 variant	ABCB1;hCG_20818;tcag7.316;ABCB1;ABCB1;MDR1;PGY1	S	658	EMSSNDSRSSLIR	_SEIDALEM(ox)SSNDS(ph)RSSLIR_	13	0.683563	5.79784	109.83	Ki6025_2	16527	Ki5309_A_03	11179											0.96154		7.9338
156	A1L480	A1L480;P20585;A8K1E1;F5GXK1	MutS homolog 3 (E. coli);Divergent upstream protein;DNA mismatch repair protein Msh3;Mismatch repair protein 1;cDNA FLJ75589, highly similar to Homo sapiens mutS homolog 3 (E. coli) (MSH3), mRNA	MSH3;DUC1;DUG;MSH3	S	33	FFQSTGSLKSTSS	_FFQSTGS(ph)LK_	7	0.895306	11.4388	133.57	Ki6025_1	12236	Ki6025_1	12236	2.9751		1.8057	0.25029	6.4126	4.3204			0.32043			0.25499	1.3599
157	A1X283	A1X283	Adapter protein HOFI;Factor for adipocyte differentiation 49;SH3 and PX domain-containing protein 2B	FAD49;KIAA1295;SH3PXD2B	S	279	SYLKKNSGEPLPP	_KNS(ph)GEPLPPK_	3	1	78.9389	78.939	Ki5312_A_05	1409	Ki5312_A_05	1409		0.14883	0.4968	0.20585
158	P23634	A1X4Q2;P23634;P23634-8;P23634-6;P23634-7;Q68DH9;B1APW5;P23634-2;A7E2D8;A8K8U3;P23634-3;P23634-4;P23634-5	PMCA4x;Matrix-remodeling-associated protein 1;Plasma membrane calcium ATPase isoform 4;Plasma membrane calcium pump isoform 4;Plasma membrane calcium-transporting ATPase 4;Matrix-remodeling-associated protein 1;Plasma membrane calcium ATPase isoform 4;Plasma membrane calcium pump isoform 4;Plasma membrane calcium-transporting ATPase 4;Matrix-remodeling-associated protein 1;Plasma membrane calcium…	ATP2B4;ATP2B2;ATP2B4;MXRA1;ATP2B2;ATP2B4;MXRA1;ATP2B2;ATP2B4;MXRA1;ATP2B2;ATP2B4;MXRA1;DKFZp686M088;ATP2B4;hCG_18445;RP11-397P13.1-002;ATP2B2;ATP2B4;MXRA1;ATP2B4;ATP2B2;ATP2B4;MXRA1;ATP2B2;ATP2B4;MXRA1;ATP2B2;ATP2B4;MXRA1	S	328	EIQPLNSQEGIDN	_TQDGVALEIQPLNS(ph)QEGIDNEEK_	14	0.999999	60.5791	170.89	Ki6024_1	19788	Ki6022_1	21819	0.15766	1.2776	0.96369							1.3175	0.37039	0.51636
159	P42696	P42696;E9PHU9;A2A2V2;P42696-2;Q5TCT4	RNA-binding motif protein 34;RNA-binding protein 34;Novel protein;RNA-binding motif protein 34;RNA-binding protein 34;Novel protein	KIAA0117;RBM34;RP11-739C15.1-008;KIAA0117;RBM34;RP11-739C15.1-007	S	14	KRKRKRSVQEGEN	_S(ph)VQEGENPDDGVRGSPPEDYRLGQVASSLFR_	1	0.999474	35.9549	196.84	Ki6025_4	22620	Ki5309_A_01	2889	0.59563	0.1235	0.80693	0.63592	0.80709	1.3292	0.24316	0.96418	0.67237	0.14046	0.41196		0.7033
160	A8KAC4	A8KAC4;Q14678;A2A2W8;Q6PIB3;Q5W0W1;Q86TE2	cDNA FLJ78754, highly similar to Homo sapiens ankyrin repeat domain 15 (ANKRD15), transcript variant 1, mRNA;Ankyrin repeat domain-containing protein 15;Kidney ankyrin repeat-containing protein;KN motif and ankyrin repeat domain-containing protein 1;KN motif and ankyrin repeat domains 1;KN motif and ankyrin repeat domains 1;KN motif and ankyrin repeat domains 1;Putative uncharacterized protein DK…	ANKRD15;KANK;KANK1;KIAA0172;KANK1;RP11-130C19.4-005;KANK1;KANK1;RP11-130C19.4-002;DKFZp451G231	S	323	CGVRKRSYSAGNA	_S(ph)YSAGNASQLEQLSR_	1	0.497276	0	194.12	Ki6022_1	15900	Ki6021_4	13401	4.7867			2.8177				0.027063			1.6896
161	A8KAC4	A8KAC4;Q14678;A2A2W8;Q6PIB3;Q5W0W1;Q86TE2	cDNA FLJ78754, highly similar to Homo sapiens ankyrin repeat domain 15 (ANKRD15), transcript variant 1, mRNA;Ankyrin repeat domain-containing protein 15;Kidney ankyrin repeat-containing protein;KN motif and ankyrin repeat domain-containing protein 1;KN motif and ankyrin repeat domains 1;KN motif and ankyrin repeat domains 1;KN motif and ankyrin repeat domains 1;Putative uncharacterized protein DK…	ANKRD15;KANK;KANK1;KIAA0172;KANK1;RP11-130C19.4-005;KANK1;KANK1;RP11-130C19.4-002;DKFZp451G231	S	325	VRKRSYSAGNASQ	_S(ph)YSAGNASQLEQLSR_	3	0.497276	0	194.12	Ki6022_1	15900	Ki6021_4	13401	6.1718	2.3747	3.1139	3.1677	5.6666	1.3019		1.8386	0.98285	2.2865	1.7459		1.164
162	A8KAC4	A8KAC4;Q14678;A2A2W8;Q6PIB3;Q5W0W1;Q86TE2;A8K1W3	cDNA FLJ78754, highly similar to Homo sapiens ankyrin repeat domain 15 (ANKRD15), transcript variant 1, mRNA;Ankyrin repeat domain-containing protein 15;Kidney ankyrin repeat-containing protein;KN motif and ankyrin repeat domain-containing protein 1;KN motif and ankyrin repeat domains 1;KN motif and ankyrin repeat domains 1;KN motif and ankyrin repeat domains 1;Putative uncharacterized protein DK…	ANKRD15;KANK;KANK1;KIAA0172;KANK1;RP11-130C19.4-005;KANK1;KANK1;RP11-130C19.4-002;DKFZp451G231	S	186	RRPRLASFGGMGT	_LAS(ph)FGGM(ox)GTTSSLPSFVGSGNHNPAK_	3	1	64.7622	109.41	Ki6019_B_02	21790	Ki6019_B_02	21790					16.46		9.9018
163	A8K3C8	A8K3C8;B3KU76;Q8NG27;A2A322;B4DGK0;F5GZG5;B4DDN5;A4FUA0	cDNA FLJ78308, highly similar to Homo sapiens praja 1 (PJA1), mRNA;cDNA FLJ39292 fis, clone OCBBF2012553, highly similar to Ubiquitin protein ligase Praja1 (EC 6.3.2.-);E3 ubiquitin-protein ligase Praja-1;RING finger protein 70;Praja 1;cDNA FLJ55052, highly similar to Ubiquitin protein ligase Praja1 (EC 6.3.2.-);cDNA FLJ53433, highly similar to Ubiquitin protein ligase Praja1 (EC 6.3.2.-);PJA1 pr…	PJA1;RNF70;PJA1;RP13-55H22.1-006;PJA1	S	265	KIRNLASPNCVKP	_IRNLAS(ph)PNCVKPK_	6	1	47.7736	83.087	Ki6023_8	5954	Ki6021_9	6294						1.1993			0.42372		0.56879		0.56209
164	A2A3R6	A2A3R6;P62753;Q96DV6;A2A3R5	cDNA FLJ78049, highly similar to Homo sapiens ribosomal protein S6 (RPS6), mRNA;cDNA, FLJ92127, Homo sapiens ribosomal protein S6 (RPS6), mRNA;Ribosomal protein S6;Ribosomal protein S6, isoform CRA_e;40S ribosomal protein S6;Phosphoprotein NP33;Ribosomal protein S6;Ribosomal protein S6;Ribosomal protein S6, isoform CRA_a	hCG_1741512;RP11-513M16.6-001;RPS6;OK/SW-cl.2;RPS6;RPS6;hCG_1741512;RP11-513M16.6-002;RPS6	S	235	AKRRRLSSLRAST	_RLS(ph)S(ph)LRASTSK_	3	0.999995	57.461	108.7	Ki6022_3	6591	Ki6020_B_02	3083	5.5997	7.976	1.855	6.8743	12.598	0.46041	4.4118	0.23072	4.792	15.71	8.4043	0.43099	23.456
165	A2A3R6	A2A3R6;P62753;Q96DV6;A2A3R5	cDNA FLJ78049, highly similar to Homo sapiens ribosomal protein S6 (RPS6), mRNA;cDNA, FLJ92127, Homo sapiens ribosomal protein S6 (RPS6), mRNA;Ribosomal protein S6;Ribosomal protein S6, isoform CRA_e;40S ribosomal protein S6;Phosphoprotein NP33;Ribosomal protein S6;Ribosomal protein S6;Ribosomal protein S6, isoform CRA_a	hCG_1741512;RP11-513M16.6-001;RPS6;OK/SW-cl.2;RPS6;RPS6;hCG_1741512;RP11-513M16.6-002;RPS6	S	236	KRRRLSSLRASTS	_RLS(ph)S(ph)LRASTSK_	4	0.999995	57.461	108.7	Ki6022_3	6591	Ki6020_B_02	3083	5.5997	8.6631	3.2836	4.6925	30.227	123.13	18.337	0.62666	4.9986	9.609	64.146	4.6093	20.132
166	A2A3R6	A2A3R6;P62753;Q96DV6;A2A3R5	cDNA FLJ78049, highly similar to Homo sapiens ribosomal protein S6 (RPS6), mRNA;cDNA, FLJ92127, Homo sapiens ribosomal protein S6 (RPS6), mRNA;Ribosomal protein S6;Ribosomal protein S6, isoform CRA_e;40S ribosomal protein S6;Phosphoprotein NP33;Ribosomal protein S6;Ribosomal protein S6;Ribosomal protein S6, isoform CRA_a	hCG_1741512;RP11-513M16.6-001;RPS6;OK/SW-cl.2;RPS6;RPS6;hCG_1741512;RP11-513M16.6-002;RPS6	S	244	RASTSKSESSQK_	_LS(ph)SLRASTSKS(ph)ESSQK_	11	0.635339	4.80019	76.176	Ki6021_3	4034	Ki6021_3	4034					6.309				0.954			1.3202
167	A2AAU0	A2AAU0;B0S7P1;P25440-2;A2AAU1;B0S7P2;P25440;Q63HQ9;Q658Y7;B0V073;B0V074;B0V072;E9PIQ3	Bromodomain containing 2;Bromodomain containing 2;Bromodomain-containing protein 2;O27.1.1;Really interesting new gene 3 protein;Bromodomain containing 2;Bromodomain containing 2;Bromodomain-containing protein 2;O27.1.1;Really interesting new gene 3 protein;Putative uncharacterized protein DKFZp686N0336;Bromodomain containing 2, isoform CRA_a;Putative uncharacterized protein DKFZp313H139;Bromodom…	BRD2;DAQB-22D21.2-005;DASS-219C23.1-005;XXbac-BCX136A3.4-005;XXbac-BPG181M17.2-005;BRD2;DAMA-214M2.2-005;BRD2;KIAA9001;RING3;BRD2;DAQB-22D21.2-006;DASS-219C23.1-006;XXbac-BCX136A3.4-006;XXbac-BPG181M17.2-006;BRD2;DAMA-214M2.2-006;BRD2;KIAA9001;RING3;DKFZp686N0336;BRD2;DKFZp313H139;hCG_17503;BRD2;DAMC-226H3.7-005;BRD2;DAMC-226H3.7-006;BRD2;DAMC-226H3.7-001	S	301	APGSPASPPGSLE	_RKADTTTPTPTAILAPGSPAS(ph)PPGSLEPK_	21	0.80617	6.44903	132.93	Ki6025_9	16619	Ki6025_1	22677	0.72387				1.512	0.40408		4.8055	0.95494		0.92856		1.0034
168	A2AAU0	A2AAU0;B0S7P1;P25440-2;A2AAU1;B0S7P2;P25440;B0V073;B0V074;B0V072;E9PIQ3;A2AAT9;B0S7N9;E9PKQ9	Bromodomain containing 2;Bromodomain containing 2;Bromodomain-containing protein 2;O27.1.1;Really interesting new gene 3 protein;Bromodomain containing 2;Bromodomain containing 2;Bromodomain-containing protein 2;O27.1.1;Really interesting new gene 3 protein;Bromodomain containing 2;Bromodomain containing 2;Bromodomain containing 2;Bromodomain containing 2;Bromodomain containing 2	BRD2;DAQB-22D21.2-005;DASS-219C23.1-005;XXbac-BCX136A3.4-005;XXbac-BPG181M17.2-005;BRD2;DAMA-214M2.2-005;BRD2;KIAA9001;RING3;BRD2;DAQB-22D21.2-006;DASS-219C23.1-006;XXbac-BCX136A3.4-006;XXbac-BPG181M17.2-006;BRD2;DAMA-214M2.2-006;BRD2;KIAA9001;RING3;BRD2;DAMC-226H3.7-005;BRD2;DAMC-226H3.7-006;BRD2;DAMC-226H3.7-001;BRD2;DAMC-226H3.7-009;DAQB-22D21.2-009;DASS-219C23.1-009;XXbac-BCX136A3.4-009;XXbac…	S	37	KRIRKPSLLYEGF	_KPS(ph)LLYEGFESPTM(ox)ASVPALQLTPANPPPPEVSNPK_	3	0.421052	0.517626	65.244	Ki6025_2	27486	Ki6025_2	27486
169	A2AAU0	A2AAU0;B0S7P1;P25440-2;A2AAU1;B0S7P2;P25440;Q63HQ9;Q658Y7;A9R9R0;A9R9Q9	Bromodomain containing 2;Bromodomain containing 2;Bromodomain-containing protein 2;O27.1.1;Really interesting new gene 3 protein;Bromodomain containing 2;Bromodomain containing 2;Bromodomain-containing protein 2;O27.1.1;Really interesting new gene 3 protein;Putative uncharacterized protein DKFZp686N0336;Bromodomain containing 2, isoform CRA_a;Putative uncharacterized protein DKFZp313H139;Bromodom…	BRD2;DAQB-22D21.2-005;DASS-219C23.1-005;XXbac-BCX136A3.4-005;XXbac-BPG181M17.2-005;BRD2;DAMA-214M2.2-005;BRD2;KIAA9001;RING3;BRD2;DAQB-22D21.2-006;DASS-219C23.1-006;XXbac-BCX136A3.4-006;XXbac-BPG181M17.2-006;BRD2;DAMA-214M2.2-006;BRD2;KIAA9001;RING3;DKFZp686N0336;BRD2;DKFZp313H139;hCG_17503;BRD2;DADB-17J1.3-005;BRD2;DADB-17J1.3-001	S	668	LPTGYDSEEEEES	_TAPPALPTGYDS(ph)EEEEESRPMSYDEK_	12	0.726548	7.16315	103.9	Ki6025_2	16302	Ki5311_A_02	8583	1.6047		0.86419		2.5703	1.7044		0.54401	1.5529		0.95195		1.1369
170	Q9BW19	Q9BW19;B4E063;A2AB20;A2BEW4	Kinesin-like protein 2;Kinesin-like protein KIFC1;Kinesin-related protein HSET;cDNA FLJ54292, highly similar to Kinesin-like protein KIFC1;Kinesin family member C1;Kinesin family member C1	HSET;KIFC1;KNSL2;DASS-97D12.2-002;KIFC1;XXbac-BPG294E21.2-002;DAQB-126H3.5-002;KIFC1	S	6	_MDPQRSPLLEVK	_(ac)MDPQRS(ph)PLLEVK_	6	1	95.2645	126.1	Ki6021_1	20034	Ki5309_A_01	9713	21.747	8.1861	4.0448	2.0428	16.742	0.43435			13.15	2.3672		14.2	8.163
171	O43189	O43189;O43189-2;B4DI51;E9PQT8;E9PKI1;E9PQZ5;A2AB23;A2AB22	PHD finger protein 1;Polycomb-like protein 1;PHD finger protein 1;Polycomb-like protein 1;cDNA FLJ61267, highly similar to Homo sapiens PHD finger protein 1 (PHF1), transcript variant 1, mRNA;cDNA, FLJ79398, highly similar to Homo sapiens PHD finger protein 1 (PHF1), transcript variant 1, mRNA;PHD finger protein 1;PHD finger protein 1	PCL1;PHF1;PCL1;PHF1;DASS-97D12.4-006;PHF1;XXbac-BPG294E21.5-006;DASS-97D12.4-005;PHF1;XXbac-BPG294E21.5-005	S	20	SLWDPASPAPTSG	_SGASSLWDPAS(ph)PAPTSGPRPR_	11	0.959424	14.038	70.784	Ki6021_3	16997	Ki6021_3	16997					0.26979				0.046099
172	A2ABF9	A2ABF9;B0UZY1;A2ABF8;B0UZY0;B7Z852;Q96KQ7;B0UZY3;Q96KQ7-2;Q59FM7;A2BED7;A2BED6	Euchromatic histone-lysine N-methyltransferase 2;Euchromatic histone-lysine N-methyltransferase 2;Euchromatic histone-lysine N-methyltransferase 2;Euchromatic histone-lysine N-methyltransferase 2;cDNA FLJ61730, highly similar to Histone-lysine N-methyltransferase, H3 lysine-9 specific 3 (EC 2.1.1.43);Euchromatic histone-lysine N-methyltransferase 2;Histone H3-K9 methyltransferase 3;Histone-lysine…	DADB-333F21.8-008;DAQB-331I12.8-009;EHMT2;XXbac-BCX40G17.8-008;XXbac-BPG254B15.8-008;DAAP-66K18.3-008;DAMC-303C24.5-008;EHMT2;DADB-333F21.8-009;DAQB-331I12.8-008;EHMT2;XXbac-BCX40G17.8-009;XXbac-BPG254B15.8-009;DAAP-66K18.3-009;DAMC-303C24.5-009;EHMT2;BAT8;C6orf30;EHMT2;G9A;KMT1C;NG36;DAAP-66K18.3-007;DAMC-303C24.5-007;EHMT2;BAT8;C6orf30;EHMT2;G9A;KMT1C;NG36;DASS-36P22.3-001;EHMT2;DASS-36P22.3-00…	S	469	GVSNDTSSLETER	_GVSNDTS(ph)SLET(ph)ERGFEELPLCSCR_	7	0.551023	0	81.316	Ki6020_B_01	14709	Ki6020_B_01	14709								0.43386
173	A2ABF9	A2ABF9;B0UZY1;A2ABF8;B0UZY0;B7Z852;Q96KQ7;B0UZY3;Q96KQ7-2;Q59FM7;A2BED7;A2BED6	Euchromatic histone-lysine N-methyltransferase 2;Euchromatic histone-lysine N-methyltransferase 2;Euchromatic histone-lysine N-methyltransferase 2;Euchromatic histone-lysine N-methyltransferase 2;cDNA FLJ61730, highly similar to Histone-lysine N-methyltransferase, H3 lysine-9 specific 3 (EC 2.1.1.43);Euchromatic histone-lysine N-methyltransferase 2;Histone H3-K9 methyltransferase 3;Histone-lysine…	DADB-333F21.8-008;DAQB-331I12.8-009;EHMT2;XXbac-BCX40G17.8-008;XXbac-BPG254B15.8-008;DAAP-66K18.3-008;DAMC-303C24.5-008;EHMT2;DADB-333F21.8-009;DAQB-331I12.8-008;EHMT2;XXbac-BCX40G17.8-009;XXbac-BPG254B15.8-009;DAAP-66K18.3-009;DAMC-303C24.5-009;EHMT2;BAT8;C6orf30;EHMT2;G9A;KMT1C;NG36;DAAP-66K18.3-007;DAMC-303C24.5-007;EHMT2;BAT8;C6orf30;EHMT2;G9A;KMT1C;NG36;DASS-36P22.3-001;EHMT2;DASS-36P22.3-00…	S	470	VSNDTSSLETERG	_GVSNDTS(ph)SLET(ph)ERGFEELPLCSCR_	8	0.551023	0	81.316	Ki6020_B_01	14709	Ki6020_B_01	14709								0.43386
174	A2ABF9	A2ABF9;B0UZY1;A2ABF8;B0UZY0;B7Z852;Q96KQ7;B0UZY3;Q96KQ7-2;Q59FM7;A2BED7;A2BED6	Euchromatic histone-lysine N-methyltransferase 2;Euchromatic histone-lysine N-methyltransferase 2;Euchromatic histone-lysine N-methyltransferase 2;Euchromatic histone-lysine N-methyltransferase 2;cDNA FLJ61730, highly similar to Histone-lysine N-methyltransferase, H3 lysine-9 specific 3 (EC 2.1.1.43);Euchromatic histone-lysine N-methyltransferase 2;Histone H3-K9 methyltransferase 3;Histone-lysine…	DADB-333F21.8-008;DAQB-331I12.8-009;EHMT2;XXbac-BCX40G17.8-008;XXbac-BPG254B15.8-008;DAAP-66K18.3-008;DAMC-303C24.5-008;EHMT2;DADB-333F21.8-009;DAQB-331I12.8-008;EHMT2;XXbac-BCX40G17.8-009;XXbac-BPG254B15.8-009;DAAP-66K18.3-009;DAMC-303C24.5-009;EHMT2;BAT8;C6orf30;EHMT2;G9A;KMT1C;NG36;DAAP-66K18.3-007;DAMC-303C24.5-007;EHMT2;BAT8;C6orf30;EHMT2;G9A;KMT1C;NG36;DASS-36P22.3-001;EHMT2;DASS-36P22.3-00…	S	1244	AIALEQSRLARLD	_HSAEAIALEQS(ph)R_	11	1	152.025	179.35	Ki5309_A_06	3984	Ki5309_A_06	3984	0.027555
175	A2ABF9	A2ABF9;B0UZY1;A2ABF8;B0UZY0;B7Z852;Q96KQ7;B0UZY3;Q96KQ7-2;Q59FM7	Euchromatic histone-lysine N-methyltransferase 2;Euchromatic histone-lysine N-methyltransferase 2;Euchromatic histone-lysine N-methyltransferase 2;Euchromatic histone-lysine N-methyltransferase 2;cDNA FLJ61730, highly similar to Histone-lysine N-methyltransferase, H3 lysine-9 specific 3 (EC 2.1.1.43);Euchromatic histone-lysine N-methyltransferase 2;Histone H3-K9 methyltransferase 3;Histone-lysine…	DADB-333F21.8-008;DAQB-331I12.8-009;EHMT2;XXbac-BCX40G17.8-008;XXbac-BPG254B15.8-008;DAAP-66K18.3-008;DAMC-303C24.5-008;EHMT2;DADB-333F21.8-009;DAQB-331I12.8-008;EHMT2;XXbac-BCX40G17.8-009;XXbac-BPG254B15.8-009;DAAP-66K18.3-009;DAMC-303C24.5-009;EHMT2;BAT8;C6orf30;EHMT2;G9A;KMT1C;NG36;DAAP-66K18.3-007;DAMC-303C24.5-007;EHMT2;BAT8;C6orf30;EHMT2;G9A;KMT1C;NG36	S	289	KRRKLNSGGGLSE	_LNS(ph)GGGLSEELGSARR_	3	1	69.6506	179.79	Ki6022_3	12060	Ki5309_A_01	9617	1.0076	1.9344	2.561		2.673	1.941	1.2838		0.82775	0.30154	1.3197		1.8551
176	A2ABF9	A2ABF9;B0UZY1;A2ABF8;B0UZY0;B7Z852;Q96KQ7;B0UZY3;Q96KQ7-2;Q96KQ7-3	Euchromatic histone-lysine N-methyltransferase 2;Euchromatic histone-lysine N-methyltransferase 2;Euchromatic histone-lysine N-methyltransferase 2;Euchromatic histone-lysine N-methyltransferase 2;cDNA FLJ61730, highly similar to Histone-lysine N-methyltransferase, H3 lysine-9 specific 3 (EC 2.1.1.43);Euchromatic histone-lysine N-methyltransferase 2;Histone H3-K9 methyltransferase 3;Histone-lysine…	DADB-333F21.8-008;DAQB-331I12.8-009;EHMT2;XXbac-BCX40G17.8-008;XXbac-BPG254B15.8-008;DAAP-66K18.3-008;DAMC-303C24.5-008;EHMT2;DADB-333F21.8-009;DAQB-331I12.8-008;EHMT2;XXbac-BCX40G17.8-009;XXbac-BPG254B15.8-009;DAAP-66K18.3-009;DAMC-303C24.5-009;EHMT2;BAT8;C6orf30;EHMT2;G9A;KMT1C;NG36;DAAP-66K18.3-007;DAMC-303C24.5-007;EHMT2;BAT8;C6orf30;EHMT2;G9A;KMT1C;NG36;BAT8;C6orf30;EHMT2;G9A;KMT1C;NG36	S	197	MTGAGKSPPSVQS	_M(ox)SM(ox)TGAGKS(ph)PPSVQSLAMR_	9	0.985262	20.0231	102.07	Ki6025_2	12508	Ki6019_B_02	10370	0.67487		0.7979	1.3872	0.75391	0.78955	0.59085		0.6076	0.5637	0.32924	1.6959	0.4921
177	A2AJT9	A2AJT9;A2AJT9-2;A2AJT9-3	Uncharacterized protein CXorf23;Uncharacterized protein CXorf23;Uncharacterized protein CXorf23	CXorf23;CXorf23;CXorf23	S	78	QSYEHRSPSPNIR	_GNIYYQSYEHRS(ph)PS(ph)PNIR_	12	0.888454	13.4364	61.444	Ki6020_4	10886	Ki6020_3	10931	0.069066				0.45714	0.1698	0.25524	0.2868	0.20252				0.22548
178	A2AJT9	A2AJT9;A2AJT9-2;A2AJT9-3	Uncharacterized protein CXorf23;Uncharacterized protein CXorf23;Uncharacterized protein CXorf23	CXorf23;CXorf23;CXorf23	S	80	YEHRSPSPNIRNS	_GNIYYQSYEHRS(ph)PS(ph)PNIR_	14	0.879917	12.7589	61.444	Ki6020_4	10886	Ki6020_3	10931	0.069066				0.45959	0.15962	0.22643	0.20436	0.20252				0.22548
179	A2AJT9	A2AJT9;A2AJT9-2;A2AJT9-3	Uncharacterized protein CXorf23;Uncharacterized protein CXorf23;Uncharacterized protein CXorf23	CXorf23;CXorf23;CXorf23	S	15	PRWKHRSLSPVPR	_HRS(ph)LS(ph)PVPR_	3	1	87.1843	121.6	Ki6025_7	3908	Ki5309_A_08	2430	0.11716	0.26769	0.13999		0.44863	0.16958	0.25797	0.26472	0.27052	20.258	0.10423	0.28287	0.1673
180	A2AJT9	A2AJT9;A2AJT9-2;A2AJT9-3	Uncharacterized protein CXorf23;Uncharacterized protein CXorf23;Uncharacterized protein CXorf23	CXorf23;CXorf23;CXorf23	S	17	WKHRSLSPVPRNA	_HRS(ph)LS(ph)PVPR_	5	1	87.1843	121.6	Ki6025_7	3908	Ki5309_A_08	2430	0.11716	0.26769	0.13999		0.44863	0.16958	0.25797	0.26472	0.27052	20.258	0.10423	0.28287	0.1673
181	A2AJT9	A2AJT9;A2AJT9-2;A2AJT9-3;F5H5H3;B7ZLM9	Uncharacterized protein CXorf23;Uncharacterized protein CXorf23;Uncharacterized protein CXorf23;CXorf23 protein	CXorf23;CXorf23;CXorf23;CXorf23	S	402	LPDVKPSPINLRK	_LPDVKPS(ph)PINLR_	7	1	117.029	117.03	Ki6025_2	15712	Ki6025_2	15712	0.24675				1.5548	0.64924	2.8211	0.33319	0.64978		0.30485		0.4209
182	P28329	P28329;P28329-2;A2BDF5;D3DX95;P28329-3;B4DJJ6	Choline O-acetyltransferase;Choline O-acetyltransferase;CHAT protein;Choline acetyltransferase, isoform CRA_a;Choline O-acetyltransferase;cDNA FLJ60598, highly similar to Choline O-acetyltransferase (EC 2.3.1.6)	CHAT;CHAT;CHAT;CHAT;hCG_1996663;CHAT	S	473	KLIRADSVSELPA	_ADS(ph)VS(ph)ELPAPR_	3	1	111.793	111.79	Ki5311_A_01	2405	Ki5311_A_01	2405	3.1607		2.2629
183	P28329	P28329;P28329-2;A2BDF5;D3DX95;P28329-3;B4DJJ6	Choline O-acetyltransferase;Choline O-acetyltransferase;CHAT protein;Choline acetyltransferase, isoform CRA_a;Choline O-acetyltransferase;cDNA FLJ60598, highly similar to Choline O-acetyltransferase (EC 2.3.1.6)	CHAT;CHAT;CHAT;CHAT;hCG_1996663;CHAT	S	475	IRADSVSELPAPR	_ADS(ph)VS(ph)ELPAPR_	5	1	111.793	111.79	Ki5311_A_01	2405	Ki5311_A_01	2405	3.1607		2.2629
184	A2BEK1	A2BEK1;O60927;Q5SRK2	cDNA, FLJ93673, Homo sapiens protein phosphatase 1, regulatory (inhibitor) subunit11 (PPP1R11), transcript variant 1, mRNA;Protein phosphatase 1, regulatory (Inhibitor) subunit 11;Protein phosphatase 1, regulatory (Inhibitor) subunit 11, isoform CRA_a;Hemochromatosis candidate gene V protein;Protein phosphatase 1 regulatory subunit 11;Protein phosphatase inhibitor 3;Protein phosphatase 1, regulat…	DAAP-65D20.5-002;DADB-60O11.9-002;DAMA-377D17.10-002;DAMC-182C13.8-002;DASS-90B3.3-002;hCG_23774;PPP1R11;HCGV;PPP1R11;TCTE5;DAAP-65D20.5-001;DADB-60O11.9-001;DAMA-377D17.10-001;DAMC-182C13.8-001;DAQB-215D11.3-004;DASS-90B3.3-001;PPP1R11;XXbac-BCX218N7.4-001;XXbac-BPG250I8.9-001	S	77	GESSTESDEEEEE	_PRAFGESSTES(ph)DEEEEEGCGHTHCVR_	11	0.695855	7.16807	96.303	Ki6025_11	5589	Ki6020_2	9289							2.219	0.75685			0.59536		1.0751
185	A2BF75	A2BF75;Q8NE71;E9PC67;B4DNU2;Q5STZ8	ATP-binding cassette sub-family F (GCN20) member 1;ATP-binding cassette, sub-family F (GCN20), member 1;ATP-binding cassette 50;ATP-binding cassette sub-family F member 1;TNF-alpha-stimulated ABC protein;cDNA FLJ56536, highly similar to ATP-binding cassette sub-family F member 1;ATP-binding cassette sub-family F (GCN20) member 1;ATP-binding cassette, sub-family F (GCN20), member 1	ABCF1;DADB-129D20.7-001;DAMA-178G23.9-001;DAMC-83F13.6-001;DASS-182C6.1-001;ABC50;ABCF1;ABCF1;DADB-129D20.7-003;DAMA-178G23.9-003;DAMC-83F13.6-003;DAQB-256B5.2-003;DASS-182C6.1-003;XXbac-BCX98J21.1-003;XXbac-BPG249D20.4-003	S	228	KKAEQGSEEEGEG	_KAEQGS(ph)EEEGEGEEEEEEGGESKADDPYAHLSK_	6	1	82.7383	110.31	Ki6024_8	7729	Ki6021_4	10797		17.336	2.8977	2.9585			7.4336	1.9511	2.2898	1.0058	4.7902	1.4963	6.2443
186	A2BF75	A2BF75;Q8NE71;Q2L6I2;Q8NE71-2;E9PC67;B4DNU2;Q5STZ8;A0PJ72;F5GYK6	ATP-binding cassette sub-family F (GCN20) member 1;ATP-binding cassette, sub-family F (GCN20), member 1;ATP-binding cassette 50;ATP-binding cassette sub-family F member 1;TNF-alpha-stimulated ABC protein;ABC50 protein;ATP-binding cassette sub-family F (GCN20) member 1;ATP-binding cassette, sub-family F (GCN20), member 1;ATP-binding cassette, sub-family F (GCN20), member 1, isoform CRA_a;ATP-bindi…	ABCF1;DADB-129D20.7-001;DAMA-178G23.9-001;DAMC-83F13.6-001;DASS-182C6.1-001;ABC50;ABCF1;ABC50;ABCF1;DADB-129D20.7-002;DAMA-178G23.9-002;DAMC-83F13.6-002;DASS-182C6.1-002;hCG_26012;ABC50;ABCF1;ABCF1;DADB-129D20.7-003;DAMA-178G23.9-003;DAMC-83F13.6-003;DAQB-256B5.2-003;DASS-182C6.1-003;XXbac-BCX98J21.1-003;XXbac-BPG249D20.4-003;ABCF1	S	140	ALIQDQSEEEEEE	_GGNVFAALIQDQS(ph)EEEEEEEKHPPK_	13	1	33.6758	158.74	Ki6025_5	21006	Ki6017_B_01	26414	2.2043		3.0326		12.484	16.53	30.685	41.625	2.2173		3.8201		7.1059
187	A2BF75	A2BF75;Q8NE71;Q2L6I2;Q8NE71-2;E9PC67;B4DNU2;Q5STZ8;A0PJ72;F5GYK6	ATP-binding cassette sub-family F (GCN20) member 1;ATP-binding cassette, sub-family F (GCN20), member 1;ATP-binding cassette 50;ATP-binding cassette sub-family F member 1;TNF-alpha-stimulated ABC protein;ABC50 protein;ATP-binding cassette sub-family F (GCN20) member 1;ATP-binding cassette, sub-family F (GCN20), member 1;ATP-binding cassette, sub-family F (GCN20), member 1, isoform CRA_a;ATP-bindi…	ABCF1;DADB-129D20.7-001;DAMA-178G23.9-001;DAMC-83F13.6-001;DASS-182C6.1-001;ABC50;ABCF1;ABC50;ABCF1;DADB-129D20.7-002;DAMA-178G23.9-002;DAMC-83F13.6-002;DASS-182C6.1-002;hCG_26012;ABC50;ABCF1;ABCF1;DADB-129D20.7-003;DAMA-178G23.9-003;DAMC-83F13.6-003;DAQB-256B5.2-003;DASS-182C6.1-003;XXbac-BCX98J21.1-003;XXbac-BPG249D20.4-003;ABCF1	S	109	KLSVPTSDEEDEV	_LSVPTS(ph)DEEDEVPAPKPR_	6	0.847256	7.44308	223.65	Ki6025_3	12642	Ki6020_1	19732	3.3626	2.0256	2.4473	2.9576	9.0331	9.3575	7.6484	15.749	1.6233	0.9247	3.257	1.4131	2.7201
188	A2BF75	A2BF75;Q8NE71;Q2L6I2;Q8NE71-2;E9PC67;B4DNU2;Q5STZ8;A0PJ72;Q5STZ7	ATP-binding cassette sub-family F (GCN20) member 1;ATP-binding cassette, sub-family F (GCN20), member 1;ATP-binding cassette 50;ATP-binding cassette sub-family F member 1;TNF-alpha-stimulated ABC protein;ABC50 protein;ATP-binding cassette sub-family F (GCN20) member 1;ATP-binding cassette, sub-family F (GCN20), member 1;ATP-binding cassette, sub-family F (GCN20), member 1, isoform CRA_a;ATP-bindi…	ABCF1;DADB-129D20.7-001;DAMA-178G23.9-001;DAMC-83F13.6-001;DASS-182C6.1-001;ABC50;ABCF1;ABC50;ABCF1;DADB-129D20.7-002;DAMA-178G23.9-002;DAMC-83F13.6-002;DASS-182C6.1-002;hCG_26012;ABC50;ABCF1;ABCF1;DADB-129D20.7-003;DAMA-178G23.9-003;DAMC-83F13.6-003;DAQB-256B5.2-003;DASS-182C6.1-003;XXbac-BCX98J21.1-003;XXbac-BPG249D20.4-003;ABCF1;ABCF1;DADB-129D20.7-004;DAMA-178G23.9-004;DAMC-83F13.6-004;DAQB-2…	S	22	GDGESTSPSDKVV	_QQPPEPEWIGDGESTS(ph)PSDK_	16	0.918746	14.1075	92.563	Ki6025_1	16141	Ki6025_1	16141													26.97
189	A2BFJ3	A2BFJ3;Q9Y4H4;E9PIP3;E9PIE9	cDNA, FLJ94561, Homo sapiens G-protein signalling modulator 3 (AGS3-like, C.elegans) (GPSM3), mRNA;G-protein signalling modulator 3 (AGS3-like, C. elegans);HCG2001537, isoform CRA_h (Hcg2044638);Activator of G-protein signaling 4;G18.1b;G-protein-signaling modulator 3;Protein G18	DAAP-218M18.6-002;DAMA-358M23.6-002;DAMC-108L3.6-002;DASS-39F23.8-001;GPSM3;hCG_2001537;AGS4;C6orf9;G18;GPSM3	S	39	WRSAPPSPPPPGT	_SAPPS(ph)PPPPGTR_	5	0.999444	32.9092	106.58	Ki6025_1	4748	Ki5311_A_01	2215			0.098492	0.068611	9.3999	2.3447	0.86693	1.9244	0.50607		0.22996	0.11754	0.18059
190	A8K4U6	A8K4U6;O15534;A2I2P6;B4DI49	cDNA FLJ77255, highly similar to Homo sapiens period homolog 1 (Drosophila) (PER1), mRNA;Circadian clock protein PERIOD 1;Circadian pacemaker protein Rigui;Period circadian protein homolog 1;Period 1;cDNA FLJ59327, highly similar to Period circadian protein 1	KIAA0482;PER;PER1;RIGUI;PER1	S	704	VVGGTLSPLALAN	_KEPVVGGTLS(ph)PLALANK_	10	0.999695	35.1494	137.73	Ki6021_3	20254	Ki6021_3	20254									0.063255
191	A8K4U6	A8K4U6;O15534;A2I2P6	cDNA FLJ77255, highly similar to Homo sapiens period homolog 1 (Drosophila) (PER1), mRNA;Circadian clock protein PERIOD 1;Circadian pacemaker protein Rigui;Period circadian protein homolog 1;Period 1	KIAA0482;PER;PER1;RIGUI;PER1	S	1100	TSKYFGSIDSSEA	_YFGS(ph)IDS(ph)SEAEAGAAR_	4	0.98077	17.2564	105.39	Ki6020_1	22469	Ki6020_1	22469								0.31459
192	A8K4U6	A8K4U6;O15534;A2I2P6	cDNA FLJ77255, highly similar to Homo sapiens period homolog 1 (Drosophila) (PER1), mRNA;Circadian clock protein PERIOD 1;Circadian pacemaker protein Rigui;Period circadian protein homolog 1;Period 1	KIAA0482;PER;PER1;RIGUI;PER1	S	1103	YFGSIDSSEAEAG	_YFGS(ph)IDS(ph)SEAEAGAAR_	7	0.881007	8.72371	105.39	Ki6020_1	22469	Ki6020_1	22469								0.31459
193	Q8NHJ6-3	F6TER3;Q8NHL6-3;A2IXV4;D9IDM4;D9IDM5;D9IDM6;D9IDM8;D9IDM9;Q8NHL6-2;Q8NHL6;A8MVE2;C9JMK7;Q8NHJ6;Q8NHJ6-2;C9JST2;Q8NHJ6-3	CD85 antigen-like family member J;Immunoglobulin-like transcript 2;Leukocyte immunoglobulin-like receptor subfamily B member 1;Monocyte/macrophage immunoglobulin-like receptor 7;MIR-7;CD85 antigen-like family member J;Immunoglobulin-like transcript 2;Leukocyte immunoglobulin-like receptor subfamily B member 1;Monocyte/macrophage immunoglobulin-like receptor 7;CD85 antigen-like family member J;Imm…	ILT2;LILRB1;LIR1;MIR7;MIR cl-7;ILT2;LILRB1;LIR1;MIR7;ILT2;LILRB1;LIR1;MIR7;LILRB1;LILRB5;ILT3;LILRB4;LIR5;ILT3;LILRB4;LIR5;LILRB4;ILT3;LILRB4;LIR5	S	378	EMASPPSPLSGEF	_REM(ox)ASPPS(ph)PLSGEFLDTK_	8	0.997384	26.5818	120.24	Ki6025_4	16518	Ki6025_3	17442	21.566	5.7956	0.51873	1.1059	49.746	60.074	16.384		40.94	1.3568		0.29388	29.603
194	F6TER3	F6TER3;Q8NHL6-3;A2IXV4;D9IDM4;D9IDM5;D9IDM6;D9IDM8;D9IDM9;Q8NHL6-2;Q8NHL6;A8MVE2;D9IDM7;D9IDN1;E7EVY1;Q8N423;A2IXV5;Q8N423-2;C9JF29	CD85 antigen-like family member J;Immunoglobulin-like transcript 2;Leukocyte immunoglobulin-like receptor subfamily B member 1;Monocyte/macrophage immunoglobulin-like receptor 7;MIR-7;CD85 antigen-like family member J;Immunoglobulin-like transcript 2;Leukocyte immunoglobulin-like receptor subfamily B member 1;Monocyte/macrophage immunoglobulin-like receptor 7;CD85 antigen-like family member J;Imm…	ILT2;LILRB1;LIR1;MIR7;MIR cl-7;ILT2;LILRB1;LIR1;MIR7;ILT2;LILRB1;LIR1;MIR7;LILRB1;ILT4;LILRB2;LIR2;MIR10;MIR cl-10;ILT4;LILRB2;LIR2;MIR10;LILRB2	S	571	RGLQWRSSPAADA	_S(ph)SPAADAQEENLYAAVK_	1	0.624439	2.20809	96.489	Ki5311_A_01	10504	Ki5311_A_01	10504			0.12886
195	O60861	O60861;B7Z2L1;A8KAC2;Q59GS9;O60861-1;A2JNH2;B7Z5Y5;F5H2K0;A2JNH3;A2JNH1;A2JNH0	Growth arrest-specific protein 7;cDNA FLJ55775, highly similar to Growth-arrest-specific protein 7;cDNA FLJ77218, highly similar to Homo sapiens growth arrest-specific 7 (GAS7), transcript variant b, mRNA;Growth arrest-specific 7 isoform b variant;Growth arrest-specific protein 7;MLL/GAS7 fusion protein;cDNA FLJ53607, highly similar to Growth-arrest-specific protein 7;MLL/GAS7 fusion protein;MLL/…	GAS7;KIAA0394;GAS7;KIAA0394;MLL/GAS7;MLL/GAS7;MLL/GAS7;MLL/GAS7	S	117	SPGIPASPGSHRS	_YYVNTTTNETTWERPSSSPGIPAS(ph)PGSHR_	24	0.828018	6.8259	118.37	Ki6025_5	14600	Ki6025_10	12247	5.7759		0.14368				1.6661	1.9743	0.18391				0.27383
196	O60861	O60861;B7Z2L1;A8KAC2;Q59GS9;O60861-1;A2JNH2;B7Z5Y5;F5H2K0	Growth arrest-specific protein 7;cDNA FLJ55775, highly similar to Growth-arrest-specific protein 7;cDNA FLJ77218, highly similar to Homo sapiens growth arrest-specific 7 (GAS7), transcript variant b, mRNA;Growth arrest-specific 7 isoform b variant;Growth arrest-specific protein 7;MLL/GAS7 fusion protein;cDNA FLJ53607, highly similar to Growth-arrest-specific protein 7	GAS7;KIAA0394;GAS7;KIAA0394;MLL/GAS7	S	156	RKSTGDSQNLGSS	_STGDS(ph)QNLGSSSPSKK_	5	0.996679	27.9657	116.58	Ki6021_3	2622	Ki6025_1	3743									0.40023
197	Q14498	A2RRD3;B4DRA0;Q5QP20;Q5QP21;B3KWX7;B4E1M7;Q68DD9;B4DLM0;E9PCZ6;Q14498;Q14498-2;Q5QP23;Q5QP22	cDNA FLJ59214, highly similar to RNA-binding region-containing protein 2;RBM39 protein;cDNA FLJ58459, highly similar to RNA-binding region-containing protein 2;RNA binding motif protein 39;RNA binding motif protein 39;cDNA FLJ44170 fis, clone THYMU2035319, highly similar to RNA-binding region-containing protein 2;cDNA FLJ58465, highly similar to RNA-binding region-containing protein 2;Putative un…	RBM39;RBM39;RP11-353C18.2-035;RBM39;RP11-353C18.2-015;DKFZp781C0423;HCC1;RBM39;RNPC2;HCC1;RBM39;RNPC2;RBM39;RP11-353C18.2-020;RBM39;RP11-353C18.2-018	S	136	PFRKDKSPVREPI	_S(ph)PVREPIDNLTPEERDAR_	1	0.960957	13.9116	200.58	Ki6020_B_05	8052	Ki5309_A_08	7095	0.28881	1.3867	0.73043	2.5178	0.76785	0.33484	1.2295	0.54203	0.97503	0.31198	0.24393	0.23484	0.45959
198	Q14498	A2RRD3;B4DRA0;E1P5S2;Q6N037;Q5QP20;Q6MZY7;B7Z4L7;B3KWX7;B4E1M7;Q68DD9;B4DLM0;E9PCZ6;Q14498;Q14498-2	cDNA FLJ59214, highly similar to RNA-binding region-containing protein 2;RBM39 protein;cDNA FLJ58459, highly similar to RNA-binding region-containing protein 2;Putative uncharacterized protein DKFZp686A11192;RNA-binding region (RNP1, RRM) containing 2, isoform CRA_d;RNA binding motif protein 39;Putative uncharacterized protein DKFZp686C17209;cDNA FLJ59035, highly similar to RNA-binding region-con…	RBM39;DKFZp686A11192;hCG_38221;RNPC2;RBM39;RP11-353C18.2-035;DKFZp686C17209;DKFZp781C0423;HCC1;RBM39;RNPC2;HCC1;RBM39;RNPC2	S	336	TDASSASSFLDSD	_VGHVTERTDASSAS(ph)S(ph)FLDSDELER_	14	0.428166	1.34651	115.1	Ki6019_4	14238	Ki5309_A_01	14555			0.50778
199	Q14498	A2RRD3;B4DRA0;E1P5S2;Q6N037;Q5QP20;Q6MZY7;B7Z4L7;B3KWX7;B4E1M7;Q68DD9;B4DLM0;E9PCZ6;Q14498;Q14498-2	cDNA FLJ59214, highly similar to RNA-binding region-containing protein 2;RBM39 protein;cDNA FLJ58459, highly similar to RNA-binding region-containing protein 2;Putative uncharacterized protein DKFZp686A11192;RNA-binding region (RNP1, RRM) containing 2, isoform CRA_d;RNA binding motif protein 39;Putative uncharacterized protein DKFZp686C17209;cDNA FLJ59035, highly similar to RNA-binding region-con…	RBM39;DKFZp686A11192;hCG_38221;RNPC2;RBM39;RP11-353C18.2-035;DKFZp686C17209;DKFZp781C0423;HCC1;RBM39;RNPC2;HCC1;RBM39;RNPC2	S	337	DASSASSFLDSDE	_VGHVTERTDASSAS(ph)S(ph)FLDSDELER_	15	0.801114	4.46108	115.1	Ki6019_4	14238	Ki5309_A_01	14555	0.99616	0.90414	0.63028	0.88989	0.72218	0.95821	2.6121	2.6708			0.5459
200	A2RRD8	A2RRD8;Q6ZP55	Zinc finger protein 320;CDNA FLJ26482 fis, clone KDN05127;Putative uncharacterized protein DKFZp686G16228	ZNF320;DKFZp686G16228	S	452	CGKAFNSPSHLIR	_AFNS(ph)PSHLIR_	4	0.8737	8.39959	112.83	Ki6025_3	11131	Ki6025_3	11131					5.0002	10.238	7.8885					1.7122	6.6963
201	Q9Y4E6	Q9Y4E6;Q9Y4E6-2;A2RRE0	Rabconnectin-3 beta;TGF-beta resistance-associated protein TRAG;WD repeat-containing protein 7;Rabconnectin-3 beta;TGF-beta resistance-associated protein TRAG;WD repeat-containing protein 7;WDR7 protein	KIAA0541;TRAG;WDR7;KIAA0541;TRAG;WDR7;WDR7	S	935	LSKARGSPPTSSN	_ARGS(ph)PPTSSNIVQGQIK_	4	0.598916	2.69601	115.68	Ki6025_3	8816	Ki6021_4	9846							3.0905			0.83202			2.3056
202	Q9Y4E6	Q9Y4E6;Q9Y4E6-2;A2RRE0	Rabconnectin-3 beta;TGF-beta resistance-associated protein TRAG;WD repeat-containing protein 7;Rabconnectin-3 beta;TGF-beta resistance-associated protein TRAG;WD repeat-containing protein 7;WDR7 protein	KIAA0541;TRAG;WDR7;KIAA0541;TRAG;WDR7;WDR7	S	1152	LLTRPRSSSQIPE	_S(ph)SSQIPEGFGLTSGGSNYSLAR_	1	0.333332	0	80.238	Ki6018_B_01	21884	Ki6018_B_01	21884
203	Q9Y4E6	Q9Y4E6;Q9Y4E6-2;A2RRE0	Rabconnectin-3 beta;TGF-beta resistance-associated protein TRAG;WD repeat-containing protein 7;Rabconnectin-3 beta;TGF-beta resistance-associated protein TRAG;WD repeat-containing protein 7;WDR7 protein	KIAA0541;TRAG;WDR7;KIAA0541;TRAG;WDR7;WDR7	S	1153	LTRPRSSSQIPEG	_S(ph)SSQIPEGFGLTSGGSNYSLAR_	2	0.333332	0	80.238	Ki6018_B_01	21884	Ki6018_B_01	21884
204	Q9Y4E6	Q9Y4E6;Q9Y4E6-2;A2RRE0	Rabconnectin-3 beta;TGF-beta resistance-associated protein TRAG;WD repeat-containing protein 7;Rabconnectin-3 beta;TGF-beta resistance-associated protein TRAG;WD repeat-containing protein 7;WDR7 protein	KIAA0541;TRAG;WDR7;KIAA0541;TRAG;WDR7;WDR7	S	1154	TRPRSSSQIPEGF	_S(ph)SSQIPEGFGLTSGGSNYSLAR_	3	0.333332	0	80.238	Ki6018_B_01	21884	Ki6018_B_01	21884
205	Q9UBC2	Q9UBC2;A2RRF3;B4DME4;A8K5P4;B4DQX5;Q69YZ4	Epidermal growth factor receptor substrate 15-like 1;Eps15-related protein;cDNA FLJ14104 fis, clone MAMMA1001198, highly similar to Epidermal growth factor receptor substrate 15-like 1;Epidermal growth factor receptor pathway substrate 15-like 1, isoform CRA_a;EPS15L1 protein;cDNA FLJ56111, highly similar to Epidermal growth factor receptor substrate 15-like 1;cDNA FLJ77869;cDNA FLJ56132, highly …	EPS15L1;EPS15R;EPS15L1;hCG_36964;DKFZp586A0524	S	672	SDPFRGSATDDFF	_ESDPFRGS(ph)ATDDFFKK_	8	0.824409	6.81888	60.196	Ki6025_6	17732	Ki6025_6	17732					12.612	2.0703	2.7174		1.232	1.8215			1.3855
206	Q9UBC2	Q9UBC2;A2RRF3;B4DKA3;B4DME4;A5PL29;A5PKY0	Epidermal growth factor receptor substrate 15-like 1;Eps15-related protein;cDNA FLJ14104 fis, clone MAMMA1001198, highly similar to Epidermal growth factor receptor substrate 15-like 1;Epidermal growth factor receptor pathway substrate 15-like 1, isoform CRA_a;EPS15L1 protein;cDNA FLJ60624, highly similar to Epidermal growth factor receptor substrate 15-like 1;cDNA FLJ56111, highly similar to Epi…	EPS15L1;EPS15R;EPS15L1;hCG_36964;EPS15L1;EPS15L1	S	107	PKFHDTSSPLMVT	_FHDT(ph)SSPLM(ox)VTPPSAEAHWAVRVEEK_	5	0.333159	0	158.45	Ki6023_9	15883	Ki6021_6	18861									1.03	1.507	0.93292
207	Q9UBC2	Q9UBC2;A2RRF3;B4DKA3;B4DME4;A5PL29;A5PKY0	Epidermal growth factor receptor substrate 15-like 1;Eps15-related protein;cDNA FLJ14104 fis, clone MAMMA1001198, highly similar to Epidermal growth factor receptor substrate 15-like 1;Epidermal growth factor receptor pathway substrate 15-like 1, isoform CRA_a;EPS15L1 protein;cDNA FLJ60624, highly similar to Epidermal growth factor receptor substrate 15-like 1;cDNA FLJ56111, highly similar to Epi…	EPS15L1;EPS15R;EPS15L1;hCG_36964;EPS15L1;EPS15L1	S	108	KFHDTSSPLMVTP	_FHDT(ph)SSPLM(ox)VTPPSAEAHWAVRVEEK_	6	0.333159	0	158.45	Ki6023_9	15883	Ki6021_6	18861									1.2311	1.0206		0.91165	0.78656
208	Q9UBC2	Q9UBC2;A2RRF3;B4DKA3;B4DME4;A5PL29;A5PKY0;A8K5P4;B4DQX5	Epidermal growth factor receptor substrate 15-like 1;Eps15-related protein;cDNA FLJ14104 fis, clone MAMMA1001198, highly similar to Epidermal growth factor receptor substrate 15-like 1;Epidermal growth factor receptor pathway substrate 15-like 1, isoform CRA_a;EPS15L1 protein;cDNA FLJ60624, highly similar to Epidermal growth factor receptor substrate 15-like 1;cDNA FLJ56111, highly similar to Epi…	EPS15L1;EPS15R;EPS15L1;hCG_36964;EPS15L1;EPS15L1	S	377	SSGSLGSGEFTGV	_GTPGPDSSGSLGS(ph)GEFTGVK_	13	0.733621	6.93948	76.301	Ki5310_A_01	9053	Ki5310_A_01	9053		0.46351		0.16161
209	Q9UBC2	Q9UBC2;A2RRF3;B4DKA3;B4DME4;A5PL29;A5PKY0;A8K5P4;B4DQX5	Epidermal growth factor receptor substrate 15-like 1;Eps15-related protein;cDNA FLJ14104 fis, clone MAMMA1001198, highly similar to Epidermal growth factor receptor substrate 15-like 1;Epidermal growth factor receptor pathway substrate 15-like 1, isoform CRA_a;EPS15L1 protein;cDNA FLJ60624, highly similar to Epidermal growth factor receptor substrate 15-like 1;cDNA FLJ56111, highly similar to Epi…	EPS15L1;EPS15R;EPS15L1;hCG_36964;EPS15L1;EPS15L1	S	259	SLSPKHSLKQTQP	_STPSHGSVSSLNSTGSLSPKHS(ph)LK_	22	0.998879	32.6612	90.836	Ki6021_10	8200	Ki6020_6	7955							4.7389	7.8547	0.086368		0.29286		1.3919
210	Q9UBC2	Q9UBC2;A2RRF3;B4DKA3;B4DME4;A5PL29;A5PKY0;A8K5P4;B4DQX5	Epidermal growth factor receptor substrate 15-like 1;Eps15-related protein;cDNA FLJ14104 fis, clone MAMMA1001198, highly similar to Epidermal growth factor receptor substrate 15-like 1;Epidermal growth factor receptor pathway substrate 15-like 1, isoform CRA_a;EPS15L1 protein;cDNA FLJ60624, highly similar to Epidermal growth factor receptor substrate 15-like 1;cDNA FLJ56111, highly similar to Epi…	EPS15L1;EPS15R;EPS15L1;hCG_36964;EPS15L1;EPS15L1	S	229	VPVLPASPPPKDS	_TVFPGAVPVLPAS(ph)PPPK_	13	1	104.246	129.05	Ki6025_1	23152	Ki6025_1	23248	3.5948	3.9756	1.8981	0.95418	10.766	8.9621		3.4351	0.5441	1.768	2.3329	1.1673	1.9918
211	A2RRP1	A2RRP1;A2RRP1-2	Neuroblastoma-amplified gene protein;Neuroblastoma-amplified sequence;Neuroblastoma-amplified gene protein;Neuroblastoma-amplified sequence	NAG;NBAS;NAG;NBAS	S	473	DEGEEDSDSDYEI	_AGEEDEGEEDS(ph)DSDYEISAK_	11	0.981766	17.3113	177.64	Ki6025_1	9388	Ki6021_1	9608	0.96923	0.66296	0.70596	0.40408		0.4774	0.76472	0.7481	0.34069	0.30465	0.44982	0.57462	0.78099
212	A2RU30	A2RU30;A2RU30-3;A2RU30-2;E9PPW8;E9PM24;E9PN46;E9PIN8	Uncharacterized protein KIAA0748;Uncharacterized protein KIAA0748;Uncharacterized protein KIAA0748	HSPC257;KIAA0748;HSPC257;KIAA0748;HSPC257;KIAA0748	S	148	GTNKTSSSISEIL	_TSS(ph)S(ph)IS(ph)EILDK_	3	0.999885	39.8544	157.56	Ki6019_1	18834	Ki6019_1	18834							0.062307	0.085875
213	A2RU30	A2RU30;A2RU30-3;A2RU30-2;E9PPW8;E9PM24;E9PN46;E9PIN8	Uncharacterized protein KIAA0748;Uncharacterized protein KIAA0748;Uncharacterized protein KIAA0748	HSPC257;KIAA0748;HSPC257;KIAA0748;HSPC257;KIAA0748	S	149	TNKTSSSISEILD	_TSS(ph)S(ph)IS(ph)EILDK_	4	0.999997	56.2378	157.56	Ki6019_1	18834	Ki6019_1	18834					0.023829		0.077427	0.1757		0.26107	0.062118		6.9659
214	A2RU30	A2RU30;A2RU30-3;A2RU30-2;E9PPW8;E9PM24;E9PN46;E9PIN8	Uncharacterized protein KIAA0748;Uncharacterized protein KIAA0748;Uncharacterized protein KIAA0748	HSPC257;KIAA0748;HSPC257;KIAA0748;HSPC257;KIAA0748	S	151	KTSSSISEILDKV	_TSS(ph)S(ph)IS(ph)EILDK_	6	1	104.181	157.56	Ki6019_1	18834	Ki6019_1	18834					0.17803		0.17235	0.055742					0.24452
215	A2RU30	A2RU30;A2RU30-3;A2RU30-2;B4DHC1	Uncharacterized protein KIAA0748;Uncharacterized protein KIAA0748;Uncharacterized protein KIAA0748;cDNA FLJ53868	HSPC257;KIAA0748;HSPC257;KIAA0748;HSPC257;KIAA0748	S	311	NTPKRNSLDQVVL	_RNS(ph)LDQVVLEVMDK_	3	1	169.087	249.13	Ki6025_3	24043	Ki6021_3	27173	0.075265		4.8335		0.10151	0.089168	0.15488		0.16712	0.15233	1.5206		0.088878
216	A2RU30	A2RU30;A2RU30-3;A2RU30-2;B4DHC1;B5MDR4	Uncharacterized protein KIAA0748;Uncharacterized protein KIAA0748;Uncharacterized protein KIAA0748;cDNA FLJ53868;Putative uncharacterized protein KIAA0748	HSPC257;KIAA0748;HSPC257;KIAA0748;HSPC257;KIAA0748;KIAA0748	S	454	MGRKVKSLDLSIT	_VKS(ph)LDLSITQQK_	3	0.999871	38.8789	169.93	Ki6025_3	13136	Ki6021_1	17076		0.63135		0.36738	0.22404	0.13351	0.19346	0.21463	0.095248	0.029276	0.046568	0.22086	0.03942
217	A2RU30	A2RU30;A2RU30-3;A2RU30-2;B4DHC1;B5MDR4	Uncharacterized protein KIAA0748;Uncharacterized protein KIAA0748;Uncharacterized protein KIAA0748;cDNA FLJ53868;Putative uncharacterized protein KIAA0748	HSPC257;KIAA0748;HSPC257;KIAA0748;HSPC257;KIAA0748;KIAA0748	S	476	RPELRRSLSQQPQ	_S(ph)LSQQPQDTFDLEEVQSNSEEEQSQSR_	1	0.498506	0	65.171	Ki5309_A_01	14867	Ki5309_A_01	14867
218	A2RU30	A2RU30;A2RU30-3;A2RU30-2;B4DHC1;B5MDR4	Uncharacterized protein KIAA0748;Uncharacterized protein KIAA0748;Uncharacterized protein KIAA0748;cDNA FLJ53868;Putative uncharacterized protein KIAA0748	HSPC257;KIAA0748;HSPC257;KIAA0748;HSPC257;KIAA0748;KIAA0748	S	478	ELRRSLSQQPQDT	_S(ph)LSQQPQDTFDLEEVQSNSEEEQSQSR_	3	0.498506	0	65.171	Ki5309_A_01	14867	Ki5309_A_01	14867
219	A2RU67	A2RU67	Uncharacterized protein KIAA1467	KIAA1467	S	62	EAPEPDSDAEVAE	_SPLGEAPEPDS(ph)DAEVAEAAKPHLSEVTTEGYPSEPLGGLEQK_	11	0.904824	10.0034	49.825	Ki6025_3	21700	Ki6025_3	21700						1.6606	5.8603		1.8721				1.4739
220	A2RU94	A2RU94;P51159;P51159-2;O00194	cDNA, FLJ93274, Homo sapiens RAB27A, member RAS oncogene family (RAB27A), mRNA;RAB27A, member RAS oncogene family;RAB27A, member RAS oncogene family, isoform CRA_a;GTP-binding protein Ram;Ras-related protein Rab-27A;GTP-binding protein Ram;Ras-related protein Rab-27A;C25KG;Ras-related protein Rab-27B	hCG_38865;RAB27A;RAB27;RAB27A;RAB27;RAB27A;RAB27B	S	83	GQERFRSLTTAFF	_FRS(ph)LTTAFFR_	3	0.999708	35.9081	138.99	Ki5309_A_04	13369	Ki5309_A_04	13369	0.093911
221	A2RUF3	A2RUF3;B7ZM87;Q5VZB5;O75044;B4DFE5	SLIT-ROBO Rho GTPase activating protein 2;SRGAP2 protein;SLIT-ROBO Rho GTPase activating protein 2;Formin-binding protein 2;Rho GTPase-activating protein 34;SLIT-ROBO Rho GTPase-activating protein 2;cDNA FLJ56407, highly similar to SLIT-ROBO Rho GTPase-activating protein 2	SRGAP2;SRGAP2;RP11-421E17.2-001;SRGAP2;ARHGAP34;FNBP2;KIAA0456;SRGAP2	S	1011	EPAFQRSASTAGD	_S(ph)ASTAGDIACAFRPVK_	1	0.495351	0	113.47	Ki5311_A_03	11826	Ki5311_A_03	11826
222	A2RUF3	A2RUF3;B7ZM87;Q5VZB5;O75044;B4DFE5	SLIT-ROBO Rho GTPase activating protein 2;SRGAP2 protein;SLIT-ROBO Rho GTPase activating protein 2;Formin-binding protein 2;Rho GTPase-activating protein 34;SLIT-ROBO Rho GTPase-activating protein 2;cDNA FLJ56407, highly similar to SLIT-ROBO Rho GTPase-activating protein 2	SRGAP2;SRGAP2;RP11-421E17.2-001;SRGAP2;ARHGAP34;FNBP2;KIAA0456;SRGAP2	S	1013	AFQRSASTAGDIA	_S(ph)ASTAGDIACAFRPVK_	3	0.495351	0	113.47	Ki5311_A_03	11826	Ki5311_A_03	11826
223	Q4LE65	Q4LE65;A2RUF7;O00750;B7ZM86;F5GWN5;Q5SW98;Q5SW97	PIK3C2B variant protein;Phosphoinositide-3-kinase, class 2, beta polypeptide;Phosphoinositide-3-kinase, class 2, beta polypeptide, isoform CRA_b;C2-PI3K;Phosphatidylinositol-4-phosphate 3-kinase C2 domain-containing subunit beta;Phosphoinositide 3-kinase-C2-beta;PIK3C2B protein;Phosphoinositide-3-kinase, class 2, beta polypeptide;Phosphoinositide-3-kinase, class 2, beta polypeptide	PIK3C2B variant protein;hCG_16410;PIK3C2B;PIK3C2B;PIK3C2B;PIK3C2B;RP11-739N20.5-003;PIK3C2B;RP11-739N20.5-002	S	24	NGEHWKSLESVGI	_S(ph)LESVGISRK_	1	0.999983	47.7167	121.6	Ki6025_3	7020	Ki6025_3	7020													0.21545
224	E9PF32	E9PF32;A2RUS2;A2RUS2-2	DENN domain-containing protein 3;DENN domain-containing protein 3	DENND3;KIAA0870;DENND3;KIAA0870	S	570	LAPRNSSLRLTDT	_NSS(ph)LRLTDTAGCRGSSAVLNVTPK_	3	0.277945	0	108.35	Ki6025_5	14954	Ki6020_B_02	6654						24.623	10.252	2.5394	2.1261			1.0386
225	Q0P5N8	Q0P5N8;Q0P5P4;Q0P5U7;Q0P5T0;A8MW06;A2VCK8;P62328;Q5T4B6;Q0P5Q0	TMSB4X protein;TMSB4X protein;TMSB4X protein;TMSB4X protein;Thymosin beta-4-like protein 3;cDNA, FLJ92006, Homo sapiens thymosin, beta 4, X chromosome (TMSB4X), mRNA;Thymosin beta 4, X-linked;Thymosin, beta 4, X-linked, isoform CRA_a;Fx;Hematopoietic system regulatory peptide;Seraspenide;Thymosin beta-4;HCG1780554;Thymosin-like 4 (Pseudogene);TMSB4X protein	TMSB4X;TMSB4X;TMSB4X;TMSB4X;TMSL3;hCG_1646598;TMSB4X;TB4X;THYB4;TMSB4;TMSB4X;hCG_1780554;RP11-339B21.6-001;TMSL4;TMSB4X	S	57	EKNPLPSKETIEQ	_NPLPS(ph)KETIEQEK_	5	0.893823	9.25219	76.332	Ki6019_B_02	8928	Ki6019_B_02	8928			1.2822	0.65549			5.5372			1.7844	1.3844
226	Q0P5N8	Q0P5N8;Q0P5P4;Q0P5U7;Q0P5T0;A8MW06;A2VCK8;P62328;Q5T4B6	TMSB4X protein;TMSB4X protein;TMSB4X protein;TMSB4X protein;Thymosin beta-4-like protein 3;cDNA, FLJ92006, Homo sapiens thymosin, beta 4, X chromosome (TMSB4X), mRNA;Thymosin beta 4, X-linked;Thymosin, beta 4, X-linked, isoform CRA_a;Fx;Hematopoietic system regulatory peptide;Seraspenide;Thymosin beta-4;HCG1780554;Thymosin-like 4 (Pseudogene)	TMSB4X;TMSB4X;TMSB4X;TMSB4X;TMSL3;hCG_1646598;TMSB4X;TB4X;THYB4;TMSB4;TMSB4X;hCG_1780554;RP11-339B21.6-001;TMSL4	S	28	FSSATMSDKPDMA	_(ac)S(ph)DKPDMAEIEKFDK_	1	1	49.9877	143.79	Ki6023_2	17969	Ki6025_1	10944	11.462		1.2963	1.3021	0.97286	69.934	15.187	28.951	3.279	3.1961	0.57703	1.226	12.995
227	O75420	A2VDH9;O75420;A4D2E1	GIGYF1 protein;GRB10-interacting GYF protein 1;PERQ amino acid-rich with GYF domain-containing protein 1;PERQ amino acid rich, with GYF domain 1;PERQ amino acid rich, with GYF domain 1, isoform CRA_c	GIGYF1;CDS2;GIGYF1;PERQ1;PP3360;hCG_20454;PERQ1;tcag7.1086	S	860	GLGLKNSRSSPSL	_NS(ph)RSSPSLSDSYSHLSGRPIR_	2	0.319858	0	86.455	Ki6021_11	11944	Ki6021_11	11944
228	O75420	A2VDH9;O75420;A4D2E1	GIGYF1 protein;GRB10-interacting GYF protein 1;PERQ amino acid-rich with GYF domain-containing protein 1;PERQ amino acid rich, with GYF domain 1;PERQ amino acid rich, with GYF domain 1, isoform CRA_c	GIGYF1;CDS2;GIGYF1;PERQ1;PP3360;hCG_20454;PERQ1;tcag7.1086	S	862	GLKNSRSSPSLSD	_NS(ph)RSSPSLSDSYSHLSGRPIR_	4	0.319858	0	86.455	Ki6021_11	11944	Ki6021_11	11944
229	O75420	A2VDH9;O75420;A4D2E1	GIGYF1 protein;GRB10-interacting GYF protein 1;PERQ amino acid-rich with GYF domain-containing protein 1;PERQ amino acid rich, with GYF domain 1;PERQ amino acid rich, with GYF domain 1, isoform CRA_c	GIGYF1;CDS2;GIGYF1;PERQ1;PP3360;hCG_20454;PERQ1;tcag7.1086	S	863	LKNSRSSPSLSDS	_NS(ph)RSSPSLSDSYSHLSGRPIR_	5	0.319858	0	86.455	Ki6021_11	11944	Ki6021_11	11944
230	Q14156	Q14156;Q14156-2;A6NJG4;Q14156-3;A2VDI4	Protein EFR3 homolog A;Protein EFR3-like;Protein EFR3 homolog A;Protein EFR3-like;Putative uncharacterized protein EFR3A;Protein EFR3 homolog A;Protein EFR3-like;EFR3A protein	EFR3A;KIAA0143;EFR3A;KIAA0143;EFR3A;EFR3A;KIAA0143;EFR3A	S	219	SRIGPPSSPSATD	_IGPPS(ph)SPSATDKEENPAVLAENCFR_	5	0.329917	0	144.27	Ki5309_A_02	15014	Ki5309_A_02	15014
231	Q14156	Q14156;Q14156-2;A6NJG4;Q14156-3;A2VDI4	Protein EFR3 homolog A;Protein EFR3-like;Protein EFR3 homolog A;Protein EFR3-like;Putative uncharacterized protein EFR3A;Protein EFR3 homolog A;Protein EFR3-like;EFR3A protein	EFR3A;KIAA0143;EFR3A;KIAA0143;EFR3A;EFR3A;KIAA0143;EFR3A	S	220	RIGPPSSPSATDK	_IGPPS(ph)SPSATDKEENPAVLAENCFR_	6	0.329917	0	144.27	Ki5309_A_02	15014	Ki5309_A_02	15014
232	Q14156	Q14156;Q14156-2;A6NJG4;Q14156-3;A2VDI4	Protein EFR3 homolog A;Protein EFR3-like;Protein EFR3 homolog A;Protein EFR3-like;Putative uncharacterized protein EFR3A;Protein EFR3 homolog A;Protein EFR3-like;EFR3A protein	EFR3A;KIAA0143;EFR3A;KIAA0143;EFR3A;EFR3A;KIAA0143;EFR3A	S	222	GPPSSPSATDKEE	_IGPPS(ph)SPSATDKEENPAVLAENCFR_	8	0.329917	0	144.27	Ki5309_A_02	15014	Ki5309_A_02	15014
233	Q17RV3	Q17RV3;Q5S007;E9PC85;A2VED2	Leucine-rich repeat kinase 2;Dardarin;Leucine-rich repeat serine/threonine-protein kinase 2;Augmented in rheumatoid arthritis 17	LRRK2;LRRK2;PARK8;AURA17	S	973	HMRHSDSISSLAS	_HSDS(ph)ISSLASER_	4	0.978549	16.6727	136.7	Ki5312_A_04	4786	Ki5311_A_04	4491			0.0067002	0.051721
234	A3F769	A3F769;O15226;Q6NUN2;A3F768;A2I830;A1Z1A7;A2I828;A2I827	NF-kappaB repressing factor;NF-kappa-B-repressing factor;Protein ITBA4;Transcription factor NRF;NFKB repressing factor;NF-kappaB repressing factor;NF-kappaB repressing factor;NF-kappaB repressing factor;NF-kappaB repressing factor;NF-kappaB repressing factor	NRF;ITBA4;NKRF;NRF;NKRF;NRF;NKRF;NKRF;NKRF;NKRF	S	35	GQKRHLSTCDGQN	_RHLS(ph)TCDGQNPPK_	4	0.5	0	104.41	Ki6025_10	2229	Ki6021_10	2455									1.3559	0.72729			1.4816
235	A3KFK8	A3KFK8;Q96I24;Q96I24-2	cDNA FLJ58115, highly similar to Far upstream element-binding protein 3;Far upstream element (FUSE) binding protein 3;HCG31253, isoform CRA_a;Far upstream element-binding protein 3;Far upstream element-binding protein 3	FUBP3;hCG_31253;RP11-57C19.3-002;FBP3;FUBP3;FBP3;FUBP3	S	569	GQAQAHSQEQ___	_QQVAFYGQTLGQAQAHS(ph)QEQ_	17	1	64.9915	108.45	Ki6025_1	16504	Ki6025_1	16504
236	A3KFK8	A3KFK8;Q96I24	cDNA FLJ58115, highly similar to Far upstream element-binding protein 3;Far upstream element (FUSE) binding protein 3;HCG31253, isoform CRA_a;Far upstream element-binding protein 3	FUBP3;hCG_31253;RP11-57C19.3-002;FBP3;FUBP3	S	539	AAPQASSPPDYTM	_QSHAASAAPQASS(ph)PPDYTM(ox)AWAEYYR_	13	0.922489	10.7635	125.04	Ki6022_3	20309	Ki6021_3	22137									0.97109	0.92592			1.8774
237	Q13868	Q13868;A3KFL5;A3KFL4;A3KFL2;B4DKK6;B3KQW2;A3KFL1;B4E001	Exosome complex exonuclease RRP4;Exosome component 2;Ribosomal RNA-processing protein 4;Exosome component 2;Exosome component 2;Exosome component 2, isoform CRA_b;Exosome component 2;cDNA FLJ52512, highly similar to Exosome complex exonuclease RRP4 (EC 3.1.13.-);cDNA FLJ33193 fis, clone ADRGL2005838, highly similar to Exosome complex exonuclease RRP4 (EC 3.1.13.-);Exosome component 2;cDNA FLJ5281…	EXOSC2;RRP4;EXOSC2;RP11-57C19.4-003;EXOSC2;hCG_2024976;RP11-57C19.4-002;EXOSC2;RP11-57C19.4-006;EXOSC2;RP11-57C19.4-005	S	124	GELRRRSAEDELA	_RRS(ph)AEDELAMR_	3	1	98.0402	100.04	Ki6021_10	5771	Ki6025_9	5340					4.7563	2.3704	0.51695	0.94446	3.1223		0.70303		0.95751
238	E9PFD3	E9PFD3;Q9H334;Q548T7;Q8TEA2;Q9H334-4;C9J0F0;Q8NAN6;Q9H334-3;F5GYL1;A3KMG1;B3KV70	Forkhead box protein P1;12CC4;Forkhead box P1, isoform CRA_a;cDNA FLJ23741 fis, clone HEP15377;Forkhead box protein P1;Putative uncharacterized protein FOXP1;cDNA FLJ35064 fis, clone PEBLM1000147, moderately similar to Glutamine (Q)-rich factor 1, QRF-1;Forkhead box protein P1;FOXP1 protein;cDNA FLJ16198 fis, clone CTONG1000220, highly similar to Forkhead box protein P1	FOXP1;HSPC215;FOXP1;hCG_1778483;FOXP1;HSPC215;FOXP1;FOXP1;HSPC215;FOXP1	S	85	QVSGLKSPKRNDK	_QLLLQQQQQQQVSGLKS(ph)PK_	17	0.826806	6.78871	109.87	Ki6025_3	13075	Ki6021_3	14449	0.80728	1.3612	0.62491		1.0365	0.23623	0.8006		0.38816	0.17075	0.27227	0.45481	0.41697
239	A3KN83	A3KN83;A3KN83-2;A3KN83-3	Monocyte protein 3;Protein strawberry notch homolog 1;Monocyte protein 3;Protein strawberry notch homolog 1;Monocyte protein 3;Protein strawberry notch homolog 1	MOP3;SBNO1;MOP3;SBNO1;MOP3;SBNO1	S	794	EKKKKKSIDPDSI	_S(ph)IDPDSIQSALLASGLGSK_	1	0.999771	36.4007	170.89	Ki6025_1	28225	Ki6018_B_01	26215	1.8278					15.859		9.263			2.1523		5.0204
240	A3KN83	A3KN83;A3KN83-2;A3KN83-3;A3KN83-4	Monocyte protein 3;Protein strawberry notch homolog 1;Monocyte protein 3;Protein strawberry notch homolog 1;Monocyte protein 3;Protein strawberry notch homolog 1;Monocyte protein 3;Protein strawberry notch homolog 1	MOP3;SBNO1;MOP3;SBNO1;MOP3;SBNO1;MOP3;SBNO1	S	689	IDLTAPSNNSSPR	_LYSLLGIDLTAPS(ph)NNS(ph)SPRDS(ph)PCK_	13	0.667108	0	145.48	Ki6020_2	24229	Ki6018_1	26141					19.578		21.213	13.356	2.6135
241	A3KN83	A3KN83;A3KN83-2;A3KN83-3;A3KN83-4	Monocyte protein 3;Protein strawberry notch homolog 1;Monocyte protein 3;Protein strawberry notch homolog 1;Monocyte protein 3;Protein strawberry notch homolog 1;Monocyte protein 3;Protein strawberry notch homolog 1	MOP3;SBNO1;MOP3;SBNO1;MOP3;SBNO1;MOP3;SBNO1	S	692	TAPSNNSSPRDSP	_LYSLLGIDLTAPS(ph)NNS(ph)SPRDS(ph)PCK_	16	0.667065	0	145.48	Ki6020_2	24229	Ki6018_1	26141					19.578		21.213	13.356
242	A3KN83	A3KN83;A3KN83-2;A3KN83-3;A3KN83-4	Monocyte protein 3;Protein strawberry notch homolog 1;Monocyte protein 3;Protein strawberry notch homolog 1;Monocyte protein 3;Protein strawberry notch homolog 1;Monocyte protein 3;Protein strawberry notch homolog 1	MOP3;SBNO1;MOP3;SBNO1;MOP3;SBNO1;MOP3;SBNO1	S	693	APSNNSSPRDSPC	_LYSLLGIDLTAPS(ph)NNS(ph)SPRDS(ph)PCK_	17	0.667065	0	145.48	Ki6020_2	24229	Ki6018_1	26141					19.578		21.213	13.356
243	A3KN83	A3KN83;A3KN83-2;A3KN83-3;A3KN83-4	Monocyte protein 3;Protein strawberry notch homolog 1;Monocyte protein 3;Protein strawberry notch homolog 1;Monocyte protein 3;Protein strawberry notch homolog 1;Monocyte protein 3;Protein strawberry notch homolog 1	MOP3;SBNO1;MOP3;SBNO1;MOP3;SBNO1;MOP3;SBNO1	S	697	NSSPRDSPCKENK	_LYSLLGIDLTAPS(ph)NNS(ph)SPRDS(ph)PCK_	21	0.998713	24.131	145.48	Ki6020_2	24229	Ki6018_1	26141					3.0881	18.833	17.62	16.239	2.6135	8.646			22.549
244	A3KN83	A3KN83;A3KN83-2;A3KN83-3;A3KN83-4	Monocyte protein 3;Protein strawberry notch homolog 1;Monocyte protein 3;Protein strawberry notch homolog 1;Monocyte protein 3;Protein strawberry notch homolog 1;Monocyte protein 3;Protein strawberry notch homolog 1	MOP3;SBNO1;MOP3;SBNO1;MOP3;SBNO1;MOP3;SBNO1	S	162	DLLKNNSLNELMK	_NNS(ph)LNELMK_	3	1	127.397	127.4	Ki6025_1	14148	Ki6025_1	14148	31.271	12.794		6.0846			6.0279	20.747	2.9847			0.84468	6.4163
245	D2JYI1	D2JYI1;P37173-2;A3QNQ0;P37173;B4E2S6	Transforming growth factor, beta receptor II (70/80kDa) isoform 2;TGF-beta receptor type-2;TGF-beta type II receptor;Transforming growth factor-beta receptor type II;cDNA, FLJ94789, highly similar to Homo sapiens transforming growth factor, beta receptor II(70/80kDa) (TGFBR2), mRNA;Transforming growth factor beta receptor II;Transforming growth factor, beta receptor II (70/80kDa) isoform 1;Transf…	TGFBR2;TGFBR2;hCG_1997782;TGFBR2;TGFBR2	S	576	DRLSGRSCSEEKI	_S(ph)CSEEKIPEDGSLNTTK_	1	0.564155	1.12079	88.768	Ki6022_2	8747	Ki6022_2	8747							0.93129	3.3801		0.080368
246	A3R0T8	A3R0T8;P10412;Q4VB24;B2R984;A3R0T7;P16402	Histone 1, H1e;Histone H1e;Histone H1.4;Histone H1b;Histone cluster 1, H1e;cDNA, FLJ94268, highly similar to Homo sapiens histone 1, H1e (HIST1H1E), mRNA;Liver histone H1e;Histone H1.3;Histone H1c	hCG_1645742;HIST1H1E;H1F4;HIST1H1E;HIST1H1E;H1F3;HIST1H1D	S	36	AAKRKASGPPVSE;AGKRKASGPPVSE	_RKAS(ph)GPPVSELITK_	4	0.999989	49.9793	200.19	Ki6025_9	11405	Ki6020_B_02	10361	0.3369	0.051088	0.069089	0.11829	0.042678	0.14603	1.1166	0.15157	0.1997	0.11408	0.069461	0.10382	0.15304
247	A3R0T8	A3R0T8;P10412;Q4VB24;B2R984;A3R0T7;A8K4I2;P16403;Q02539;P16401;P16402	Histone 1, H1e;Histone H1e;Histone H1.4;Histone H1b;Histone cluster 1, H1e;cDNA, FLJ94268, highly similar to Homo sapiens histone 1, H1e (HIST1H1E), mRNA;Liver histone H1e;cDNA FLJ76039, highly similar to Homo sapiens histone 1, H1c (HIST1H1C), mRNA;Histone 1, H1c;Histone H1.2;Histone H1.2;Histone H1d;Histone H1.1;Histone H1.5;Histone H1a;Histone H1.3;Histone H1c	hCG_1645742;HIST1H1E;H1F4;HIST1H1E;HIST1H1E;hCG_1640485;HIST1H1C;H1F2;HIST1H1C;H1F1;HIST1H1A;H1F5;HIST1H1B;H1F3;HIST1H1D	S	102	TKGTGASGSFKLN	_GTGAS(ph)GSFKLNK_	5	0.711202	3.914	149.23	Ki5312_A_04	3401	Ki5312_A_04	3401				0.11825
248	A3RJH1	A3RJH1;Q92499;F1T0B3;B4DME8;B4DPN6;B4DP70	cDNA, FLJ94573, Homo sapiens DEAD (Asp-Glu-Ala-Asp) box polypeptide 1 (DDX1), mRNA;DEAD (Asp-Glu-Ala-Asp) box polypeptide 1, isoform CRA_d;DEAD box polypeptide 1;ATP-dependent RNA helicase DDX1;DEAD box protein 1;DEAD box protein retinoblastoma;cDNA FLJ57326, highly similar to ATP-dependent RNA helicase DDX1 (EC 3.6.1.-);cDNA FLJ51031, highly similar to ATP-dependent RNA helicase DDX1 (EC 3.6.1.-…	DDX1;hCG_15914;DDX1	S	481	TRPGANSPEMWSE	_DNTRPGANS(ph)PEM(ox)WSEAIK_	9	0.999893	42.3736	106.6	Ki6025_2	14271	Ki6019_B_02	15296	1.9649		0.89297		7.5871	0.42799	1.9813	1.4193		4.3116	1.446	1.6286	1.4104
249	A4D0V4	A4D0V4;P47755;Q53GC7;Q53GE2;B4DG50;C9JUG7	Capping protein (Actin filament) muscle Z-line, alpha 2;Capping protein (Actin filament) muscle Z-line, alpha 2, isoform CRA_b;cDNA, FLJ95684, Homo sapiens capping protein (actin filament) muscle Z-line, alpha2 (CAPZA2), mRNA;CapZ alpha-2;F-actin-capping protein subunit alpha-2;Capping protein (Actin filament) muscle Z-line, alpha 2 variant;Capping protein (Actin filament) muscle Z-line, alpha 2 …	CAPZA2;hCG_37884;tcag7.31;CAPZA2;CAPZA2	S	9	DLEEQLSDEEKVR	_(ac)ADLEEQLS(ph)DEEK_	8	1	109.221	150.69	Ki6025_1	18720	Ki6022_1	19610		6.3543	0.85393	2.0008	3.0409	3.7773				2.8851			1.9765
250	A4D177	A4D177;Q13185	Chromobox homolog 3 (HP1 gamma homolog, Drosophila);Chromobox homolog 3 (HP1 gamma homolog, Drosophila), isoform CRA_a;Coiled-coil domain containing 32, isoform CRA_c;Chromobox protein homolog 3;HECH;Heterochromatin protein 1 homolog gamma;Modifier 2 protein	CBX3;CCDC32;hCG_1745364;hCG_1999239;tcag7.173;CBX3	S	176	ERLTWHSCPEDEA	_LTWHS(ph)CPEDEAQ_	5	0.979644	16.8238	160.52	Ki6025_1	11656	Ki6020_B_01	6744				27.756
251	A4D177	A4D177;Q13185	Chromobox homolog 3 (HP1 gamma homolog, Drosophila);Chromobox homolog 3 (HP1 gamma homolog, Drosophila), isoform CRA_a;Coiled-coil domain containing 32, isoform CRA_c;Chromobox protein homolog 3;HECH;Heterochromatin protein 1 homolog gamma;Modifier 2 protein	CBX3;CCDC32;hCG_1745364;hCG_1999239;tcag7.173;CBX3	S	95	TKRKSLSDSESDD	_SLS(ph)DSESDDSK_	3	0.896957	9.39796	204.17	Ki6024_1	2878	Ki6021_1	2914	0.80693								0.36642	0.28421	0.36804	0.30411
252	B8ZZD4	B8ZZD4;A4D196;Q86VP1;B4DSG5;Q86VP1-2;B4DVF9;B4DKU7;E7ENV2;Q86VP1-3	Putative uncharacterized protein TAX1BP1;cDNA, FLJ95049, Homo sapiens Tax1 (human T-cell leukemia virus type I) bindingprotein 1 (TAX1BP1), mRNA;Tax1 (Human T-cell leukemia virus type I) binding protein 1;Tax1 (Human T-cell leukemia virus type I) binding protein 1, isoform CRA_a;Tax1-binding protein 1;TRAF6-binding protein;cDNA FLJ56149, highly similar to Tax1-binding protein 1;Tax1-binding prote…	TAX1BP1;hCG_39032;TAX1BP1;tcag7.193;PRO0105;T6BP;TAX1BP1;PRO0105;T6BP;TAX1BP1;PRO0105;T6BP;TAX1BP1	S	707	QPARNFSRPDGLE	_NFS(ph)RPDGLEDSEDSKEDENVPTAPDPPSQHLR_	3	0.810889	7.40863	53.705	Ki6025_7	13333	Ki6025_7	13333							5.0254	1.0479	0.25317				0.26829
253	A4D1C5	A4D1C5;Q05209;E9PBR5;E9PEH9;B4DKY2	cDNA FLJ77227, highly similar to Homo sapiens protein tyrosine phosphatase, non-receptor type 12 (PTPN12), mRNA;Protein tyrosine phosphatase, non-receptor type 12;Protein tyrosine phosphatase, non-receptor type 12, isoform CRA_a;Protein-tyrosine phosphatase G1;PTP-PEST;Tyrosine-protein phosphatase non-receptor type 12;cDNA FLJ52322, highly similar to Tyrosine-protein phosphatase non-receptortype …	hCG_40623;PTPN12;tcag7.1075;PTPN12	S	673	VDVSEDSPPPLPE	_DVDVSEDS(ph)PPPLPERTPESFVLASEHNTPVR_	8	0.643507	4.2002	88.311	Ki6025_4	20789	Ki5311_A_01	8696			2.8143			0.96807			3.6518	0.91455	0.51568		4.6345
254	A4D1C5	A4D1C5;Q05209;E9PBR5;E9PEH9;B4E105	cDNA FLJ77227, highly similar to Homo sapiens protein tyrosine phosphatase, non-receptor type 12 (PTPN12), mRNA;Protein tyrosine phosphatase, non-receptor type 12;Protein tyrosine phosphatase, non-receptor type 12, isoform CRA_a;Protein-tyrosine phosphatase G1;PTP-PEST;Tyrosine-protein phosphatase non-receptor type 12;cDNA FLJ51710, highly similar to Tyrosine-protein phosphatase non-receptor type…	hCG_40623;PTPN12;tcag7.1075;PTPN12	S	332	EPEKQDSPPPKPP	_IADGVNEINTENM(ox)VSSIEPEKQDS(ph)PPPKPPR_	24	0.812214	7.37765	80.082	Ki6023_5	13239	Ki6023_4	14025			0.7062				14.539		0.39911	0.88103	0.30393	0.3413
255	A4D1C5	A4D1C5;Q05209;E9PBR5;E9PEH9;B4E105;B4DKY2	cDNA FLJ77227, highly similar to Homo sapiens protein tyrosine phosphatase, non-receptor type 12 (PTPN12), mRNA;Protein tyrosine phosphatase, non-receptor type 12;Protein tyrosine phosphatase, non-receptor type 12, isoform CRA_a;Protein-tyrosine phosphatase G1;PTP-PEST;Tyrosine-protein phosphatase non-receptor type 12;cDNA FLJ51710, highly similar to Tyrosine-protein phosphatase non-receptor type…	hCG_40623;PTPN12;tcag7.1075;PTPN12	S	449	LQEGPKSFDGNTL	_S(ph)FDGNTLLNR_	1	0.999998	57.0815	152.7	Ki6023_1	16136	Ki6020_B_01	10322	17.819	1.5569	1.6169	0.19381	21.301	24.198	12.539	17.358	4.4015		3.7297		10.731
256	A4D1C5	A4D1C5;Q05209;E9PBR5;E9PEH9;B4E105	cDNA FLJ77227, highly similar to Homo sapiens protein tyrosine phosphatase, non-receptor type 12 (PTPN12), mRNA;Protein tyrosine phosphatase, non-receptor type 12;Protein tyrosine phosphatase, non-receptor type 12, isoform CRA_a;Protein-tyrosine phosphatase G1;PTP-PEST;Tyrosine-protein phosphatase non-receptor type 12;cDNA FLJ51710, highly similar to Tyrosine-protein phosphatase non-receptor type…	hCG_40623;PTPN12;tcag7.1075;PTPN12	S	603	FTNPLHSDDSDSD	_TPLSFT(ph)NPLHS(ph)DDS(ph)DSDERNSDGAVTQNK_	11	0.801502	5.37751	80.683	Ki6020_B_01	13351	Ki6019_2	17830						27.452	20.506	18.134	2.3304				6.5415
257	A4D1C5	A4D1C5;Q05209;E9PBR5;E9PEH9;B4E105	cDNA FLJ77227, highly similar to Homo sapiens protein tyrosine phosphatase, non-receptor type 12 (PTPN12), mRNA;Protein tyrosine phosphatase, non-receptor type 12;Protein tyrosine phosphatase, non-receptor type 12, isoform CRA_a;Protein-tyrosine phosphatase G1;PTP-PEST;Tyrosine-protein phosphatase non-receptor type 12;cDNA FLJ51710, highly similar to Tyrosine-protein phosphatase non-receptor type…	hCG_40623;PTPN12;tcag7.1075;PTPN12	S	606	PLHSDDSDSDERN	_TPLSFT(ph)NPLHS(ph)DDS(ph)DSDERNSDGAVTQNK_	14	0.707906	2.98415	80.683	Ki6020_B_01	13351	Ki6019_2	17830						27.452	20.506	18.134	2.3304				6.5415
258	A4D1C5	A4D1C5;Q05209;E9PBR5;E9PEH9;B4E105	cDNA FLJ77227, highly similar to Homo sapiens protein tyrosine phosphatase, non-receptor type 12 (PTPN12), mRNA;Protein tyrosine phosphatase, non-receptor type 12;Protein tyrosine phosphatase, non-receptor type 12, isoform CRA_a;Protein-tyrosine phosphatase G1;PTP-PEST;Tyrosine-protein phosphatase non-receptor type 12;cDNA FLJ51710, highly similar to Tyrosine-protein phosphatase non-receptor type…	hCG_40623;PTPN12;tcag7.1075;PTPN12	S	571	TVSLTPSPTTQVE	_TVSLTPS(ph)PTTQVETPDLVDHDNT(ph)SPLFR_	7	0.545041	0.53926	75.797	Ki6025_1	26047	Ki6020_B_01	17530								10.317	3.289		1.6273		1.3238
259	A4D1M0	A4D1M0;Q9BYV8;Q9BYV8-2;B4DQ35;F5H0V6;Q9BYV8-3	cDNA, FLJ95527, Homo sapiens testis specific, 14 (TSGA14), mRNA;Testis specific, 14;Centrosomal protein of 41 kDa;Testis-specific gene A14 protein;Centrosomal protein of 41 kDa;Testis-specific gene A14 protein;cDNA FLJ54115, moderately similar to Centrosomal protein of 41 kDa;Centrosomal protein of 41 kDa;Testis-specific gene A14 protein	hCG_18971;tcag7.357;TSGA14;CEP41;TSGA14;CEP41;TSGA14;CEP41;TSGA14	S	363	SNPRSLSSGHLQG	_SLS(ph)SGHLQGKPWK_	3	0.940508	12.0766	162.36	Ki6025_7	7900	Ki6021_4	4032	3.8713				16.756	7.8236	16.421	13.43	0.64547	4.2383	2.047	2.1072	3.6348
260	C9JRZ6	C9JRZ6;A4D1N4;Q9NX63;B7Z1X9	Putative uncharacterized protein CHCHD3;Coiled-coil-helix-coiled-coil-helix domain containing 3;Coiled-coil-helix-coiled-coil-helix domain containing 3, isoform CRA_d;Coiled-coil-helix-coiled-coil-helix domain-containing protein 3, mitochondrial;cDNA FLJ53726, highly similar to Coiled-coil-helix-coiled-coil-helixdomain-containing protein 3	CHCHD3;CHCHD3;hCG_2014841;tcag7.1158;CHCHD3	S	46	SPSGSKSQRYSGA	_S(ph)QRYSGAYGASVSDEELK_	1	0.319312	0	112.82	Ki6025_4	10251	Ki6023_2	11450	1.252	0.91094	1.04		3.0313	1.0683	1.6684		1.5423		0.2276		1.0779
261	C9JRZ6	C9JRZ6;A4D1N4;Q9NX63;B7Z1X9	Putative uncharacterized protein CHCHD3;Coiled-coil-helix-coiled-coil-helix domain containing 3;Coiled-coil-helix-coiled-coil-helix domain containing 3, isoform CRA_d;Coiled-coil-helix-coiled-coil-helix domain-containing protein 3, mitochondrial;cDNA FLJ53726, highly similar to Coiled-coil-helix-coiled-coil-helixdomain-containing protein 3	CHCHD3;CHCHD3;hCG_2014841;tcag7.1158;CHCHD3	S	56	SGAYGASVSDEEL	_YSGAYGAS(ph)VSDEELK_	8	0.993041	21.544	184.76	Ki6024_1	12279	Ki5310_A_01	7555												0.24747
262	A4D1T0	A4D1T0;Q9H0J9	Poly (ADP-ribose) polymerase family, member 12, isoform CRA_b;Zinc finger CCCH type domain containing 1;Poly [ADP-ribose] polymerase 12;Zinc finger CCCH domain-containing protein 1	hCG_1811077;PARP12;tcag7.1054;ZC3HDC1;PARP12;ZC3HDC1	S	259	SERKDSSGSVSPN	_DSS(ph)GSVSPNTLSQEEGDQICLYHIR_	3	0.508699	3.53305	107.41	Ki6025_2	22017	Ki5309_A_02	16031													1.1215
263	Q9BWW4	A4D1V8;Q5T864;Q9BWW4;Q9BWW4-3;Q9BWW4-2;Q9NW25;Q9BT57;Q5T865	Similar to sequence-specific single-stranded-DNA-binding protein;Single stranded DNA binding protein 3;Sequence-specific single-stranded-DNA-binding protein;Single-stranded DNA-binding protein 3;Sequence-specific single-stranded-DNA-binding protein;Single-stranded DNA-binding protein 3;Sequence-specific single-stranded-DNA-binding protein;Single-stranded DNA-binding protein 3;cDNA FLJ10355 fis, c…	LOC401327;tcag7.1045;RP5-997D24.2-004;SSBP3;SSBP3;SSDP;SSDP1;SSBP3;SSDP;SSDP1;SSBP3;SSDP;SSDP1;hCG_2032140;SSBP3;SSBP3;RP5-997D24.2-003;SSBP3	S	347	DGLPKNSPNNISG	_NS(ph)PNNISGISNPPGTPR_	2	0.995601	23.5573	186.98	Ki6025_1	11539	Ki5311_A_01	6465	0.47866		1.7969		1.015	0.53123	1.3744	3.1078	0.31441				0.34061
264	A4D1W6	A4D1W6;Q8TAP9	cDNA FLJ76008;Chromosome 7 open reading frame 11;TTD non-photosensitive 1 protein	C7orf11;hCG_1780582;tcag7.446;C7orf11;TTDN1	S	133	VREKRMSNELENY	_RM(ox)S(ph)NELENYFK_	3	1	72.0419	171.05	Ki6025_4	15522	Ki5311_A_04	10934	1.1204	1.6699	0.75694		7.7168	2.0269	0.62019	11.372	0.51142				0.53535
265	A4D1W6	A4D1W6;Q8TAP9	cDNA FLJ76008;Chromosome 7 open reading frame 11;TTD non-photosensitive 1 protein	C7orf11;hCG_1780582;tcag7.446;C7orf11;TTDN1	S	115	QTHPQGSPRTSTP	_SPAGSQQQFGYSPGQQQTHPQGS(ph)PR_	23	0.998347	27.8108	118.54	Ki6025_3	7798	Ki6025_3	7798	1.6469					2.5222	2.182		0.98696				0.95709
266	O95772-2	A4D1X0;O95772;C9JKL2;C9JPX5;O95772-2	cDNA, FLJ96453;STARD3 N-terminal like;STARD3 N-terminal like, isoform CRA_a;MLN64 N-terminal domain homolog;STARD3 N-terminal-like protein;Putative uncharacterized protein STARD3NL;Putative uncharacterized protein STARD3NL;MLN64 N-terminal domain homolog;STARD3 N-terminal-like protein	hCG_16681;STARD3NL;tcag7.481;MENTHO;STARD3NL;UNQ855/PRO1864;STARD3NL;STARD3NL;MENTHO;STARD3NL;UNQ855/PRO1864	S	186	LIVQDASERAALI	_LLIVQDAS(ph)ER_	8	1	157.777	157.78	Ki5311_A_01	8803	Ki5311_A_01	8803	1.7708	0.87784	1.101		1.3557			4.288
267	A4D1X0	A4D1X0;O95772;C9JKL2;C9JPX5;C9J3F5;C9JJ39	cDNA, FLJ96453;STARD3 N-terminal like;STARD3 N-terminal like, isoform CRA_a;MLN64 N-terminal domain homolog;STARD3 N-terminal-like protein;Putative uncharacterized protein STARD3NL;Putative uncharacterized protein STARD3NL;Putative uncharacterized protein STARD3NL;Putative uncharacterized protein STARD3NL	hCG_16681;STARD3NL;tcag7.481;MENTHO;STARD3NL;UNQ855/PRO1864;STARD3NL;STARD3NL;STARD3NL;STARD3NL	S	17	ALTGSQSSHASLR	_(ac)M(ox)NHLPEDMENALTGSQS(ph)SHAS(ph)LR_	17	0.76479	6.35036	98.929	Ki6025_1	22513	Ki6017_1	20449					1.2046		2.1022	2.9959	1.6862				0.90689
268	A4D1X0	A4D1X0;O95772;C9JKL2;C9JPX5;C9J3F5;C9JJ39	cDNA, FLJ96453;STARD3 N-terminal like;STARD3 N-terminal like, isoform CRA_a;MLN64 N-terminal domain homolog;STARD3 N-terminal-like protein;Putative uncharacterized protein STARD3NL;Putative uncharacterized protein STARD3NL;Putative uncharacterized protein STARD3NL;Putative uncharacterized protein STARD3NL	hCG_16681;STARD3NL;tcag7.481;MENTHO;STARD3NL;UNQ855/PRO1864;STARD3NL;STARD3NL;STARD3NL;STARD3NL	S	21	SQSSHASLRNIHS	_(ac)M(ox)NHLPEDMENALTGSQS(ph)SHAS(ph)LR_	21	0.996161	23.6363	98.929	Ki6025_1	22513	Ki6017_1	20449					2.8127	1.0721	1.584	2.9959	1.6862		1.896		0.90689
269	A4D1X5	A4D1X5;Q92556;B4DJV6	cDNA FLJ77700, highly similar to Homo sapiens engulfment and cell motility 1 (ELMO1), transcript variant 1, mRNA;Engulfment and cell motility 1 (Ced-12 homolog, C. elegans);Engulfment and cell motility 1, isoform CRA_c;Engulfment and cell motility protein 1;Protein ced-12 homolog;cDNA FLJ54007, highly similar to Engulfment and cell motility protein 1(CED-12 homolog)	ELMO1;hCG_18181;tcag7.471;ELMO1;KIAA0281	S	344	PNNSSGSMEKRKS	_RIAFDAESEPNNSSGS(ph)M(ox)EK_	16	0.974447	15.9408	274.6	Ki6025_4	7830	Ki5309_A_01	6320	0.41656	2.0071	0.78258	0.76364	1.8958	4.7295	2.1768		0.49207	1.0233	0.86266	0.51681	0.82135
270	P85037	A4D1Z4;P85037;B4DY33;F5H8G8;P85037-2	KIAA0415 gene product;Forkhead box protein K1;Myocyte nuclear factor;cDNA FLJ55600, highly similar to Homo sapiens forkhead box K1 (FOXK1), mRNA;Forkhead box protein K1;Myocyte nuclear factor	KIAA0415;tcag7.1310;FOXK1;MNF;FOXK1;MNF	S	213	KEEAPASPLRPLY	_IQFTSLYHKEEAPAS(ph)PLRPLYPQISPLK_	15	0.937111	17.1168	132.79	Ki6025_7	22970	Ki6017_B_02	25262	1.5859	16.854	1.3787		1.3533	3.3789	1.2655	31.225	0.71405	3.7166	3.4754	1.2687	1.3093
271	P85037	A4D1Z4;B3KV39;P85037;B4DY33;F5H8G8;P85037-2	KIAA0415 gene product;cDNA FLJ16099 fis, clone TESTI2008278, highly similar to Homo sapiens forkhead box K1 (FOXK1), mRNA;Forkhead box protein K1;Myocyte nuclear factor;cDNA FLJ55600, highly similar to Homo sapiens forkhead box K1 (FOXK1), mRNA;Forkhead box protein K1;Myocyte nuclear factor	KIAA0415;tcag7.1310;FOXK1;MNF;FOXK1;MNF	S	420	SRSAPASPTHPGL	_TPFGPLSS(ph)RSAPAS(ph)PTHPGLMSPR_	14	0.968823	16.4509	201.18	Ki6025_2	19137	Ki6020_1	15694	2.6877	2.8257	1.658	2.2025	9.6836	4.1052	1.5831	1.426	2.1671	0.91118	1.7381	0.55525	1.4937
272	P85037	A4D1Z4;P85037;B4DY33;F5H8G8;P85037-2	KIAA0415 gene product;Forkhead box protein K1;Myocyte nuclear factor;cDNA FLJ55600, highly similar to Homo sapiens forkhead box K1 (FOXK1), mRNA;Forkhead box protein K1;Myocyte nuclear factor	KIAA0415;tcag7.1310;FOXK1;MNF;FOXK1;MNF	S	441	QTPECLSREGSPI	_SGGLQTPECLS(ph)REGSPIPHDPEFGSK_	11	0.549666	1.09983	161.48	Ki6025_5	16255	Ki6021_1	10202	3.2192	2.8435	2.2177	1.9504	19.037	3.9079	1.7723	10.099	1.4464	2.4183	4.6217	1.1585	2.5926
273	P85037	A4D1Z4;B3KV39;P85037;B4DY33;F5H8G8;P85037-2	KIAA0415 gene product;cDNA FLJ16099 fis, clone TESTI2008278, highly similar to Homo sapiens forkhead box K1 (FOXK1), mRNA;Forkhead box protein K1;Myocyte nuclear factor;cDNA FLJ55600, highly similar to Homo sapiens forkhead box K1 (FOXK1), mRNA;Forkhead box protein K1;Myocyte nuclear factor	KIAA0415;tcag7.1310;FOXK1;MNF;FOXK1;MNF	S	414	PFGPLSSRSAPAS	_TPFGPLSS(ph)RSAPAS(ph)PTHPGLMSPR_	8	0.46544	0.538779	78.451	Ki6025_2	19137	Ki6018_2	13407						3.7214	0.86551	6.5222	0.75961		1.5198		1.6033
274	P85037	A4D1Z4;B3KV39;P85037;B4DY33;F5H8G8;P85037-2	KIAA0415 gene product;cDNA FLJ16099 fis, clone TESTI2008278, highly similar to Homo sapiens forkhead box K1 (FOXK1), mRNA;Forkhead box protein K1;Myocyte nuclear factor;cDNA FLJ55600, highly similar to Homo sapiens forkhead box K1 (FOXK1), mRNA;Forkhead box protein K1;Myocyte nuclear factor	KIAA0415;tcag7.1310;FOXK1;MNF;FOXK1;MNF	S	466	VPEYRYSQSAPGS	_YS(ph)QSAPGS(ph)PVSAQPVIM(ox)AVPPRPSSLVAK_	2	0.497414	0	89.159	Ki6025_1	20410	Ki6017_1	19180					12.978			8.3496
275	P85037	A4D1Z4;B3KV39;P85037;B4DY33;F5H8G8;P85037-2	KIAA0415 gene product;cDNA FLJ16099 fis, clone TESTI2008278, highly similar to Homo sapiens forkhead box K1 (FOXK1), mRNA;Forkhead box protein K1;Myocyte nuclear factor;cDNA FLJ55600, highly similar to Homo sapiens forkhead box K1 (FOXK1), mRNA;Forkhead box protein K1;Myocyte nuclear factor	KIAA0415;tcag7.1310;FOXK1;MNF;FOXK1;MNF	S	468	EYRYSQSAPGSPV	_YS(ph)QSAPGS(ph)PVSAQPVIM(ox)AVPPRPSSLVAK_	4	0.498106	0	89.159	Ki6025_1	20410	Ki6017_1	19180					25.581	2.6765
276	P85037	A4D1Z4;B3KV39;P85037;B4DY33;F5H8G8;P85037-2	KIAA0415 gene product;cDNA FLJ16099 fis, clone TESTI2008278, highly similar to Homo sapiens forkhead box K1 (FOXK1), mRNA;Forkhead box protein K1;Myocyte nuclear factor;cDNA FLJ55600, highly similar to Homo sapiens forkhead box K1 (FOXK1), mRNA;Forkhead box protein K1;Myocyte nuclear factor	KIAA0415;tcag7.1310;FOXK1;MNF;FOXK1;MNF	S	472	SQSAPGSPVSAQP	_YS(ph)QSAPGS(ph)PVSAQPVIM(ox)AVPPRPSSLVAK_	8	0.908304	10.1746	89.159	Ki6025_1	20410	Ki6017_1	19180					20.468	2.6573		8.3496					1.4552
277	A4D213	A4D213;A4D212;Q8N201	DKFZP586J0619 protein;DKFZP586J0619 protein;Integrator complex subunit 1	DKFZP586J0619;tcag7.531;DKFZP586J0619;tcag7.531;INTS1;KIAA1440;UNQ1821/PRO3434	S	234	KRAISPSIKEPSV	_RAISPS(ph)IK_	6	0.649295	2.67499	141.2	Ki6025_5	4340	Ki6021_4	5001	0.90758	0.43143	0.49607	0.89593	0.70683	0.57866	0.44249		0.49675	0.47745	0.26872	0.3282	0.31129
278	A4D213	A4D213;A4D212;Q8N201;E9PBV8;Q9BT91	DKFZP586J0619 protein;DKFZP586J0619 protein;Integrator complex subunit 1;INT1 protein	DKFZP586J0619;tcag7.531;DKFZP586J0619;tcag7.531;INTS1;KIAA1440;UNQ1821/PRO3434;INT1	S	1532	APKPKSSPEQPIG	_SS(ph)PEQPIGQGR_	2	0.852857	7.63136	118.87	Ki6025_1	4750	Ki6023_1	5289		0.88579	0.75358	0.81031	1.3984	0.69844	0.4753		0.69521	0.73642	0.60473	0.81694	0.5745
279	A8WFP5	A8WFP5;A4D214;O60675	V-maf musculoaponeurotic fibrosarcoma oncogene homolog K (Avian);cDNA FLJ35095 fis, clone PLACE6006186, highly similar to TRANSCRIPTION FACTOR MAFK;V-maf musculoaponeurotic fibrosarcoma oncogene homolog K (Avian);V-maf musculoaponeurotic fibrosarcoma oncogene homolog K (Avian), isoform CRA_a;Erythroid transcription factor NF-E2 p18 subunit;Transcription factor MafK	MAFK;hCG_18899;MAFK;tcag7.535;MAFK	S	25	ENAPVLSDDELVS	_EAGENAPVLS(ph)DDELVSM(ox)SVR_	10	0.999985	48.7585	88.945	Ki5309_A_01	14263	Ki5309_A_01	14263	0.16975
280	A4D218	A4D218;Q9Y6D9;B3KR41;C9JPS1;C9JX80;C9J9H5	MAD1 mitotic arrest deficient-like 1 (Yeast);Mitotic arrest deficient 1-like protein 1;Mitotic checkpoint MAD1 protein homolog;Mitotic spindle assembly checkpoint protein MAD1;Tax-binding protein 181;cDNA FLJ33640 fis, clone BRAMY2023482, highly similar to Mitotic spindle assembly checkpoint protein MAD1;Putative uncharacterized protein MAD1L1;Putative uncharacterized protein MAD1L1;Putative unch…	MAD1L1;tcag7.525;MAD1;MAD1L1;TXBP181;MAD1L1;MAD1L1;MAD1L1	S	427	LTPAEYSPQLTRR	_AILGSYDSELTPAEYS(ph)PQLTRR_	16	0.756933	7.84832	81.346	Ki6025_2	21884	Ki6025_2	21884					3.4456				0.15941	1.4041	1.1723	2.1548	2.857
281	A4D275	A4D275;O15143	Actin related protein 2/3 complex, subunit 1B, 41kDa;Actin related protein 2/3 complex, subunit 1B, 41kDa, isoform CRA_a;cDNA, FLJ95695, Homo sapiens actin related protein 2/3 complex, subunit 1B, 41kDa(ARPC1B), mRNA;Actin-related protein 2/3 complex subunit 1B;Arp2/3 complex 41 kDa subunit;p41-ARC	ARPC1B;hCG_19475;tcag7.662;ARC41;ARPC1B	S	310	NLDKKASSEGGTA	_KAS(ph)SEGGTAAGAGLDSLHK_	3	0.709905	6.49749	158.44	Ki6023_7	6783	Ki5312_A_07	3518				0.20507					2.1128	1.3513	1.4542	0.9143
282	A4D2B0	A4D2B0;C9JAV3	Metallo-beta-lactamase domain-containing protein 1;Putative uncharacterized protein MBLAC1	MBLAC1;MBLAC1	S	65	RESPRGSGGAEAA	_GPASSHRESPRGS(ph)GGAEAALEEAAR_	13	0.872553	13.1258	87.49	Ki6021_11	9077	Ki6021_11	9077									1.1584				2.0325
283	A4D2N6	A4D2N6;Q9H9J4;Q9H9J4-2;C9JPC9;B4DWG7	Ubiquitin carboxyl-terminal hydrolase;Deubiquitinating enzyme 42;Ubiquitin carboxyl-terminal hydrolase 42;Ubiquitin thioesterase 42;Ubiquitin-specific-processing protease 42;Deubiquitinating enzyme 42;Ubiquitin carboxyl-terminal hydrolase 42;Ubiquitin thioesterase 42;Ubiquitin-specific-processing protease 42;Putative uncharacterized protein USP42;cDNA FLJ55451, highly similar to Ubiquitin carboxy…	tcag7.880;USP42;USP42;USP42;USP42	S	856	EAPEGLSPAPPAR	_DSALAEAPEGLS(ph)PAPPARSEEPCEQPLLVHPSGDHAR_	12	0.900724	11.5535	188.58	Ki6021_8	18325	Ki5309_A_01	10108	0.80643	1.3585	0.72248						0.79053
284	A4D2N6	A4D2N6;Q9H9J4;Q9H9J4-2;C9JPC9;A4D2N7;E7EQB0;B4DWG7	Ubiquitin carboxyl-terminal hydrolase;Deubiquitinating enzyme 42;Ubiquitin carboxyl-terminal hydrolase 42;Ubiquitin thioesterase 42;Ubiquitin-specific-processing protease 42;Deubiquitinating enzyme 42;Ubiquitin carboxyl-terminal hydrolase 42;Ubiquitin thioesterase 42;Ubiquitin-specific-processing protease 42;Putative uncharacterized protein USP42;Ubiquitin carboxyl-terminal hydrolase;cDNA FLJ5545…	tcag7.880;USP42;USP42;USP42;USP42;tcag7.880;USP42	S	754	AEPQPGSPAAESL	_GSTDEM(ox)SAPGAERGPPEDRDAEPQPGS(ph)PAAESLEEPDAAAGLSSTK_	27	0.848928	9.5914	34.639	Ki6023_4	14225	Ki6023_4	14225					0.953	0.23184	1.027	4.3805	0.66716	0.13589	0.23047	0.21388	0.85887
285	A4D2N6	A4D2N6;Q9H9J4;Q9H9J4-2;A4D2N7;E7EQB0	Ubiquitin carboxyl-terminal hydrolase;Deubiquitinating enzyme 42;Ubiquitin carboxyl-terminal hydrolase 42;Ubiquitin thioesterase 42;Ubiquitin-specific-processing protease 42;Deubiquitinating enzyme 42;Ubiquitin carboxyl-terminal hydrolase 42;Ubiquitin thioesterase 42;Ubiquitin-specific-processing protease 42;Ubiquitin carboxyl-terminal hydrolase	tcag7.880;USP42;USP42;USP42;tcag7.880;USP42	S	1222	QQDSDLSAACSDA	_HQQDSDLS(ph)AACS(ph)DADLHR_	8	0.94867	12.6673	170.14	Ki6020_4	9145	Ki6020_3	9274			1.1512		1.5908	1.8957	1.151	0.39494	3.3349				1.3691
286	A4D2N6	A4D2N6;Q9H9J4;Q9H9J4-2;A4D2N7;E7EQB0	Ubiquitin carboxyl-terminal hydrolase;Deubiquitinating enzyme 42;Ubiquitin carboxyl-terminal hydrolase 42;Ubiquitin thioesterase 42;Ubiquitin-specific-processing protease 42;Deubiquitinating enzyme 42;Ubiquitin carboxyl-terminal hydrolase 42;Ubiquitin thioesterase 42;Ubiquitin-specific-processing protease 42;Ubiquitin carboxyl-terminal hydrolase	tcag7.880;USP42;USP42;USP42;tcag7.880;USP42	S	1226	DLSAACSDADLHR	_HQQDSDLS(ph)AACS(ph)DADLHR_	12	0.999977	46.1149	170.14	Ki6020_4	9145	Ki6020_3	9274			1.1512		1.5908	1.8957	1.662	0.33854	3.3349				1.3691
287	P15336	P15336;A4D7U4;B8ZZU6;E9PBF9;A4D7U3;F5H629;E9PEK8;A4D7V1;Q8TAR1	Activating transcription factor 2;cAMP response element-binding protein CRE-BP1;Cyclic AMP-dependent transcription factor ATF-2;Cyclic AMP-responsive element-binding protein 2;HB16;Activating transcription factor 2 splice variant ATF2-var1;Activating transcription factor 2 splice variant ATF2-var13;Activating transcription factor 2 splice variant ATF2-var5;Putative uncharacterized protein ATF2;Ac…	ATF2;CREB2;CREBP1;ATF2;ATF2;ATF2;ATF2	S	62	GPARNDSVIVADQ	_NDS(ph)VIVADQT(ph)PT(ph)PTRFLK_	3	1	73.0723	310.46	Ki6025_1	22196	Ki5311_A_01	5606					0.31021	0.50182	0.14406	0.94259	0.46422				0.21718
288	P15336	P15336;A4D7U4;B8ZZU6;E9PBF9;A4D7U3;F5H629;E9PEK8;A4D7V1;Q8TAR1;B3KY57;Q3B7B7;A4D7U9;A4D7V5;A4D7U7;C9JCI8	Activating transcription factor 2;cAMP response element-binding protein CRE-BP1;Cyclic AMP-dependent transcription factor ATF-2;Cyclic AMP-responsive element-binding protein 2;HB16;Activating transcription factor 2 splice variant ATF2-var1;Activating transcription factor 2 splice variant ATF2-var13;Activating transcription factor 2 splice variant ATF2-var5;Putative uncharacterized protein ATF2;Ac…	ATF2;CREB2;CREBP1;ATF2;ATF2;ATF2;ATF2;ATF2;ATF2;ATF2;ATF2;ATF2	S	136	ETTHQDSPLPHPE	_SKIEEPSVVETTHQDS(ph)PLPHPESTTSDEK_	16	0.790798	10.8364	97.776	Ki6024_8	10572	Ki6019_B_04	13255	0.11743	0.81951	0.88216		0.39947	0.87501	0.27669	2.4565	0.32658	0.18426	0.13773	0.38144	0.24869
289	P15336	P15336;A4D7U4;B8ZZU6;E9PBF9;A4D7U3;F5H629;E9PEK8;A4D7V1;Q8TAR1;B3KY57;Q3B7B7;A4D7U9;A4D7V5;A4D7U7;C9JCI8	Activating transcription factor 2;cAMP response element-binding protein CRE-BP1;Cyclic AMP-dependent transcription factor ATF-2;Cyclic AMP-responsive element-binding protein 2;HB16;Activating transcription factor 2 splice variant ATF2-var1;Activating transcription factor 2 splice variant ATF2-var13;Activating transcription factor 2 splice variant ATF2-var5;Putative uncharacterized protein ATF2;Ac…	ATF2;CREB2;CREBP1;ATF2;ATF2;ATF2;ATF2;ATF2;ATF2;ATF2;ATF2;ATF2	S	112	KMPLDLSPLATPI	_M(ox)PLDLS(ph)PLAT(ph)PIIR_	6	1	117.203	225.68	Ki6019_B_01	27823	Ki6019_B_01	26609	0.2581		3.0019		0.77207	0.98206	9.8001	10.271	0.80616	1.0262	0.32282	1.8486	0.46456
290	P15336	P15336;A4D7U4;B8ZZU6;B3KY57;Q3B7B7;A4D7U9;P15336-2;Q96JT8;A4D7U5	Activating transcription factor 2;cAMP response element-binding protein CRE-BP1;Cyclic AMP-dependent transcription factor ATF-2;Cyclic AMP-responsive element-binding protein 2;HB16;Activating transcription factor 2 splice variant ATF2-var1;Activating transcription factor 2 splice variant ATF2-var13;Activating transcription factor 2 splice variant ATF2-var5;Putative uncharacterized protein ATF2;cD…	ATF2;CREB2;CREBP1;ATF2;ATF2;ATF2;ATF2;ATF2;CREB2;CREBP1;ATF2;hCG_15721;ATF2	S	437	TADKDDSSEDISV	_SGYHTADKDDS(ph)SEDISVPSSPHTEAIQHS(ph)SVSTSNGVSSTSK_	11	0.464111	3.17606	76.937	Ki6020_8	9753	Ki6020_7	10199							1.5774	0.21389			0.061814
291	P15336	P15336;A4D7U4;B8ZZU6;B3KY57;Q3B7B7;A4D7U9;P15336-2;Q96JT8;A4D7U5	Activating transcription factor 2;cAMP response element-binding protein CRE-BP1;Cyclic AMP-dependent transcription factor ATF-2;Cyclic AMP-responsive element-binding protein 2;HB16;Activating transcription factor 2 splice variant ATF2-var1;Activating transcription factor 2 splice variant ATF2-var13;Activating transcription factor 2 splice variant ATF2-var5;Putative uncharacterized protein ATF2;cD…	ATF2;CREB2;CREBP1;ATF2;ATF2;ATF2;ATF2;ATF2;CREB2;CREBP1;ATF2;hCG_15721;ATF2	S	455	TEAIQHSSVSTSN	_SGYHTADKDDS(ph)SEDISVPSSPHTEAIQHS(ph)SVSTSNGVSSTSK_	29	0.124791	0.281891	76.937	Ki6020_8	9753	Ki6020_7	10199
292	P15336	P15336;A4D7U4;B8ZZU6;E9PBF9;A4D7U3;F5H629;E9PEK8;A4D7V1;Q8TAR1;B3KY57;Q3B7B7;C9JCI8	Activating transcription factor 2;cAMP response element-binding protein CRE-BP1;Cyclic AMP-dependent transcription factor ATF-2;Cyclic AMP-responsive element-binding protein 2;HB16;Activating transcription factor 2 splice variant ATF2-var1;Activating transcription factor 2 splice variant ATF2-var13;Activating transcription factor 2 splice variant ATF2-var5;Putative uncharacterized protein ATF2;Ac…	ATF2;CREB2;CREBP1;ATF2;ATF2;ATF2;ATF2;ATF2;ATF2	S	90	LFNELASPFENEF	_NCEEVGLFNELAS(ph)PFENEFKK_	13	1	53.4532	92.289	Ki6025_3	24997	Ki6025_2	28615					0.4412								0.2746
293	P15336	P15336;A4D7U4;B8ZZU6;E9PBF9;A4D7U3;F5H629;B3KY57;Q3B7B7;A4D7U9;A4D7V5;A4D7U7;P15336-2	Activating transcription factor 2;cAMP response element-binding protein CRE-BP1;Cyclic AMP-dependent transcription factor ATF-2;Cyclic AMP-responsive element-binding protein 2;HB16;Activating transcription factor 2 splice variant ATF2-var1;Activating transcription factor 2 splice variant ATF2-var13;Activating transcription factor 2 splice variant ATF2-var5;Putative uncharacterized protein ATF2;Ac…	ATF2;CREB2;CREBP1;ATF2;ATF2;ATF2;ATF2;ATF2;ATF2;ATF2;ATF2;CREB2;CREBP1	S	328	TTETPASPAHTTP	_TQSEESRPQSLQQPATSTTETPAS(ph)PAHTTPQTQSTSGRR_	24	0.37469	5.86542	95.891	Ki6024_8	6154	Ki6019_B_04	8100					0.37916	0.89667	2.4384	1.1907	0.88612	0.11967	0.14603	0.73374	1.0184
294	P58335-4	P58335-4;A4FUA5;Q32Q26	Anthrax toxin receptor 2;Capillary morphogenesis gene 2 protein;ANTXR2 protein;ANTXR2 protein	ANTXR2;CMG2;ANTXR2;ANTXR2	S	487	NFSRVPSQ_____	_CINFSRVPS(ph)Q_	9	1	98.5977	155	Ki6025_1	13226	Ki6025_1	13226										0.62644	3.6456		0.25366
295	Q969V6	Q969V6;E9PCL0;B0QY83;A4FUJ8;E7ER32	Megakaryoblastic leukemia 1 protein;Megakaryocytic acute leukemia protein;MKL/myocardin-like protein 1;Myocardin-related transcription factor A;Megakaryoblastic leukemia (Translocation) 1;MKL1 protein	KIAA1438;MAL;MKL1;MKL1;RP5-1042K10.11-002;MKL1	S	454	GSTPPVSPTPSER	_FGSTGST(ph)PPVS(ph)PTPS(ph)ER_	11	0.999665	34.7784	138.66	Ki6020_1	13634	Ki6020_1	13634	3.888		1.0233		3.7148	7.7119	2.6916	8.3495	1.1636	0.9213	2.8337	1.1084	2.3658
296	Q969V6	Q969V6;E9PCL0;B0QY83;A4FUJ8;E7ER32	Megakaryoblastic leukemia 1 protein;Megakaryocytic acute leukemia protein;MKL/myocardin-like protein 1;Myocardin-related transcription factor A;Megakaryoblastic leukemia (Translocation) 1;MKL1 protein	KIAA1438;MAL;MKL1;MKL1;RP5-1042K10.11-002;MKL1	S	458	PVSPTPSERSLLS	_FGSTGST(ph)PPVS(ph)PTPS(ph)ER_	15	0.999326	31.7298	138.66	Ki6020_1	13634	Ki6020_1	13634								10.437
297	Q969V6	Q969V6;E9PCL0;B0QY83;A4FUJ8;E7ER32	Megakaryoblastic leukemia 1 protein;Megakaryocytic acute leukemia protein;MKL/myocardin-like protein 1;Myocardin-related transcription factor A;Megakaryoblastic leukemia (Translocation) 1;MKL1 protein	KIAA1438;MAL;MKL1;MKL1;RP5-1042K10.11-002;MKL1	S	333	GLARQNSTSLTGK	_QNS(ph)TSLTGKPGALPANLDDM(ox)K_	3	0.453933	0	79.837	Ki6025_2	13773	Ki6025_2	13773
298	A4FVA9	A4FVA9;Q8IZN3;Q8IZN3-2;Q5JVQ8;B3KRY1	ZDHHC14 protein;NEW1 domain-containing protein;Probable palmitoyltransferase ZDHHC14;Zinc finger DHHC domain-containing protein 14;NEW1 domain-containing protein;Probable palmitoyltransferase ZDHHC14;Zinc finger DHHC domain-containing protein 14;Zinc finger, DHHC-type containing 14;cDNA FLJ35061 fis, clone OCBBF2018934, highly similar to Probable palmitoyltransferase ZDHHC14 (EC 2.3.1.-);cDNA FLJ…	ZDHHC14;ZDHHC14;ZDHHC14;RP3-481C9.1-002;ZDHHC14;hCG_17403;ZDHHC14	S	459	RLLAAGSPLAHSR	_LLAAGS(ph)PLAHSR_	6	0.999999	59.7175	127.17	Ki6019_B_03	10444	Ki6019_B_03	10444			4.461		21.608	12.008	2.9415		1.7025				1.546
299	Q5UE93	Q5UE93;A4FVB8;B3KRK9	p87 PI3K adapter protein;Phosphoinositide 3-kinase gamma adapter protein of 87 kDa;Phosphoinositide 3-kinase regulatory subunit 6;PIK3R6 protein;cDNA FLJ34500 fis, clone HLUNG2005479, highly similar to Phosphoinositide 3-kinase regulatory subunit 6	C17orf38;PIK3R6;PIK3R6	S	663	SNLAGKSFSTVTN	_S(ph)FSTVTNTFR_	1	0.9988	29.2427	128.81	Ki6021_1	18115	Ki6021_1	18115									0.21553
300	Q5UE93	Q5UE93;A4FVB8	p87 PI3K adapter protein;Phosphoinositide 3-kinase gamma adapter protein of 87 kDa;Phosphoinositide 3-kinase regulatory subunit 6;PIK3R6 protein	C17orf38;PIK3R6;PIK3R6	S	358	ELPAPGSPEMERA	_VSVLSTDSGIERDLPTGADELPAPGS(ph)PEM(ox)ER_	26	1	78.4516	113.65	Ki6025_2	23439	Ki6025_2	23439									0.15425		0.1615		0.10215
301	P53805	P53805;E9PD55;Q6ZMM3;E5L4P0;Q9UKA8;Q9UKA8-2;B7Z1F0;P53805-2;Q6FGP2;A4GU14;P53805-3;P53805-4;E3VWE2	Adapt78;Calcipressin-1;Down syndrome critical region protein 1;Myocyte-enriched calcineurin-interacting protein 1;Regulator of calcineurin 1;cDNA FLJ16823 fis, clone UTERU2017492, highly similar to Calcipressin 1;Calcipressin-3;Down syndrome candidate region 1-like protein 2;Myocyte-enriched calcineurin-interacting protein 3;Regulator of calcineurin 3;Calcipressin-3;Down syndrome candidate region…	ADAPT78;CSP1;DSC1;DSCR1;RCAN1;DSCR1L2;RCAN3;DSCR1L2;RCAN3;ADAPT78;CSP1;DSC1;DSCR1;RCAN1;DSCR1;hCG_401172;DSCR1L2;ADAPT78;CSP1;DSC1;DSCR1;RCAN1;ADAPT78;CSP1;DSC1;DSCR1;RCAN1	S	163	DKQFLISPPASPP	_QFLIS(ph)PPAS(ph)PPVGWK_	5	1	69.4849	176.49	Ki6025_1	27872	Ki6017_1	25669					15.067	9.2476	5.6934	4.9579	0.52714		2.5551	0.42425	9.9859
302	P53805	P53805;E9PD55;Q6ZMM3;E5L4P0;Q9UKA8;Q9UKA8-2;B7Z1F0;P53805-2;Q6FGP2;A4GU14;P53805-3;P53805-4;E3VWE2	Adapt78;Calcipressin-1;Down syndrome critical region protein 1;Myocyte-enriched calcineurin-interacting protein 1;Regulator of calcineurin 1;cDNA FLJ16823 fis, clone UTERU2017492, highly similar to Calcipressin 1;Calcipressin-3;Down syndrome candidate region 1-like protein 2;Myocyte-enriched calcineurin-interacting protein 3;Regulator of calcineurin 3;Calcipressin-3;Down syndrome candidate region…	ADAPT78;CSP1;DSC1;DSCR1;RCAN1;DSCR1L2;RCAN3;DSCR1L2;RCAN3;ADAPT78;CSP1;DSC1;DSCR1;RCAN1;DSCR1;hCG_401172;DSCR1L2;ADAPT78;CSP1;DSC1;DSCR1;RCAN1;ADAPT78;CSP1;DSC1;DSCR1;RCAN1	S	167	LISPPASPPVGWK	_QFLIS(ph)PPAS(ph)PPVGWK_	9	1	69.4849	176.49	Ki6025_1	27872	Ki6017_1	25669					15.067	9.2476	5.6934	4.9579	0.52714		2.5551	0.42425	9.9859
303	Q16181	Q16181;A8K3D0;E7EPK1;E7ES33;Q16181-2;A4GYY8;Q3LIE9;Q8TC62;B4DUD6;B4DPQ6;B4DNE4;Q5JXL7;A4D1Y2	CDC10 protein homolog;Septin-7;cDNA FLJ75185;CDC10 protein homolog;Septin-7;Putative uncharacterized protein DKFZp686F17268;Predicted protein product of Nbla02942;Septin 7;cDNA FLJ54551, highly similar to Septin-7;cDNA FLJ53636, highly similar to Septin-7;cDNA FLJ52574, highly similar to Septin-7;Putative uncharacterized protein DKFZp586I031;Similar to cell division cycle 10 homolog	CDC10;SEPT7;CDC10;SEPT7;DKFZp686F17268;Nbla02942;SEPT7;DKFZp586I031;LOC392884;tcag7.1317	S	423	ILEQQNSSRTLEK	_ILEQQNS(ph)SRTLEK_	7	0.382543	0	136.33	Ki6025_3	4838	Ki5311_A_03	2426									16.512
304	Q16181	Q16181;A8K3D0;E7EPK1;E7ES33;Q16181-2;A4GYY8;Q3LIE9;Q8TC62;B4DUD6;B4DPQ6;B4DNE4;Q5JXL7;A4D1Y2	CDC10 protein homolog;Septin-7;cDNA FLJ75185;CDC10 protein homolog;Septin-7;Putative uncharacterized protein DKFZp686F17268;Predicted protein product of Nbla02942;Septin 7;cDNA FLJ54551, highly similar to Septin-7;cDNA FLJ53636, highly similar to Septin-7;cDNA FLJ52574, highly similar to Septin-7;Putative uncharacterized protein DKFZp586I031;Similar to cell division cycle 10 homolog	CDC10;SEPT7;CDC10;SEPT7;DKFZp686F17268;Nbla02942;SEPT7;DKFZp586I031;LOC392884;tcag7.1317	S	424	LEQQNSSRTLEKN	_ILEQQNS(ph)SRTLEK_	8	0.382543	0	136.33	Ki6025_3	4838	Ki5311_A_03	2426						18.409			1.7298	2.9178		1.1345	3.1833
305	Q16181	Q16181;A8K3D0;E7EPK1;E7ES33;Q16181-2;A4GYY8;Q3LIE9;Q8TC62;B4DUD6;B4DPQ6;B4DNE4;Q59EY4;A4D1Y2;F5H7W3	CDC10 protein homolog;Septin-7;cDNA FLJ75185;CDC10 protein homolog;Septin-7;Putative uncharacterized protein DKFZp686F17268;Predicted protein product of Nbla02942;Septin 7;cDNA FLJ54551, highly similar to Septin-7;cDNA FLJ53636, highly similar to Septin-7;cDNA FLJ52574, highly similar to Septin-7;CDC10 protein variant;Similar to cell division cycle 10 homolog	CDC10;SEPT7;CDC10;SEPT7;DKFZp686F17268;Nbla02942;SEPT7;LOC392884;tcag7.1317	S	334	KGQLTKSPLAQME	_S(ph)PLAQMEEERREHVAK_	1	1	40.4932	115.57	Ki6025_11	8757	Ki6021_3	10453	2.2513		0.39123		14.448				14.753				10.527
306	Q9UNL4	Q9UNL4;Q9UNL4-2;Q9UNL4-6;Q4VBQ6;Q9UNL4-5;Q9UNL4-7;Q9UNL4-4;A4KYM6;Q9UNL4-8;A4KYM7;Q9UNL4-3;B4DDF2	Inhibitor of growth protein 4;p29ING4;Inhibitor of growth protein 4;p29ING4;Inhibitor of growth protein 4;p29ING4;ING4 exon 4-5 boundary 3 bp skip variant;Inhibitor of growth family, member 4;Inhibitor of growth family, member 4, isoform CRA_g;Inhibitor of growth protein 4;p29ING4;Inhibitor of growth protein 4;p29ING4;Inhibitor of growth protein 4;p29ING4;Inhibitor of growth family member 4 varia…	ING4;My036;ING4;My036;ING4;My036;hCG_25927;ING4;ING4;My036;ING4;My036;ING4;My036;ING4;ING4;My036;ING4;ING4;My036	S	123	ESSDYDSSSSKGK	_QIESSDYDS(ph)SSSK_	9	0.82339	7.77513	148.96	Ki6024_1	4130	Ki6022_1	4145										0.21606	0.24395	0.25642
307	A4LAA3	A4LAA3;P46100;P46100-4;P46100-3;P46100-5;P46100-2;B4DHH8;B4DLE1	Alpha thalassemia/mental retardation syndrome X-linked;ATP-dependent helicase ATRX;Transcriptional regulator ATRX;X-linked helicase II;X-linked nuclear protein;Znf-HX;ATP-dependent helicase ATRX;Transcriptional regulator ATRX;X-linked helicase II;X-linked nuclear protein;Znf-HX;ATP-dependent helicase ATRX;Transcriptional regulator ATRX;X-linked helicase II;X-linked nuclear protein;Znf-HX;ATP-depe…	ATRX;ATRX;RAD54L;XH2;ATRX;RAD54L;XH2;ATRX;RAD54L;XH2;ATRX;RAD54L;XH2;ATRX;RAD54L;XH2	S	1996	SSSNPSSPAPDWY	_ATSSSNPSS(ph)PAPDWYK_	9	0.849938	7.53219	130.01	Ki6025_1	12492	Ki5309_A_01	9397	0.021871	0.37707	0.37958	0.60221	1.0937	0.4509	0.36297	0.98056	0.27747	0.25839	0.18959		0.98543
308	A4LAA3	A4LAA3;P46100;P46100-4;P46100-3;P46100-5;P46100-2;P46100-6	Alpha thalassemia/mental retardation syndrome X-linked;ATP-dependent helicase ATRX;Transcriptional regulator ATRX;X-linked helicase II;X-linked nuclear protein;Znf-HX;ATP-dependent helicase ATRX;Transcriptional regulator ATRX;X-linked helicase II;X-linked nuclear protein;Znf-HX;ATP-dependent helicase ATRX;Transcriptional regulator ATRX;X-linked helicase II;X-linked nuclear protein;Znf-HX;ATP-depe…	ATRX;ATRX;RAD54L;XH2;ATRX;RAD54L;XH2;ATRX;RAD54L;XH2;ATRX;RAD54L;XH2;ATRX;RAD54L;XH2;ATRX;RAD54L;XH2	S	634	GLGQENSDNEHLV	_CGLGQENS(ph)DNEHLVENEVSLLLEESDLR_	8	0.798481	5.9795	92.29	Ki6025_2	28933	Ki6025_2	28944													0.39829
309	A4LAA3	A4LAA3;P46100;P46100-4;P46100-3;P46100-5;P46100-2;B7Z1D8;P46100-6	Alpha thalassemia/mental retardation syndrome X-linked;ATP-dependent helicase ATRX;Transcriptional regulator ATRX;X-linked helicase II;X-linked nuclear protein;Znf-HX;ATP-dependent helicase ATRX;Transcriptional regulator ATRX;X-linked helicase II;X-linked nuclear protein;Znf-HX;ATP-dependent helicase ATRX;Transcriptional regulator ATRX;X-linked helicase II;X-linked nuclear protein;Znf-HX;ATP-depe…	ATRX;ATRX;RAD54L;XH2;ATRX;RAD54L;XH2;ATRX;RAD54L;XH2;ATRX;RAD54L;XH2;ATRX;RAD54L;XH2;ATRX;RAD54L;XH2	S	1348	RHKLTVSDGESGE	_HKLTVS(ph)DGES(ph)GEEKK_	6	0.994261	22.3869	218.28	Ki6021_10	3292	Ki6021_6	4350						0.24819	0.2284	1.1631	0.42339		0.19565		0.19709
310	A4LAA3	A4LAA3;P46100;P46100-4;P46100-3;P46100-5;P46100-2;B7Z1D8;P46100-6	Alpha thalassemia/mental retardation syndrome X-linked;ATP-dependent helicase ATRX;Transcriptional regulator ATRX;X-linked helicase II;X-linked nuclear protein;Znf-HX;ATP-dependent helicase ATRX;Transcriptional regulator ATRX;X-linked helicase II;X-linked nuclear protein;Znf-HX;ATP-dependent helicase ATRX;Transcriptional regulator ATRX;X-linked helicase II;X-linked nuclear protein;Znf-HX;ATP-depe…	ATRX;ATRX;RAD54L;XH2;ATRX;RAD54L;XH2;ATRX;RAD54L;XH2;ATRX;RAD54L;XH2;ATRX;RAD54L;XH2;ATRX;RAD54L;XH2	S	1352	TVSDGESGEEKKT	_HKLTVS(ph)DGES(ph)GEEKK_	10	1	67.4437	218.28	Ki6021_10	3292	Ki6021_6	4350						0.24819	0.2284	1.1631	0.42339		0.19565		0.19709
311	A4LAA3	A4LAA3;P46100;P46100-4;P46100-3;P46100-5;P46100-2;B7Z1D8;P46100-6	Alpha thalassemia/mental retardation syndrome X-linked;ATP-dependent helicase ATRX;Transcriptional regulator ATRX;X-linked helicase II;X-linked nuclear protein;Znf-HX;ATP-dependent helicase ATRX;Transcriptional regulator ATRX;X-linked helicase II;X-linked nuclear protein;Znf-HX;ATP-dependent helicase ATRX;Transcriptional regulator ATRX;X-linked helicase II;X-linked nuclear protein;Znf-HX;ATP-depe…	ATRX;ATRX;RAD54L;XH2;ATRX;RAD54L;XH2;ATRX;RAD54L;XH2;ATRX;RAD54L;XH2;ATRX;RAD54L;XH2;ATRX;RAD54L;XH2	S	1244	HTGFCQSSGDEAL	_IKPVTENLVLSSHTGFCQS(ph)S(ph)GDEALSK_	19	0.950979	14.6156	70.174	Ki6025_4	18469	Ki6020_3	16935					1.4122	0.35362	4.9587	5.798	0.35595				0.24271
312	A4LAA3	A4LAA3;P46100;P46100-4;P46100-3;P46100-5;P46100-2;B7Z1D8;P46100-6	Alpha thalassemia/mental retardation syndrome X-linked;ATP-dependent helicase ATRX;Transcriptional regulator ATRX;X-linked helicase II;X-linked nuclear protein;Znf-HX;ATP-dependent helicase ATRX;Transcriptional regulator ATRX;X-linked helicase II;X-linked nuclear protein;Znf-HX;ATP-dependent helicase ATRX;Transcriptional regulator ATRX;X-linked helicase II;X-linked nuclear protein;Znf-HX;ATP-depe…	ATRX;ATRX;RAD54L;XH2;ATRX;RAD54L;XH2;ATRX;RAD54L;XH2;ATRX;RAD54L;XH2;ATRX;RAD54L;XH2;ATRX;RAD54L;XH2	S	1245	TGFCQSSGDEALS	_IKPVTENLVLSSHTGFCQS(ph)S(ph)GDEALSK_	20	0.950979	14.6156	70.174	Ki6025_4	18469	Ki6020_3	16935					1.4122	0.35362	4.9587	5.798	0.35595		0.40322		0.24271
313	A4LAA3	A4LAA3;P46100;P46100-4;P46100-3;P46100-5;P46100-2;B7Z1D8;P46100-6	Alpha thalassemia/mental retardation syndrome X-linked;ATP-dependent helicase ATRX;Transcriptional regulator ATRX;X-linked helicase II;X-linked nuclear protein;Znf-HX;ATP-dependent helicase ATRX;Transcriptional regulator ATRX;X-linked helicase II;X-linked nuclear protein;Znf-HX;ATP-dependent helicase ATRX;Transcriptional regulator ATRX;X-linked helicase II;X-linked nuclear protein;Znf-HX;ATP-depe…	ATRX;ATRX;RAD54L;XH2;ATRX;RAD54L;XH2;ATRX;RAD54L;XH2;ATRX;RAD54L;XH2;ATRX;RAD54L;XH2;ATRX;RAD54L;XH2	S	1061	KKKDELSDYAEKS	_KKDELS(ph)DYAEK_	6	1	95.0549	206.36	Ki6025_10	4606	Ki6021_9	5458	0.48147	0.82323	0.77466	0.64648	1.3563	0.44162	0.44872	5.9539	0.51893	0.25906	0.24764	0.37522	0.43281
314	A4LAA3	A4LAA3;P46100;P46100-4;P46100-3;P46100-5;P46100-2;P46100-6	Alpha thalassemia/mental retardation syndrome X-linked;ATP-dependent helicase ATRX;Transcriptional regulator ATRX;X-linked helicase II;X-linked nuclear protein;Znf-HX;ATP-dependent helicase ATRX;Transcriptional regulator ATRX;X-linked helicase II;X-linked nuclear protein;Znf-HX;ATP-dependent helicase ATRX;Transcriptional regulator ATRX;X-linked helicase II;X-linked nuclear protein;Znf-HX;ATP-depe…	ATRX;ATRX;RAD54L;XH2;ATRX;RAD54L;XH2;ATRX;RAD54L;XH2;ATRX;RAD54L;XH2;ATRX;RAD54L;XH2;ATRX;RAD54L;XH2	S	819	ESSNYDSELEKEI	_RQTQSESSNYDS(ph)ELEK_	12	0.999993	53.7815	143.05	Ki6025_5	5275	Ki5311_A_05	2743	0.60206	0.70668	0.39103	1.5428	0.61459	0.49736	0.25959		1.0556	0.73448	0.36356		0.33012
315	A4LAA3	A4LAA3;P46100;P46100-4;P46100-3;P46100-5;P46100-2;B7Z1D8;P46100-6	Alpha thalassemia/mental retardation syndrome X-linked;ATP-dependent helicase ATRX;Transcriptional regulator ATRX;X-linked helicase II;X-linked nuclear protein;Znf-HX;ATP-dependent helicase ATRX;Transcriptional regulator ATRX;X-linked helicase II;X-linked nuclear protein;Znf-HX;ATP-dependent helicase ATRX;Transcriptional regulator ATRX;X-linked helicase II;X-linked nuclear protein;Znf-HX;ATP-depe…	ATRX;ATRX;RAD54L;XH2;ATRX;RAD54L;XH2;ATRX;RAD54L;XH2;ATRX;RAD54L;XH2;ATRX;RAD54L;XH2;ATRX;RAD54L;XH2	S	962	KVQDGLSDIAEKF	_KVQDGLS(ph)DIAEK_	7	1	133.148	133.15	Ki6022_3	10640	Ki6022_3	10640			0.21211			0.37278	0.34884			0.071691			0.18549
316	A4LAA3	A4LAA3;P46100;P46100-4;Q86U63;P46100-6	Alpha thalassemia/mental retardation syndrome X-linked;ATP-dependent helicase ATRX;Transcriptional regulator ATRX;X-linked helicase II;X-linked nuclear protein;Znf-HX;ATP-dependent helicase ATRX;Transcriptional regulator ATRX;X-linked helicase II;X-linked nuclear protein;Znf-HX;Alpha thalassemia/mental retardation syndrome X-linked (RAD54 homolog, S. cerevisiae);ATRX protein;ATP-dependent helicas…	ATRX;ATRX;RAD54L;XH2;ATRX;RAD54L;XH2;ATRX;ATRX;RAD54L;XH2	S	25	HDFLAHSSEESEE	_LHDFLAHS(ph)SEESEET(ph)SSPPRLAM(ox)NQNTDK_	8	0.81212	6.44351	162.81	Ki6020_6	12308	Ki6021_6	12268					0.76785		0.14236	0.16896	0.16308				0.22184
317	A4LAA3	A4LAA3;P46100;P46100-4;Q86U63;P46100-6	Alpha thalassemia/mental retardation syndrome X-linked;ATP-dependent helicase ATRX;Transcriptional regulator ATRX;X-linked helicase II;X-linked nuclear protein;Znf-HX;ATP-dependent helicase ATRX;Transcriptional regulator ATRX;X-linked helicase II;X-linked nuclear protein;Znf-HX;Alpha thalassemia/mental retardation syndrome X-linked (RAD54 homolog, S. cerevisiae);ATRX protein;ATP-dependent helicas…	ATRX;ATRX;RAD54L;XH2;ATRX;RAD54L;XH2;ATRX;ATRX;RAD54L;XH2	S	33	EESEETSSPPRLA	_LHDFLAHS(ph)SEESEET(ph)SSPPRLAM(ox)NQNTDK_	16	0.314134	0	162.81	Ki6020_6	12308	Ki6021_6	12268
318	A4LAA3	A4LAA3;P46100;P46100-4;Q86U63;P46100-6	Alpha thalassemia/mental retardation syndrome X-linked;ATP-dependent helicase ATRX;Transcriptional regulator ATRX;X-linked helicase II;X-linked nuclear protein;Znf-HX;ATP-dependent helicase ATRX;Transcriptional regulator ATRX;X-linked helicase II;X-linked nuclear protein;Znf-HX;Alpha thalassemia/mental retardation syndrome X-linked (RAD54 homolog, S. cerevisiae);ATRX protein;ATP-dependent helicas…	ATRX;ATRX;RAD54L;XH2;ATRX;RAD54L;XH2;ATRX;ATRX;RAD54L;XH2	S	34	ESEETSSPPRLAM	_LHDFLAHS(ph)SEESEET(ph)SSPPRLAM(ox)NQNTDK_	17	0.314134	0	162.81	Ki6020_6	12308	Ki6021_6	12268					0.76993		0.48733	0.43693
319	A4LAA3	A4LAA3;P46100;P46100-4;P46100-3;P46100-5;P46100-2	Alpha thalassemia/mental retardation syndrome X-linked;ATP-dependent helicase ATRX;Transcriptional regulator ATRX;X-linked helicase II;X-linked nuclear protein;Znf-HX;ATP-dependent helicase ATRX;Transcriptional regulator ATRX;X-linked helicase II;X-linked nuclear protein;Znf-HX;ATP-dependent helicase ATRX;Transcriptional regulator ATRX;X-linked helicase II;X-linked nuclear protein;Znf-HX;ATP-depe…	ATRX;ATRX;RAD54L;XH2;ATRX;RAD54L;XH2;ATRX;RAD54L;XH2;ATRX;RAD54L;XH2;ATRX;RAD54L;XH2	S	1527	IEIEDASPTKCPI	_LREVIEIEDAS(ph)PTK_	11	0.984072	17.9087	174.17	Ki6025_4	13082	Ki6021_3	15535	3.2	2.5163	0.87849	2.6106	3.8119	3.6145	1.6867	13.037	2.838	1.1385	0.78445	1.7503	2.2104
320	A4LAA3	A4LAA3;P46100;P46100-4;P46100-3;P46100-5;P46100-2	Alpha thalassemia/mental retardation syndrome X-linked;ATP-dependent helicase ATRX;Transcriptional regulator ATRX;X-linked helicase II;X-linked nuclear protein;Znf-HX;ATP-dependent helicase ATRX;Transcriptional regulator ATRX;X-linked helicase II;X-linked nuclear protein;Znf-HX;ATP-dependent helicase ATRX;Transcriptional regulator ATRX;X-linked helicase II;X-linked nuclear protein;Znf-HX;ATP-depe…	ATRX;ATRX;RAD54L;XH2;ATRX;RAD54L;XH2;ATRX;RAD54L;XH2;ATRX;RAD54L;XH2;ATRX;RAD54L;XH2	S	594	VKLTPVSLSNSPI	_LTPVS(ph)LS(ph)NS(ph)PIK_	5	1	81.6332	156.08	Ki6020_1	23793	Ki6020_B_01	11515	0.24763	1.203			1.4719	1.8284	2.7105	24.021	3.7915	1.2266	0.52767	1.0301	1.0952
321	A4LAA3	A4LAA3;P46100;P46100-4;P46100-3;P46100-5;P46100-2	Alpha thalassemia/mental retardation syndrome X-linked;ATP-dependent helicase ATRX;Transcriptional regulator ATRX;X-linked helicase II;X-linked nuclear protein;Znf-HX;ATP-dependent helicase ATRX;Transcriptional regulator ATRX;X-linked helicase II;X-linked nuclear protein;Znf-HX;ATP-dependent helicase ATRX;Transcriptional regulator ATRX;X-linked helicase II;X-linked nuclear protein;Znf-HX;ATP-depe…	ATRX;ATRX;RAD54L;XH2;ATRX;RAD54L;XH2;ATRX;RAD54L;XH2;ATRX;RAD54L;XH2;ATRX;RAD54L;XH2	S	596	LTPVSLSNSPIKG	_LTPVS(ph)LS(ph)NS(ph)PIK_	7	1	88.9143	156.08	Ki6020_1	23793	Ki6020_B_01	11515	0.24763				0.62898		3.0927	1.0959		1.2266		1.0301
322	A4LAA3	A4LAA3;P46100;P46100-4;P46100-3;P46100-5;P46100-2	Alpha thalassemia/mental retardation syndrome X-linked;ATP-dependent helicase ATRX;Transcriptional regulator ATRX;X-linked helicase II;X-linked nuclear protein;Znf-HX;ATP-dependent helicase ATRX;Transcriptional regulator ATRX;X-linked helicase II;X-linked nuclear protein;Znf-HX;ATP-dependent helicase ATRX;Transcriptional regulator ATRX;X-linked helicase II;X-linked nuclear protein;Znf-HX;ATP-depe…	ATRX;ATRX;RAD54L;XH2;ATRX;RAD54L;XH2;ATRX;RAD54L;XH2;ATRX;RAD54L;XH2;ATRX;RAD54L;XH2	S	598	PVSLSNSPIKGAD	_LTPVS(ph)LS(ph)NS(ph)PIK_	9	1	98.1039	156.08	Ki6020_1	23793	Ki6020_B_01	11515	0.98874	1.203			6.4868	4.1704	2.3755	5.5732	3.7915	1.2266	2.1737	75.659	2.6843
323	A4LAA3	A4LAA3;P46100;P46100-4;P46100-3;P46100-5;P46100-2;P46100-6	Alpha thalassemia/mental retardation syndrome X-linked;ATP-dependent helicase ATRX;Transcriptional regulator ATRX;X-linked helicase II;X-linked nuclear protein;Znf-HX;ATP-dependent helicase ATRX;Transcriptional regulator ATRX;X-linked helicase II;X-linked nuclear protein;Znf-HX;ATP-dependent helicase ATRX;Transcriptional regulator ATRX;X-linked helicase II;X-linked nuclear protein;Znf-HX;ATP-depe…	ATRX;ATRX;RAD54L;XH2;ATRX;RAD54L;XH2;ATRX;RAD54L;XH2;ATRX;RAD54L;XH2;ATRX;RAD54L;XH2;ATRX;RAD54L;XH2	S	703	KKDKRNSSDSAID	_RNS(ph)S(ph)DSAIDNPKPNK_	3	0.998688	27.7491	176.33	Ki6019_4	2904	Ki5309_A_09	1914	0.014615						0.099283						0.1856
324	A4LAA3	A4LAA3;P46100;P46100-4;P46100-3;P46100-5;P46100-2;P46100-6	Alpha thalassemia/mental retardation syndrome X-linked;ATP-dependent helicase ATRX;Transcriptional regulator ATRX;X-linked helicase II;X-linked nuclear protein;Znf-HX;ATP-dependent helicase ATRX;Transcriptional regulator ATRX;X-linked helicase II;X-linked nuclear protein;Znf-HX;ATP-dependent helicase ATRX;Transcriptional regulator ATRX;X-linked helicase II;X-linked nuclear protein;Znf-HX;ATP-depe…	ATRX;ATRX;RAD54L;XH2;ATRX;RAD54L;XH2;ATRX;RAD54L;XH2;ATRX;RAD54L;XH2;ATRX;RAD54L;XH2;ATRX;RAD54L;XH2	S	704	KDKRNSSDSAIDN	_RNS(ph)S(ph)DSAIDNPKPNK_	4	0.782705	5.55821	176.33	Ki6019_4	2904	Ki5309_A_09	1914					1.7886	0.78401	0.32856		0.72534		0.30962		0.39032
325	A4LAA3	A4LAA3;P46100;P46100-4;P46100-3;P46100-5;P46100-2;P46100-6	Alpha thalassemia/mental retardation syndrome X-linked;ATP-dependent helicase ATRX;Transcriptional regulator ATRX;X-linked helicase II;X-linked nuclear protein;Znf-HX;ATP-dependent helicase ATRX;Transcriptional regulator ATRX;X-linked helicase II;X-linked nuclear protein;Znf-HX;ATP-dependent helicase ATRX;Transcriptional regulator ATRX;X-linked helicase II;X-linked nuclear protein;Znf-HX;ATP-depe…	ATRX;ATRX;RAD54L;XH2;ATRX;RAD54L;XH2;ATRX;RAD54L;XH2;ATRX;RAD54L;XH2;ATRX;RAD54L;XH2;ATRX;RAD54L;XH2	S	729	ETVDQNSDSDEML	_QSETVDQNS(ph)DS(ph)DEM(ox)LAILK_	9	0.481428	2.11384	95.996	Ki6025_1	19584	Ki6017_1	18658					2.8155	0.37584
326	A4LAA3	A4LAA3;P46100;P46100-4;P46100-3;P46100-5;P46100-2;P46100-6	Alpha thalassemia/mental retardation syndrome X-linked;ATP-dependent helicase ATRX;Transcriptional regulator ATRX;X-linked helicase II;X-linked nuclear protein;Znf-HX;ATP-dependent helicase ATRX;Transcriptional regulator ATRX;X-linked helicase II;X-linked nuclear protein;Znf-HX;ATP-dependent helicase ATRX;Transcriptional regulator ATRX;X-linked helicase II;X-linked nuclear protein;Znf-HX;ATP-depe…	ATRX;ATRX;RAD54L;XH2;ATRX;RAD54L;XH2;ATRX;RAD54L;XH2;ATRX;RAD54L;XH2;ATRX;RAD54L;XH2;ATRX;RAD54L;XH2	S	731	VDQNSDSDEMLAI	_QSETVDQNS(ph)DS(ph)DEM(ox)LAILK_	11	0.989918	19.7183	95.996	Ki6025_1	19584	Ki6017_1	18658					2.6764	0.37584							0.2746
327	A4LAA3	A4LAA3;P46100;P46100-4;P46100-3;P46100-5;P46100-2;P46100-6	Alpha thalassemia/mental retardation syndrome X-linked;ATP-dependent helicase ATRX;Transcriptional regulator ATRX;X-linked helicase II;X-linked nuclear protein;Znf-HX;ATP-dependent helicase ATRX;Transcriptional regulator ATRX;X-linked helicase II;X-linked nuclear protein;Znf-HX;ATP-dependent helicase ATRX;Transcriptional regulator ATRX;X-linked helicase II;X-linked nuclear protein;Znf-HX;ATP-depe…	ATRX;ATRX;RAD54L;XH2;ATRX;RAD54L;XH2;ATRX;RAD54L;XH2;ATRX;RAD54L;XH2;ATRX;RAD54L;XH2;ATRX;RAD54L;XH2	S	677	NPVTSNSDEECNE	_TTPLRRPTETNPVTSNS(ph)DEECNETVK_	17	0.975771	16.2114	180.8	Ki6025_7	7851	Ki5311_A_04	2640	1.1295	0.85453	0.62426	0.9957	1.3804	0.47001	0.67615	0.64184	0.62742	0.15637	0.36709	0.29183	0.72214
328	A4LAA3	A4LAA3;P46100;P46100-4;P46100-3;P46100-5;P46100-2;P46100-6	Alpha thalassemia/mental retardation syndrome X-linked;ATP-dependent helicase ATRX;Transcriptional regulator ATRX;X-linked helicase II;X-linked nuclear protein;Znf-HX;ATP-dependent helicase ATRX;Transcriptional regulator ATRX;X-linked helicase II;X-linked nuclear protein;Znf-HX;ATP-dependent helicase ATRX;Transcriptional regulator ATRX;X-linked helicase II;X-linked nuclear protein;Znf-HX;ATP-depe…	ATRX;ATRX;RAD54L;XH2;ATRX;RAD54L;XH2;ATRX;RAD54L;XH2;ATRX;RAD54L;XH2;ATRX;RAD54L;XH2;ATRX;RAD54L;XH2	S	316	EHTSRFSPKKTSS	_VYEHTSRFS(ph)PKK_	9	0.942218	15.134	118.9	Ki6021_11	3151	Ki6021_8	4687	0.85002	1.0214	0.4942	1.4355	1.1632	0.89982	0.76047	1.4274	0.89637	0.044784			1.8448
329	A4LAA3	A4LAA3;P46100;P46100-4;Q5H9A3;P46100-6	Alpha thalassemia/mental retardation syndrome X-linked;ATP-dependent helicase ATRX;Transcriptional regulator ATRX;X-linked helicase II;X-linked nuclear protein;Znf-HX;ATP-dependent helicase ATRX;Transcriptional regulator ATRX;X-linked helicase II;X-linked nuclear protein;Znf-HX;Alpha thalassemia/mental retardation syndrome X-linked (RAD54 homolog, S. cerevisiae);ATP-dependent helicase ATRX;Transc…	ATRX;ATRX;RAD54L;XH2;ATRX;RAD54L;XH2;ATRX;RP5-875J14.1-004;ATRX;RAD54L;XH2	S	92	VTKYVESDDEKPL	_YVES(ph)DDEKPLDDETVNEDASNENSENDITM(ox)QSLPK_	4	0.689826	3.79377	47.175	Ki6023_1	17203	Ki6020_B_01	10617					0.59152	0.46608		0.32289	0.48089		0.15455	0.15734	0.56041
330	A4LAA3	A4LAA3;P46100;P46100-4;P46100-3;P46100-5;P46100-6	Alpha thalassemia/mental retardation syndrome X-linked;ATP-dependent helicase ATRX;Transcriptional regulator ATRX;X-linked helicase II;X-linked nuclear protein;Znf-HX;ATP-dependent helicase ATRX;Transcriptional regulator ATRX;X-linked helicase II;X-linked nuclear protein;Znf-HX;ATP-dependent helicase ATRX;Transcriptional regulator ATRX;X-linked helicase II;X-linked nuclear protein;Znf-HX;ATP-depe…	ATRX;ATRX;RAD54L;XH2;ATRX;RAD54L;XH2;ATRX;RAD54L;XH2;ATRX;RAD54L;XH2;ATRX;RAD54L;XH2	S	213	DDISRDSDGMDEQ	_YYMSDDISRDS(ph)DGM(ox)DEQCR_	11	0.997203	25.7961	120.77	Ki6025_2	9945	Ki5309_A_02	3124	0.11606	0.41039	0.36817	0.1841				0.37643	0.27786				0.22261
331	Q3T8J9	Q3T8J9;A4PB67;Q3T8J9-3;A4PBF6;Q14BN2;Q3T8J9-2;Q1ED43;Q53GT0;B2RCN4;Q9H986;B4DMP2;Q5VYZ1;Q9H869;Q9H869-2;Q9H869-3;Q9H869-4;Q9H869-6;Q9H869-5;B4E1R0;F5H640;Q9H869-7	GON-4 homolog;GON-4-like protein;YY1AP-related protein1;GON-4 homolog;GON-4-like protein;YY1AP-related protein3;Gon-4-like (C. elegans);GON-4 homolog;GON-4-like protein;GON4L protein;Putative uncharacterized protein;cDNA, FLJ96175;cDNA FLJ12923 fis, clone NT2RP2004681, weakly similar to NEUROFILAMENT TRIPLET H PROTEIN;cDNA FLJ60306, highly similar to YY1-associated protein 1;YY1 associated protei…	GON4;GON4L;KIAA1606;GON4;GON4L;KIAA1606;GON4L;GON4;GON4L;KIAA1606;GON4L;RP11-243J18.1-024;YY1AP1;HCCA2;YY1AP;YY1AP1;HCCA2;YY1AP;YY1AP1;HCCA2;YY1AP;YY1AP1;HCCA2;YY1AP;YY1AP1;HCCA2;YY1AP;YY1AP1;HCCA2;YY1AP;YY1AP1;HCCA2;YY1AP;YY1AP1	S	1255	LEPQELSPLSATV	_LEPQELS(ph)PLSATVFPK_	7	0.867687	8.28435	172.57	Ki6017_B_01	26079	Ki5309_A_01	19626	0.57133	1.5909	0.88842	1.0345	2.1	0.75685					0.26337		0.47471
332	Q3T8J9	Q3T8J9;A4PB67;Q3T8J9-3;A4PBF6;Q14BN2;Q3T8J9-2;A4PB68;Q8N7A2	GON-4 homolog;GON-4-like protein;YY1AP-related protein1;GON-4 homolog;GON-4-like protein;YY1AP-related protein3;Gon-4-like (C. elegans);GON-4 homolog;GON-4-like protein;YY1AP-related protein2;cDNA FLJ25868 fis, clone CBR02068	GON4;GON4L;KIAA1606;GON4;GON4L;KIAA1606;GON4L;GON4;GON4L;KIAA1606	S	206	QPDVCASPQEKPL	_STQPDVCAS(ph)PQEK_	9	1	76.2305	94.551	Ki6022_1	4649	Ki6022_1	4649										0.16799
333	Q3T8J9	Q3T8J9;A4PB67;Q3T8J9-3;Q9NXJ9	GON-4 homolog;GON-4-like protein;YY1AP-related protein1;GON-4 homolog;GON-4-like protein;cDNA FLJ20203 fis, clone COLF1334	GON4;GON4L;KIAA1606;GON4;GON4L;KIAA1606	S	2107	IDTSETSPKAPRG	_TCPVHESPSGIDTSET(ph)SPK_	17	0.271612	0	68.49	Ki6025_2	6657	Ki6025_2	6657
334	A4QPB0	A4QPB0;P46940;F5H7A1;B4DNP4	IQ motif containing GTPase activating protein 1;p195;Ras GTPase-activating-like protein IQGAP1;cDNA FLJ55816, highly similar to Ras GTPase-activating-like protein IQGAP1	IQGAP1;IQGAP1;KIAA0051	S	1443	KMKKSKSVKEDSN	_SKS(ph)VKEDSNLTLQEK_	3	0.981962	17.3676	136.81	Ki6024_7	5259	Ki6024_7	5259							7.2186		1.1071	0.93912	3.1133	0.8496
335	A4QPE1	A4QPE1;Q16206;Q16206-2;F5H718;Q32ND0;B1AKF7	ENOX2 protein;APK1 antigen;Cytosolic ovarian carcinoma antigen 1;Ecto-NOX disulfide-thiol exchanger 2;Hydroquinone [NADH] oxidase;Protein disulfide-thiol oxidoreductase;Tumor-associated hydroquinone oxidase;APK1 antigen;Cytosolic ovarian carcinoma antigen 1;Ecto-NOX disulfide-thiol exchanger 2;Hydroquinone [NADH] oxidase;Protein disulfide-thiol oxidoreductase;Tumor-associated hydroquinone oxidase…	ENOX2;COVA1;ENOX2;COVA1;ENOX2;ENOX2;ENOX2;RP5-875H3.1-002	S	268	ERLRPPSPPPVVH	_LRPPS(ph)PPPVVHYSDHECSIVAEK_	5	0.994692	25.5385	55.267	Ki6025_9	14842	Ki6025_9	14842	1.8438										1.5391		2.2297
336	B3KSY9	B3KSY9;A4ZVS7;A4ZVS8;O75925;Q1XBU8	cDNA FLJ37322 fis, clone BRAMY2018126, highly similar to Protein inhibitor of activated STAT protein 1;Protein inhibitor of activated STAT1;Protein inhibitor of activated STAT1;DEAD/H box-binding protein 1;E3 SUMO-protein ligase PIAS1;Gu-binding protein;Protein inhibitor of activated STAT protein 1;RNA helicase II-binding protein;Cell proliferation-inducing protein 23;Protein inhibitor of activat…	PIAS1;PIAS1;DDXBP1;PIAS1;hCG_23811;PIAS1	S	499	NNKGILSLPHQAS	_GILS(ph)LPHQASPVS(ph)RTPSLPAVDTSYINTSLIQDYR_	4	0.48479	0.261556	218.68	Ki6020_2	23792	Ki6017_B_02	16753
337	B3KSY9	B3KSY9;A4ZVS7;A4ZVS8;O75925;Q1XBU8	cDNA FLJ37322 fis, clone BRAMY2018126, highly similar to Protein inhibitor of activated STAT protein 1;Protein inhibitor of activated STAT1;Protein inhibitor of activated STAT1;DEAD/H box-binding protein 1;E3 SUMO-protein ligase PIAS1;Gu-binding protein;Protein inhibitor of activated STAT protein 1;RNA helicase II-binding protein;Cell proliferation-inducing protein 23;Protein inhibitor of activat…	PIAS1;PIAS1;DDXBP1;PIAS1;hCG_23811;PIAS1	S	508	HQASPVSRTPSLP	_GILS(ph)LPHQASPVS(ph)RTPSLPAVDTSYINTSLIQDYR_	13	0.432829	0	218.68	Ki6020_2	23792	Ki6017_B_02	16753							4.3256		1.0775	0.95546			1.7074
338	B3KSY9	B3KSY9;A4ZVS7;A4ZVS8;O75925;Q1XBU8	cDNA FLJ37322 fis, clone BRAMY2018126, highly similar to Protein inhibitor of activated STAT protein 1;Protein inhibitor of activated STAT1;Protein inhibitor of activated STAT1;DEAD/H box-binding protein 1;E3 SUMO-protein ligase PIAS1;Gu-binding protein;Protein inhibitor of activated STAT protein 1;RNA helicase II-binding protein;Cell proliferation-inducing protein 23;Protein inhibitor of activat…	PIAS1;PIAS1;DDXBP1;PIAS1;hCG_23811;PIAS1	S	485	AKRTCPSLSPTSP	_TCPS(ph)LSPT(ph)SPLNNK_	4	0.824061	6.14334	180.81	Ki6023_1	13478	Ki6020_1	16629			0.38054		2.8324	0.63994	1.2049	2.4163	0.48623	0.30341	1.0138		0.94395
339	B3KSY9	B3KSY9;A4ZVS7;A4ZVS8;O75925;Q1XBU8	cDNA FLJ37322 fis, clone BRAMY2018126, highly similar to Protein inhibitor of activated STAT protein 1;Protein inhibitor of activated STAT1;Protein inhibitor of activated STAT1;DEAD/H box-binding protein 1;E3 SUMO-protein ligase PIAS1;Gu-binding protein;Protein inhibitor of activated STAT protein 1;RNA helicase II-binding protein;Cell proliferation-inducing protein 23;Protein inhibitor of activat…	PIAS1;PIAS1;DDXBP1;PIAS1;hCG_23811;PIAS1	S	490	PSLSPTSPLNNKG	_TCPS(ph)LSPT(ph)SPLNNK_	9	0.454723	0	180.81	Ki6023_1	13478	Ki6020_1	16629	0.41954		1.199		2.8255	1.0157	1.74	0.085409	1.0869	0.69523	1.2072		2.8424
340	A4ZYV1	A4ZYV1;Q9H7M9;Q2TA85;A1L0X9	Stress induced secreted protein 1;Platelet receptor Gi24;C10orf54 protein;C10orf54 protein	SISP1;C10orf54;PP2135;UNQ730/PRO1412;C10orf54;C10orf54	S	235	ELVRMDSNIQGIE	_RAQELVRM(ox)DS(ph)NIQGIENPGFEASPPAQGIPEAK_	10	0.999952	43.2122	130.15	Ki6025_7	17809	Ki6024_2	18021	0.088237	0.15985	0.042265	0.042746		0.055272	0.070145	0.39282	0.064304	0.155	0.16856	0.022471	0.040723
341	D9UB09	A9R9N7;B0UZQ5;A5A4G3;D5H3T4;D5H3T6;D9UB07;P01892;Q8HWQ9;Q5MAG5;Q9TQ73;Q8WUX3;Q52YL7;Q53Z42;B0UZQ4;O78126;Q8HX85;Q861F7;C5IWX5;C5IWX6;C5IWX9;D7GM34;D0V481;Q704F3;Q8HWQ8;Q95J05;Q2LC95;Q3LRR7;Q9TQ65;Q9TQB6;O19642;Q861F6;B2LT55;C5IWY8;D5H3T1;D5H3T9;P10316;Q3LRR6;C5IWY5;B1PKY3;C5IWY3;C5IWY4;D5H3U8;D5H3V3;D9UB08;P05534;P30447;Q29689;Q29907;Q708C4;Q95J06;Q9MY51;Q9TQ74;O15506;D5H3U9;E7AJF9;D7GN81;D7GN80;…	Major histocompatibility complex, class I, A;Major histocompatibility complex, class I, A;MHC class I antigen;MHC class I antigen;MHC class I antigen;HLA class I histocompatibility antigen, A-2 alpha chain;MHC class I antigen A*2;MHC class I antigen;MHC class I antigen;MHC class I antigen heavy chain;HLA-A protein;MHC class I antigen;Major histocompatibility complex, class I, A;MHC class I antige…	DADB-123D8.3-002;HLA-A;DAMC-190N15.1-002;HLA-A;HLA-A;HLA-A;HLA-A;HLAA;HLA-A;HLA-A;HLA-A;HLA-A;HLA-A;DADB-123D8.3-001;HLA-A;DAMC-190N15.1-001;HLA-A;MHC class I HLA-A;HLA-A;HLA-A;HLA-A;HLA-A;HLA-A;HLA-A;HLA-A;HLA-A;HLA-A;HLA-A;HLA-A;HLA-A;HLA-A;HLA-A*0226;HLA-A;HLA-A;HLA-A;HLA-A;HLA-A;HLAA;HLA-A;HLA-A;HLA-A;HLA-A;HLA-A;HLA-A;HLA-A;HLA-A;HLAA;HLA-A;HLAA;HLA-A;HLA-A;HLA-A24AK;HLA-A;HLA-A;HLA-A;HLA-A;…	S	352	QAASSDSAQGSDV	_KGGSYSQAASSDS(ph)AQGSDVSLTACKV_	13	0.712066	5.17295	177.49	Ki6021_3	12673	Ki5311_A_03	4148	0.5054				6.5813	0.53985	1.3412	0.41194	0.25291
342	E0D851	E0D851;E7ES66;A5CKE2;P07359	Platelet glycoprotein Ib alpha polypeptide;Antigen CD42b-alpha;Glycocalicin;Platelet glycoprotein Ib alpha chain	GP1BA;GP1BA	S	645	RRPSALSQGRGQD	_RPSALS(ph)QGRGQDLLSTVSIR_	6	0.707411	3.83425	172.23	Ki6023_7	16959	Ki6023_4	2634	0.091152	0.011409	0.0078335	0.021663							0.055865
343	Q71F23	Q71F23;Q09GN2;A5D8X7;F5H5V2;Q09GN1;D6R9S4;A8K8D2	centromere protein of 50 kDa;Centromere protein U;Interphase centromere complex protein 24;KSHV latent nuclear antigen-interacting protein 1;MLF1-interacting protein;Polo-box-interacting protein 1;MLF1 interacting protein isoform 1;MLF1IP protein;MLF1 interacting protein isoform 2;cDNA FLJ77371, highly similar to Homo sapiens MLF1 interacting protein (MLF1IP), mRNA	CENPU;ICEN24;KLIP1;MLF1IP;PBIP1;MLF1IP;MLF1IP;MLF1IP	S	94	SKHCGLSLSSTPP	_HCGLS(ph)LSST(ph)PPGK_	5	0.521175	0.821611	139.46	Ki6017_B_01	10792	Ki6023_4	8682					2.5348		21.446	36.59
344	Q71F23	Q71F23;Q09GN2;A5D8X7;F5H5V2;Q09GN1;D6R9S4	centromere protein of 50 kDa;Centromere protein U;Interphase centromere complex protein 24;KSHV latent nuclear antigen-interacting protein 1;MLF1-interacting protein;Polo-box-interacting protein 1;MLF1 interacting protein isoform 1;MLF1IP protein;MLF1 interacting protein isoform 2	CENPU;ICEN24;KLIP1;MLF1IP;PBIP1;MLF1IP;MLF1IP;MLF1IP	S	194	PLSAQPSVEKENL	_TGPLSAQPS(ph)VEK_	9	0.994312	22.4259	145.81	Ki6021_1	8564	Ki6021_4	6277					3.3101	1.5583	0.69428		0.17921	0.16969	0.3601		1.469
345	Q71F23	Q71F23;Q09GN2;A5D8X7;F5H5V2;Q09GN1;D6R9S4;A8K8D2	centromere protein of 50 kDa;Centromere protein U;Interphase centromere complex protein 24;KSHV latent nuclear antigen-interacting protein 1;MLF1-interacting protein;Polo-box-interacting protein 1;MLF1 interacting protein isoform 1;MLF1IP protein;MLF1 interacting protein isoform 2;cDNA FLJ77371, highly similar to Homo sapiens MLF1 interacting protein (MLF1IP), mRNA	CENPU;ICEN24;KLIP1;MLF1IP;PBIP1;MLF1IP;MLF1IP;MLF1IP	S	139	RPISDDSESIEES	_LRPISDDS(ph)ES(ph)IEESDTR_	8	0.999942	44.7902	210.12	Ki6020_B_01	6621	Ki6017_1	11875			0.77898		1.7471	0.44213	0.49934	0.31998	0.62477
346	Q71F23	Q71F23;Q09GN2;A5D8X7;F5H5V2;Q09GN1;D6R9S4;A8K8D2	centromere protein of 50 kDa;Centromere protein U;Interphase centromere complex protein 24;KSHV latent nuclear antigen-interacting protein 1;MLF1-interacting protein;Polo-box-interacting protein 1;MLF1 interacting protein isoform 1;MLF1IP protein;MLF1 interacting protein isoform 2;cDNA FLJ77371, highly similar to Homo sapiens MLF1 interacting protein (MLF1IP), mRNA	CENPU;ICEN24;KLIP1;MLF1IP;PBIP1;MLF1IP;MLF1IP;MLF1IP	S	141	ISDDSESIEESDT	_LRPISDDS(ph)ES(ph)IEESDTR_	10	0.995307	23.4332	210.12	Ki6020_B_01	6621	Ki6017_1	11875	0.5091	0.33737	0.43658		1.7471	0.2806	0.26198	0.91697	0.37129				1.5816
347	Q71F23	Q71F23;Q09GN2;A5D8X7;F5H5V2;Q09GN1;D6R9S4;A8K8D2	centromere protein of 50 kDa;Centromere protein U;Interphase centromere complex protein 24;KSHV latent nuclear antigen-interacting protein 1;MLF1-interacting protein;Polo-box-interacting protein 1;MLF1 interacting protein isoform 1;MLF1IP protein;MLF1 interacting protein isoform 2;cDNA FLJ77371, highly similar to Homo sapiens MLF1 interacting protein (MLF1IP), mRNA	CENPU;ICEN24;KLIP1;MLF1IP;PBIP1;MLF1IP;MLF1IP;MLF1IP	S	108	KEAKRSSDTSGNE	_RSS(ph)DT(ph)SGNEASEIESVK_	3	0.875128	8.51501	105.79	Ki6020_B_01	5282	Ki6020_B_01	5282					2.106	0.79438		1.4745
348	A5D8Y4	A5D8Y4;Q8IU68;Q8IU68-2;B3KXZ8	Transmembrane channel-like 8;Epidermodysplasia verruciformis protein 2;Transmembrane channel-like protein 8;Epidermodysplasia verruciformis protein 2;Transmembrane channel-like protein 8;cDNA FLJ46469 fis, clone THYMU3023107, highly similar to Transmembrane channel-like protein 8	TMC8;EVER2;EVIN2;TMC8;EVER2;EVIN2;TMC8	S	658	EPGPSDSPGPKYP	_LLPEPGPSDS(ph)PGPK_	10	0.888758	9.02513	167.18	Ki6025_1	11021	Ki5311_A_01	6130	0.085091	0.47527		0.25041	3.5171	1.1806	0.60368	2.4471	0.56691	0.26143			0.79714
349	A5D8Y4	A5D8Y4;Q8IU68;B4E0S0;C9JFE2;Q8IU68-3	Transmembrane channel-like 8;Epidermodysplasia verruciformis protein 2;Transmembrane channel-like protein 8;cDNA FLJ61017, highly similar to Transmembrane channel-like protein 8;Putative uncharacterized protein TMC8;Epidermodysplasia verruciformis protein 2;Transmembrane channel-like protein 8	TMC8;EVER2;EVIN2;TMC8;TMC8;EVER2;EVIN2;TMC8	S	6	_MLLPRSVSSERA	_S(ph)VSSERAPGVPEPEELWEAEM(ox)ER_	1	0.333333	0	107.56	Ki6022_2	23158	Ki5309_A_02	17593
350	A5D8Y4	A5D8Y4;Q8IU68;B4E0S0;C9JFE2;Q8IU68-3	Transmembrane channel-like 8;Epidermodysplasia verruciformis protein 2;Transmembrane channel-like protein 8;cDNA FLJ61017, highly similar to Transmembrane channel-like protein 8;Putative uncharacterized protein TMC8;Epidermodysplasia verruciformis protein 2;Transmembrane channel-like protein 8	TMC8;EVER2;EVIN2;TMC8;TMC8;EVER2;EVIN2;TMC8	S	8	LLPRSVSSERAPG	_S(ph)VSSERAPGVPEPEELWEAEM(ox)ER_	3	0.333333	0	107.56	Ki6022_2	23158	Ki5309_A_02	17593
351	A5D8Y4	A5D8Y4;Q8IU68;B4E0S0;C9JFE2;Q8IU68-3	Transmembrane channel-like 8;Epidermodysplasia verruciformis protein 2;Transmembrane channel-like protein 8;cDNA FLJ61017, highly similar to Transmembrane channel-like protein 8;Putative uncharacterized protein TMC8;Epidermodysplasia verruciformis protein 2;Transmembrane channel-like protein 8	TMC8;EVER2;EVIN2;TMC8;TMC8;EVER2;EVIN2;TMC8	S	9	LPRSVSSERAPGV	_S(ph)VSSERAPGVPEPEELWEAEM(ox)ER_	4	0.333333	0	107.56	Ki6022_2	23158	Ki5309_A_02	17593
352	A5JGZ4	A5JGZ4;D0EKE5;C8CK04;C8CK05;C0JXB9;D0EKE6;O00170;C8CHN4;D5LTB3;E9PMH2;B7SBB1;C0JXB8;D0EKE4;E9PPD7;D0EKE7;E5L4L0;B3TMT2;A7YDK1	Non-functional aryl hydrocarbon receptor interacting protein;Aryl hydrocarbon receptor interacting protein;Aryl hydrocarbon receptor interacting protein;Aryl hydrocarbon receptor interacting protein;Aryl hydrocarbon receptor interacting protein;Aryl hydrocarbon receptor interacting protein;AH receptor-interacting protein;Aryl-hydrocarbon receptor-interacting protein;HBV X-associated protein 2;Imm…	AIP;AIP;AIP;AIP;AIP;AIP;AIP;XAP2;AIP;AIP;AIP;AIP;AIP;AIP;AIP	S	43	HYRTLHSDDEGTV	_T(ph)LHSDDEGTVLDDSR_	4	0.5	0	125.28	Ki6025_2	8489	Ki6025_2	8489	16.117												21.431
353	A5JUU3	A5JUU3;Q15391	cDNA FLJ75398, highly similar to Homo sapiens purinergic receptor P2Y, G-protein coupled, 14, mRNA;Purinergic receptor P2Y G-protein coupled 14 transcript variant 2;Purinergic receptor P2Y, G-protein coupled, 14, isoform CRA_a;G-protein coupled receptor 105;P2Y purinoceptor 14;UDP-glucose receptor	hCG_20914;P2RY14;GPR105;KIAA0001;P2RY14	S	323	QNDLDISRIKRGN	_AQNDLDIS(ph)RIK_	8	1	166.04	166.04	Ki6025_3	12715	Ki6025_3	12715			0.43328				0.026631				0.17766		0.042831
354	A5PL36	A5PL36;A5PKX8	Ubiquitin carboxyl-terminal hydrolase;Ubiquitin carboxyl-terminal hydrolase	USP19;USP19	S	45	PGRKRRSPDPDAV	_RRS(ph)PDPDAVADPGALWLSTK_	3	1	77.4814	93.768	Ki6025_7	19561	Ki6021_7	21247						1.3258	1.1088	6.3836	0.45382				0.85013
355	A5PL36	A5PL36;A5PKX8;B4DGT3;E9PEG8;E7ETS0;E7EN22;O94966;O94966-3;O94966-4;B4DTZ0;O94966-2;C9J8M4;B4DK86;E7EM45	Ubiquitin carboxyl-terminal hydrolase;Ubiquitin carboxyl-terminal hydrolase;Ubiquitin carboxyl-terminal hydrolase;Deubiquitinating enzyme 19;Ubiquitin carboxyl-terminal hydrolase 19;Ubiquitin thioesterase 19;Ubiquitin-specific-processing protease 19;Zinc finger MYND domain-containing protein 9;Deubiquitinating enzyme 19;Ubiquitin carboxyl-terminal hydrolase 19;Ubiquitin thioesterase 19;Ubiquitin-…	USP19;USP19;KIAA0891;USP19;ZMYND9;KIAA0891;USP19;ZMYND9;KIAA0891;USP19;ZMYND9;KIAA0891;USP19;ZMYND9;USP19	S	139	AAGITGSRHRTRL	_YVAQAGLEPLASGDPSASASHAAGITGS(ph)RHR_	28	0.445368	5.07278	83.317	Ki6021_9	14984	Ki6021_8	15515
356	A5PL18	A5PL18;P41182;B4E2L2;B5B0A5;B8PSA7	B-cell CLL/lymphoma 6;B-cell lymphoma 5 protein;B-cell lymphoma 6 protein;Protein LAZ-3;Zinc finger and BTB domain-containing protein 27;Zinc finger protein 51;cDNA FLJ60220, highly similar to B-cell lymphoma 6 protein;Zinc finger transcription factor BCL6S;B-cell lymphoma 6 protein transcript variant	BCL6;BCL5;BCL6;LAZ3;ZBTB27;ZNF51;BCL6;BCL6	S	330	NRKGLVSPQSPQK	_GLVS(ph)PQS(ph)PQK_	4	1	138.755	138.75	Ki6019_1	7291	Ki6019_1	7291							0.30313
357	A5PL18	A5PL18;P41182;B4E2L2;B5B0A5;B8PSA7	B-cell CLL/lymphoma 6;B-cell lymphoma 5 protein;B-cell lymphoma 6 protein;Protein LAZ-3;Zinc finger and BTB domain-containing protein 27;Zinc finger protein 51;cDNA FLJ60220, highly similar to B-cell lymphoma 6 protein;Zinc finger transcription factor BCL6S;B-cell lymphoma 6 protein transcript variant	BCL6;BCL5;BCL6;LAZ3;ZBTB27;ZNF51;BCL6;BCL6	S	333	GLVSPQSPQKSDC	_GLVS(ph)PQS(ph)PQK_	7	1	138.755	138.75	Ki6019_1	7291	Ki6019_1	7291			0.029848				0.30313
358	Q06265-2	Q06265-2;A5PLM5;Q06265;D6RIY6;B4DXG8;Q06265-4;Q06265-3	Autoantigen PM/Scl 1;Exosome complex exonuclease RRP45;Exosome component 9;P75 polymyositis-scleroderma overlap syndrome-associated autoantigen;Polymyositis/scleroderma autoantigen 1;Polymyositis/scleroderma autoantigen 75 kDa;Exosome component 9;Autoantigen PM/Scl 1;Exosome complex exonuclease RRP45;Exosome component 9;P75 polymyositis-scleroderma overlap syndrome-associated autoantigen;Polymyos…	EXOSC9;PMSCL1;EXOSC9;EXOSC9;PMSCL1;EXOSC9;PMSCL1;EXOSC9;PMSCL1	S	306	KAPIDTSDVEEKA	_APIDTS(ph)DVEEK_	6	0.894621	9.28886	181.31	Ki6025_1	8954	Ki6023_1	9563	0.84102	2.2053	1.5633	1.3051	2.6734	1.5746	2.3257	3.7825	1.0154	1.2543	1.0142	1.0178	1.6267
359	A8K7S0	A8K7S0;A5PLN4;Q8IWZ8;B3KS44	cDNA FLJ75478, highly similar to Homo sapiens splicing factor 4 (SF4), transcript variant a, mRNA;Splicing factor 4;RNA-binding protein RBP;Splicing factor 4;cDNA FLJ35426 fis, clone SMINT2001683, highly similar to Splicing factor 4;Splicing factor 4, isoform CRA_d	SF4;SF4;hCG_38578;SF4	S	485	HQHGYDSDEEVDS	_AVQQHQHGYDS(ph)DEEVDSELGTWEHQLRR_	11	0.522299	0.41068	192.25	Ki6024_12	17826	Ki6021_9	20548							0.78001	4.1724	0.88929	0.31626	0.31035	0.50836	0.77288
360	A8K7S0	A8K7S0;A5PLN4;Q8IWZ8	cDNA FLJ75478, highly similar to Homo sapiens splicing factor 4 (SF4), transcript variant a, mRNA;Splicing factor 4;RNA-binding protein RBP;Splicing factor 4	SF4;SF4	S	411	DVDASPSPLSVQD	_DVDASPS(ph)PLSVQDLK_	7	0.998068	27.7707	161.91	Ki6025_1	18035	Ki6020_B_01	12497						0.65489		0.34622			0.19162		0.39257
361	P55327-3	A5Y5A3;F5H0B0;D0UFD4;P55327;D3YTI0;P55327-2;D0UFD1;C9J502;D0UFD3;E5RKB4;E5RK35;P55327-3	PC1/MRPS28 fusion protein;Prostate leucine zipper isoform 4;Protein N8;Tumor protein D52;Putative uncharacterized protein TPD52;Protein N8;Tumor protein D52;Prostate leucine zipper variant 1;Putative uncharacterized protein TPD52;Prostate leucine zipper isoform 3;Protein N8;Tumor protein D52	PrLZ;TPD52;TPD52;TPD52;PrLZ;TPD52;PrLZ;TPD52	S	200	NSPTFKSFEEKVE	_S(ph)FEEKVENLK_	1	1	93.0578	149.23	Ki6024_3	9883	Ki6021_3	11559	17.654	28.504		3.2885	23.457	28.189	4.5558	15.308	1.9541	5.4804	5.0121	8.4035	14.094
362	A5YKK5	A5YKK5;Q92628	KIAA0232;Uncharacterized protein KIAA0232	KIAA0232;KIAA0232	S	1078	PKSILCSDSDSEV	_SILCS(ph)DS(ph)DSEVFHPR_	5	0.999207	31.0756	77.324	Ki6019_1	18282	Ki6019_1	18282					4.2135		1.1501
363	A5YKK5	A5YKK5;Q92628	KIAA0232;Uncharacterized protein KIAA0232	KIAA0232;KIAA0232	S	1080	SILCSDSDSEVFH	_SILCS(ph)DS(ph)DSEVFHPR_	7	0.994478	22.5562	77.324	Ki6019_1	18282	Ki6019_1	18282					4.2135		1.1501
364	A5YKK6	A5YKK6;A5YKK6-2;A5YKK6-3;A5YKK6-4;B3KPW6	CCR4-associated factor 1;CCR4-NOT transcription complex subunit 1;Negative regulator of transcription subunit 1 homolog;CCR4-associated factor 1;CCR4-NOT transcription complex subunit 1;Negative regulator of transcription subunit 1 homolog;CCR4-associated factor 1;CCR4-NOT transcription complex subunit 1;Negative regulator of transcription subunit 1 homolog;CCR4-associated factor 1;CCR4-NOT trans…	AD-005;CDC39;CNOT1;KIAA1007;NOT1;AD-005;CDC39;CNOT1;KIAA1007;NOT1;AD-005;CDC39;CNOT1;KIAA1007;NOT1;AD-005;CDC39;CNOT1;KIAA1007;NOT1	S	1061	TRPTGVSFKKDVP	_TVTVTRPTGVS(ph)FKK_	11	0.897485	9.60418	76.588	Ki6025_6	8938	Ki6021_6	9952							17.443		1.1473			0.36504	4.0852
365	O43312	O43312;A5YM41;O43312-4;B7Z7H8;E7EWW5;B7Z3B6;Q6ZT16;O43312-2;E5RJX3	Metastasis suppressor protein 1;Metastasis suppressor YGL-1;Missing in metastasis protein;MTSS1 protein;Metastasis suppressor protein 1;Metastasis suppressor YGL-1;Missing in metastasis protein;cDNA FLJ56390, highly similar to Metastasis suppressor protein 1;cDNA FLJ55977, highly similar to Metastasis suppressor protein 1;cDNA FLJ45044 fis, clone BRAWH3021574;Metastasis suppressor protein 1;Metas…	KIAA0429;MIM;MTSS1;MTSS1;KIAA0429;MIM;MTSS1;KIAA0429;MIM;MTSS1	S	276	KSSVCSSLNSVNS	_KSSVCSS(ph)LNSVNSSDSR_	7	0.619597	3.29993	181.26	Ki6025_3	5923	Ki5311_A_04	2864						35.478	12.913						23.318
366	A5YM50	A5YM50;Q15907;Q6FHR0;Q6FI42;B4DMK0;B4DMN1;Q5U0I1;P62491;B4DT13;P57735	RAB11B protein;GTP-binding protein YPT3;Ras-related protein Rab-11B;RAB11B protein;RAB11B protein;cDNA FLJ61134, highly similar to Ras-related protein Rab-11B;cDNA FLJ61136, highly similar to Ras-related protein Rab-11A;RAB11B, member RAS oncogene family;Ras-related protein Rab-11A;YL8;cDNA FLJ51542, highly similar to Ras-related protein Rab-11B;CATX-8;Ras-related protein Rab-25	RAB11B;RAB11B;YPT3;RAB11B;RAB11B;RAB11;RAB11A;CATX8;RAB25	S	78	RYRAITSAYYRGA	_AITS(ph)AYYR_	4	0.999626	34.2885	157.68	Ki6025_1	11465	Ki6021_1	11834	0.57703	0.82703			2.0946	1.0137	0.73465	1.0468	0.89947	0.36452	0.55258	0.34497	0.56422
367	B7Z8Y7	B7Z8Y7;A5YM55;O94762;Q6P4G0;Q9BW80;Q8WYH5;Q9BSD6	cDNA FLJ61700, highly similar to ATP-dependent DNA helicase Q5 (EC 3.6.1.-);RECQL5 protein;ATP-dependent DNA helicase Q5;DNA helicase, RecQ-like type 5;RecQ protein-like 5;RecQ protein-like 5;RecQ protein-like 5, isoform CRA_c;RECQL5 protein;Putative uncharacterized protein PP1045;Similar to RecQ protein-like 5	RECQL5;RECQ5;RECQL5;hCG_1989322;RECQL5;RECQL5;PP1045	S	727	AHYGGPSPEKKAK	_GEVPGGSAHYGGPS(ph)PEKK_	14	0.81133	8.36165	53.981	Ki6021_6	5155	Ki5311_A_07	2203	2.2159	2.8265	1.2263		3.5931				2.6741	0.44327	1.5369		3.3803
368	B7Z8Y7	B7Z8Y7;A5YM55;O94762;Q6P4G0;Q9BW80;Q8WYH5;Q9BSD6	cDNA FLJ61700, highly similar to ATP-dependent DNA helicase Q5 (EC 3.6.1.-);RECQL5 protein;ATP-dependent DNA helicase Q5;DNA helicase, RecQ-like type 5;RecQ protein-like 5;RecQ protein-like 5;RecQ protein-like 5, isoform CRA_c;RECQL5 protein;Putative uncharacterized protein PP1045;Similar to RecQ protein-like 5	RECQL5;RECQ5;RECQL5;hCG_1989322;RECQL5;RECQL5;PP1045	S	815	DGAGGHSPAPPQT	_YTGEEDGAGGHS(ph)PAPPQTEECLR_	12	0.999946	44.8189	169.67	Ki6025_2	8211	Ki5309_A_02	4095	1.535	1.4436	1.2647		3.0583	1.96	5.9186	16.613	2.6367	1.2679	1.8649	1.6034	1.7932
369	A5YM60	A5YM60;Q676U5-2;B7ZLM5;E7EVC7;Q676U5;Q17RG0;Q53SV2;Q676U5-3;A3EXL0;Q9NWG8;C9JAY7;Q676U5-4;D9N2U2	ATG16L1 protein;APG16-like 1;Autophagy-related protein 16-1;ATG16L1 protein;APG16-like 1;Autophagy-related protein 16-1;ATG16L1 protein;Putative uncharacterized protein FLJ10035;APG16-like 1;Autophagy-related protein 16-1;ATG16 autophagy related 16-like protein 1;Putative uncharacterized protein ATG16L1;cDNA FLJ10035 fis, clone HEMBA1000919;Putative uncharacterized protein ATG16L1;APG16-like 1;Au…	ATG16L1;APG16L;ATG16L1;UNQ9393/PRO34307;ATG16L1;APG16L;ATG16L1;UNQ9393/PRO34307;ATG16L1;FLJ10035;APG16L;ATG16L1;UNQ9393/PRO34307;ATG16L1;ATG16L1;APG16L;ATG16L1;UNQ9393/PRO34307	S	268	RAATRRSVSSFPV	_S(ph)VSSFPVPQDNVDTHPGSGK_	1	0.96952	15.1854	100.02	Ki6020_B_02	10789	Ki6019_B_02	14461						16.07	19.409	22.167
370	A5YVE9	A5YVE9;P08559;B7Z3X5;B7Z3T7;B2R5P7;Q53GE3;Q5JPU1;Q5JPU0;Q5JPT9	cDNA FLJ59461, highly similar to Pyruvate dehydrogenase E1 component alpha subunit, somatic form, mitochondrial (EC 1.2.4.1);Mitochondrial PDHA1;PDHE1-A type I;Pyruvate dehydrogenase E1 component subunit alpha, somatic form, mitochondrial;cDNA FLJ52314, highly similar to Pyruvate dehydrogenase E1 component alpha subunit, somatic form, mitochondrial (EC 1.2.4.1);cDNA FLJ54787, highly similar to Py…	PDHA1;PDHA1;PHE1A;PDHA1;RP11-723P2.1-009;PDHA1;RP11-723P2.1-001;PDHA1;RP11-723P2.1-008	S	168	TFTRGLSVREILA	_GLS(ph)VREILAELTGRK_	3	1	77.0611	81.448	Ki6025_6	26616	Ki6025_6	26616													0.47707
371	A5YVE9	A5YVE9;P08559;B7Z3X5;B7Z3T7;B2R5P7;Q53GE3;A5YPB6;A5PHJ9;P29803	cDNA FLJ59461, highly similar to Pyruvate dehydrogenase E1 component alpha subunit, somatic form, mitochondrial (EC 1.2.4.1);Mitochondrial PDHA1;PDHE1-A type I;Pyruvate dehydrogenase E1 component subunit alpha, somatic form, mitochondrial;cDNA FLJ52314, highly similar to Pyruvate dehydrogenase E1 component alpha subunit, somatic form, mitochondrial (EC 1.2.4.1);cDNA FLJ54787, highly similar to Py…	PDHA1;PDHA1;PHE1A;PDHA1;PDHA1/LOC79064;PDHA2;PDHAL	S	331	YRYHGHSMSDPGV	_YHGHS(ph)MSDPGVS(ph)YRTREEIQEVR_	5	0.802869	6.37209	214.45	Ki6025_11	10766	Ki5309_A_07	2359	0.34777	0.50391	0.80636	0.58419	0.51515	0.4648	0.63358	0.27905	0.53261	0.15453	0.19456	0.29346	0.52105
372	A5YVE9	A5YVE9;P08559;B7Z3X5;B7Z3T7;B2R5P7;Q53GE3;A5YPB6;A5PHJ9;P29803	cDNA FLJ59461, highly similar to Pyruvate dehydrogenase E1 component alpha subunit, somatic form, mitochondrial (EC 1.2.4.1);Mitochondrial PDHA1;PDHE1-A type I;Pyruvate dehydrogenase E1 component subunit alpha, somatic form, mitochondrial;cDNA FLJ52314, highly similar to Pyruvate dehydrogenase E1 component alpha subunit, somatic form, mitochondrial (EC 1.2.4.1);cDNA FLJ54787, highly similar to Py…	PDHA1;PDHA1;PHE1A;PDHA1;PDHA1/LOC79064;PDHA2;PDHAL	S	338	MSDPGVSYRTREE	_YHGHS(ph)MSDPGVS(ph)YRTREEIQEVR_	12	0.477254	0.983832	214.45	Ki6025_11	10766	Ki5309_A_07	2359	0.30661	0.24294	0.41169	0.44264	0.58706	0.54195	0.25932	0.29231	0.55755	0.16216	0.057591	0.10597	0.27464
373	A5Z0M6	A5Z0M6;Q5PRF9;Q66K25;Q9NW90	Sterile alpha motif domain containing 4B;Sterile alpha motif domain containing 4B, isoform CRA_c;Protein Smaug homolog 2;Sterile alpha motif domain-containing protein 4B;SAMD4B protein;cDNA FLJ10211 fis, clone HEMBA1006377	hCG_43361;SAMD4B;SAMD4B;SMAUG2;SAMD4B	S	271	PDHAPLSPQSSVA	_AAFTTPDHAPLS(ph)PQSSVASSGSEQTEEQGSSR_	12	0.806577	11.4956	68.835	Ki6017_B_02	14795	Ki6017_B_02	14795					6.5713
374	A5Z0M6	A5Z0M6;Q5PRF9;Q66K25;Q9NW90	Sterile alpha motif domain containing 4B;Sterile alpha motif domain containing 4B, isoform CRA_c;Protein Smaug homolog 2;Sterile alpha motif domain-containing protein 4B;SAMD4B protein;cDNA FLJ10211 fis, clone HEMBA1006377	hCG_43361;SAMD4B;SAMD4B;SMAUG2;SAMD4B	S	236	PSPLKRSMSLIPT	_RS(ph)M(ox)SLIPTSPQVPGEWPSPEELGAR_	2	0.498896	0	108.44	Ki6025_2	25378	Ki6025_2	25378
375	A5Z0M6	A5Z0M6;Q5PRF9;Q66K25;Q9NW90	Sterile alpha motif domain containing 4B;Sterile alpha motif domain containing 4B, isoform CRA_c;Protein Smaug homolog 2;Sterile alpha motif domain-containing protein 4B;SAMD4B protein;cDNA FLJ10211 fis, clone HEMBA1006377	hCG_43361;SAMD4B;SAMD4B;SMAUG2;SAMD4B	S	238	PLKRSMSLIPTSP	_RS(ph)M(ox)SLIPTSPQVPGEWPSPEELGAR_	4	0.498896	0	108.44	Ki6025_2	25378	Ki6025_2	25378
376	O60271-2	A6H8U5;O60271;O60271-3;F5H7H7;O60271-8;D6RHI8;O60271-2;O60271-4;O60271-5;B4DHH2;E7ENU2;O60271-6	cDNA FLJ61493, highly similar to C-jun-amino-terminal kinase-interacting protein 4;Putative uncharacterized protein SPAG9;SPAG9 protein;Cancer/testis antigen 89;C-Jun-amino-terminal kinase-interacting protein 4;Human lung cancer oncogene 6 protein;JNK-associated leucine-zipper protein;Mitogen-activated protein kinase 8-interacting protein 4;Proliferation-inducing protein 6;Protein highly expresse…	SPAG9;HLC6;HSS;KIAA0516;MAPK8IP4;SPAG9;SYD1;HLC6;HSS;KIAA0516;MAPK8IP4;SPAG9;SYD1;HLC6;HSS;KIAA0516;MAPK8IP4;SPAG9;SYD1;HLC6;HSS;KIAA0516;MAPK8IP4;SPAG9;SYD1;HLC6;HSS;KIAA0516;MAPK8IP4;SPAG9;SYD1;HLC6;HSS;KIAA0516;MAPK8IP4;SPAG9;SYD1;HLC6;HSS;KIAA0516;MAPK8IP4;SPAG9;SYD1	S	203	RKERPISLGIFPL	_ERPIS(ph)LGIFPLPAGDGLLT(ph)PDAQK_	5	1	84.1066	193.42	Ki6021_1	30500	Ki6021_3	28118					10.546			5.8763	1.5582	6.9926	10.492
377	O60271-2	A6H8U5;O60271;O60271-3;O60271-2;O60271-4;O60271-5	cDNA FLJ61493, highly similar to C-jun-amino-terminal kinase-interacting protein 4;Putative uncharacterized protein SPAG9;SPAG9 protein;Cancer/testis antigen 89;C-Jun-amino-terminal kinase-interacting protein 4;Human lung cancer oncogene 6 protein;JNK-associated leucine-zipper protein;Mitogen-activated protein kinase 8-interacting protein 4;Proliferation-inducing protein 6;Protein highly expresse…	SPAG9;HLC6;HSS;KIAA0516;MAPK8IP4;SPAG9;SYD1;HLC6;HSS;KIAA0516;MAPK8IP4;SPAG9;SYD1;HLC6;HSS;KIAA0516;MAPK8IP4;SPAG9;SYD1;HLC6;HSS;KIAA0516;MAPK8IP4;SPAG9;SYD1;HLC6;HSS;KIAA0516;MAPK8IP4;SPAG9;SYD1	S	183	TKLHQLSGSDQLE	_LHQLS(ph)GS(ph)DQLESTAHSR_	5	1	73.2982	121.99	Ki6020_4	8335	Ki6021_7	8677		10.971			92.474	67.079		4.7045	7.4175			7.3908
378	O60271-2	A6H8U5;O60271;O60271-3;O60271-2;O60271-4;O60271-5	cDNA FLJ61493, highly similar to C-jun-amino-terminal kinase-interacting protein 4;Putative uncharacterized protein SPAG9;SPAG9 protein;Cancer/testis antigen 89;C-Jun-amino-terminal kinase-interacting protein 4;Human lung cancer oncogene 6 protein;JNK-associated leucine-zipper protein;Mitogen-activated protein kinase 8-interacting protein 4;Proliferation-inducing protein 6;Protein highly expresse…	SPAG9;HLC6;HSS;KIAA0516;MAPK8IP4;SPAG9;SYD1;HLC6;HSS;KIAA0516;MAPK8IP4;SPAG9;SYD1;HLC6;HSS;KIAA0516;MAPK8IP4;SPAG9;SYD1;HLC6;HSS;KIAA0516;MAPK8IP4;SPAG9;SYD1;HLC6;HSS;KIAA0516;MAPK8IP4;SPAG9;SYD1	S	185	LHQLSGSDQLEST	_LHQLS(ph)GS(ph)DQLESTAHSR_	7	1	73.2982	121.99	Ki6020_4	8335	Ki6021_7	8677			8.1906		37.317			19.642		4.7858
379	O60271-2	A6H8U5;O60271;O60271-3;B4DS36;F5H7U6;Q5JB53;O60271-2;O60271-4;O60271-5;B4DHH2;E7ENU2;O60271-6	cDNA FLJ61493, highly similar to C-jun-amino-terminal kinase-interacting protein 4;Putative uncharacterized protein SPAG9;SPAG9 protein;Cancer/testis antigen 89;C-Jun-amino-terminal kinase-interacting protein 4;Human lung cancer oncogene 6 protein;JNK-associated leucine-zipper protein;Mitogen-activated protein kinase 8-interacting protein 4;Proliferation-inducing protein 6;Protein highly expresse…	SPAG9;HLC6;HSS;KIAA0516;MAPK8IP4;SPAG9;SYD1;HLC6;HSS;KIAA0516;MAPK8IP4;SPAG9;SYD1;HLC6;HSS;KIAA0516;MAPK8IP4;SPAG9;SYD1;HLC6;HSS;KIAA0516;MAPK8IP4;SPAG9;SYD1;HLC6;HSS;KIAA0516;MAPK8IP4;SPAG9;SYD1;HLC6;HSS;KIAA0516;MAPK8IP4;SPAG9;SYD1	S	722	QRSASQSSLDKLD	_SASQS(ph)SLDKLDQELK_	5	0.784471	8.65711	155.92	Ki6025_2	13995	Ki6021_1	17820	14.375	1.5265	3.8714	3.5335	0.51111	13.783	0.24004	0.47229	1.6693	3.0521	2.8386	2.3374	4.6281
380	O60271-2	A6H8U5;O60271;O60271-3;B4DS36;F5H7U6;Q5JB53;O60271-2;O60271-4;O60271-5;B4DHH2;E7ENU2	cDNA FLJ61493, highly similar to C-jun-amino-terminal kinase-interacting protein 4;Putative uncharacterized protein SPAG9;SPAG9 protein;Cancer/testis antigen 89;C-Jun-amino-terminal kinase-interacting protein 4;Human lung cancer oncogene 6 protein;JNK-associated leucine-zipper protein;Mitogen-activated protein kinase 8-interacting protein 4;Proliferation-inducing protein 6;Protein highly expresse…	SPAG9;HLC6;HSS;KIAA0516;MAPK8IP4;SPAG9;SYD1;HLC6;HSS;KIAA0516;MAPK8IP4;SPAG9;SYD1;HLC6;HSS;KIAA0516;MAPK8IP4;SPAG9;SYD1;HLC6;HSS;KIAA0516;MAPK8IP4;SPAG9;SYD1;HLC6;HSS;KIAA0516;MAPK8IP4;SPAG9;SYD1	S	578	TSHVTPSVKKRSS	_YNAPTSHVTPS(ph)VK_	11	0.99954	33.3779	113.25	Ki6025_3	6495	Ki6025_3	6495											1.6151		1.7978
381	O43166	O43166;A6H8W6;O43166-2;F5GYF8;B4DYX7;Q5CZ77	High-risk human papilloma viruses E6 oncoproteins targeted protein 1;Signal-induced proliferation-associated 1-like protein 1;SIPA1L1 protein;High-risk human papilloma viruses E6 oncoproteins targeted protein 1;Signal-induced proliferation-associated 1-like protein 1;cDNA FLJ58647, highly similar to Signal-induced proliferation-associated 1-likeprotein 1;Putative uncharacterized protein DKFZp686G…	E6TP1;KIAA0440;SIPA1L1;SIPA1L1;E6TP1;KIAA0440;SIPA1L1;DKFZp686G1344	S	1528	TRDLRASPKPTSK	_DLRAS(ph)PKPTSK_	5	0.969839	17.4653	75.739	Ki6025_6	2377	Ki6025_6	2377						1.4026			0.50274	0.12467			0.84264
382	O43166	O43166;A6H8W6;O43166-2;F5GYF8;B4DYX7;Q5CZ77	High-risk human papilloma viruses E6 oncoproteins targeted protein 1;Signal-induced proliferation-associated 1-like protein 1;SIPA1L1 protein;High-risk human papilloma viruses E6 oncoproteins targeted protein 1;Signal-induced proliferation-associated 1-like protein 1;cDNA FLJ58647, highly similar to Signal-induced proliferation-associated 1-likeprotein 1;Putative uncharacterized protein DKFZp686G…	E6TP1;KIAA0440;SIPA1L1;SIPA1L1;E6TP1;KIAA0440;SIPA1L1;DKFZp686G1344	S	1564	FKFHALSSPQSPF	_FHALS(ph)SPQSPFPSTPTSR_	5	0.498236	0	93.51	Ki6022_3	16425	Ki6021_3	17857
383	O43166	O43166;A6H8W6;O43166-2;F5GYF8;B4DYX7;Q5CZ77	High-risk human papilloma viruses E6 oncoproteins targeted protein 1;Signal-induced proliferation-associated 1-like protein 1;SIPA1L1 protein;High-risk human papilloma viruses E6 oncoproteins targeted protein 1;Signal-induced proliferation-associated 1-like protein 1;cDNA FLJ58647, highly similar to Signal-induced proliferation-associated 1-likeprotein 1;Putative uncharacterized protein DKFZp686G…	E6TP1;KIAA0440;SIPA1L1;SIPA1L1;E6TP1;KIAA0440;SIPA1L1;DKFZp686G1344	S	1565	KFHALSSPQSPFP	_FHALS(ph)SPQSPFPSTPTSR_	6	0.498236	0	93.51	Ki6022_3	16425	Ki6021_3	17857
384	O43166	O43166;A6H8W6;O43166-2;F5GYF8;B4DYX7;Q5CZ77	High-risk human papilloma viruses E6 oncoproteins targeted protein 1;Signal-induced proliferation-associated 1-like protein 1;SIPA1L1 protein;High-risk human papilloma viruses E6 oncoproteins targeted protein 1;Signal-induced proliferation-associated 1-like protein 1;cDNA FLJ58647, highly similar to Signal-induced proliferation-associated 1-likeprotein 1;Putative uncharacterized protein DKFZp686G…	E6TP1;KIAA0440;SIPA1L1;SIPA1L1;E6TP1;KIAA0440;SIPA1L1;DKFZp686G1344	S	1549	KLIDLESPTPESQ	_LIDLES(ph)PTPESQK_	6	0.846632	7.63249	190.24	Ki6024_1	14015	Ki6021_3	14456	0.32177	1.04		0.23771		0.99735	0.50865		0.24912		0.28649	0.21849	0.60427
385	O43166	O43166;A6H8W6;O43166-2;F5GYF8;B4DYX7;Q5CZ77	High-risk human papilloma viruses E6 oncoproteins targeted protein 1;Signal-induced proliferation-associated 1-like protein 1;SIPA1L1 protein;High-risk human papilloma viruses E6 oncoproteins targeted protein 1;Signal-induced proliferation-associated 1-like protein 1;cDNA FLJ58647, highly similar to Signal-induced proliferation-associated 1-likeprotein 1;Putative uncharacterized protein DKFZp686G…	E6TP1;KIAA0440;SIPA1L1;SIPA1L1;E6TP1;KIAA0440;SIPA1L1;DKFZp686G1344	S	1585	ALHRTLSDESIYN	_TLS(ph)DESIYNSQREHFFTSR_	3	0.880533	8.6755	143.42	Ki6025_6	17567	Ki5311_A_01	6469			0.25038		0.94461	1.5702	1.3176		0.62629	0.25303	0.89457	0.10518	1.361
386	Q9NZM3	Q9NZM3;Q9NZM3-2;A6H8W8;E9PBE9;Q53TK4;Q9NZM3-3;E7EUQ1;Q9NZM3-4;Q6PJ79	Intersectin-2;SH3 domain-containing protein 1B;SH3P18;SH3P18-like WASP-associated protein;Intersectin-2;SH3 domain-containing protein 1B;SH3P18;SH3P18-like WASP-associated protein;Intersectin 2;Putative uncharacterized protein ITSN2;Intersectin-2;SH3 domain-containing protein 1B;SH3P18;SH3P18-like WASP-associated protein;Intersectin-2;SH3 domain-containing protein 1B;SH3P18;SH3P18-like WASP-assoc…	ITSN2;KIAA1256;SH3D1B;SWAP;ITSN2;KIAA1256;SH3D1B;SWAP;ITSN2;ITSN2;ITSN2;KIAA1256;SH3D1B;SWAP;ITSN2;KIAA1256;SH3D1B;SWAP	S	210	SIQKAQSLIDLGS	_AQS(ph)LIDLGSSSSTSSTASLSGNSPK_	3	0.983479	23.0231	69.248	Ki6017_B_01	17986	Ki5311_A_01	12199			3.581		6.3282
387	Q9NZM3	Q9NZM3;Q9NZM3-2;A6H8W8;E9PBE9;Q53TK4;Q9NZM3-3;E7EUQ1;Q9NZM3-4	Intersectin-2;SH3 domain-containing protein 1B;SH3P18;SH3P18-like WASP-associated protein;Intersectin-2;SH3 domain-containing protein 1B;SH3P18;SH3P18-like WASP-associated protein;Intersectin 2;Putative uncharacterized protein ITSN2;Intersectin-2;SH3 domain-containing protein 1B;SH3P18;SH3P18-like WASP-associated protein;Intersectin-2;SH3 domain-containing protein 1B;SH3P18;SH3P18-like WASP-assoc…	ITSN2;KIAA1256;SH3D1B;SWAP;ITSN2;KIAA1256;SH3D1B;SWAP;ITSN2;ITSN2;ITSN2;KIAA1256;SH3D1B;SWAP;ITSN2;KIAA1256;SH3D1B;SWAP	S	884	AFTRTVSPGSVSP	_TVS(ph)PGSVSPIHGQGQVVENLK_	3	0.838195	7.19721	110.38	Ki6025_2	16381	Ki6021_2	15888	0.61728	8.74	0.70336	1.6124	26	5.903	16.538	5.2691	0.6311	1.6588	1.9732	1.4303	0.98859
388	B3KVI2	B3KVI2;Q66GT8;Q96SN8;B9EG74;Q96SN8-2;Q96SN8-3;A6H8X1;B7ZLE9;Q96SN8-4;Q5CZA0;E9PCD3;Q7Z3M0;Q6MZT4;B1AMJ5;Q5JTU8	cDNA FLJ16590 fis, clone TESTI4001604, highly similar to CDK5 regulatory subunit-associated protein 2;Centrosome protein Cep215;CDK5 activator-binding protein C48;CDK5 regulatory subunit-associated protein 2;Centrosome-associated protein 215;CDK5 regulatory subunit associated protein 2;CDK5 activator-binding protein C48;CDK5 regulatory subunit-associated protein 2;Centrosome-associated protein 21…	CDK5RAP2;CEP215;KIAA1633;CDK5RAP2;CDK5RAP2;CEP215;KIAA1633;CDK5RAP2;CEP215;KIAA1633;CDK5RAP2;hCG_27455;CDK5RAP2;CDK5RAP2;CEP215;KIAA1633;DKFZp686D1070;DKFZp686M1993;DKFZp686E2242;CDK5RAP2;RP11-412P1.1-008;CDK5RAP2;RP11-412P1.1-013	S	1238	NKFRDLSPPRYDS	_FRDLS(ph)PPRYDSLVQSQAR_	5	0.987539	19.3825	69.422	Ki6025_7	16557	Ki6025_7	16557					1.6762	0.91404		0.66957	1.1013	0.56869	0.4716		1.9309
389	B3KVI2	B3KVI2;Q66GT8;Q96SN8;B9EG74;Q96SN8-2;Q96SN8-3;A6H8X1;B7ZLE9;Q96SN8-4;Q5CZA0;E9PCD3;Q7Z3M0;Q6MZT4;Q5JV17	cDNA FLJ16590 fis, clone TESTI4001604, highly similar to CDK5 regulatory subunit-associated protein 2;Centrosome protein Cep215;CDK5 activator-binding protein C48;CDK5 regulatory subunit-associated protein 2;Centrosome-associated protein 215;CDK5 regulatory subunit associated protein 2;CDK5 activator-binding protein C48;CDK5 regulatory subunit-associated protein 2;Centrosome-associated protein 21…	CDK5RAP2;CEP215;KIAA1633;CDK5RAP2;CDK5RAP2;CEP215;KIAA1633;CDK5RAP2;CEP215;KIAA1633;CDK5RAP2;hCG_27455;CDK5RAP2;CDK5RAP2;CEP215;KIAA1633;DKFZp686D1070;DKFZp686M1993;DKFZp686E2242	S	547	SKEKKQSSDYEEL	_KQS(ph)SDYEELIQVLKK_	3	0.903211	9.85282	128.06	Ki6025_6	21382	Ki6025_6	21382													12.83
390	A6H8Y1	A6H8Y1;B1WB49;A6H8Y1-6;A6H8Y1-7;A6H8Y1-2;C9J1I8;A6H8Y1-8	Transcription factor IIIB 150;Transcription factor TFIIIB component B'' homolog;Transcription factor-like nuclear regulator;BDP1 protein;Transcription factor IIIB 150;Transcription factor TFIIIB component B'' homolog;Transcription factor-like nuclear regulator;Transcription factor IIIB 150;Transcription factor TFIIIB component B'' homolog;Transcription factor-like nuclear regulator;Transcription …	BDP1;KIAA1241;KIAA1689;TFNR;BDP1;BDP1;KIAA1241;KIAA1689;TFNR;BDP1;KIAA1241;KIAA1689;TFNR;BDP1;KIAA1241;KIAA1689;TFNR;BDP1;BDP1;KIAA1241;KIAA1689;TFNR	S	2227	RGLGENSVEEPQI	_GLGENS(ph)VEEPQIK_	6	1	67.1532	87.363	Ki6025_1	21998	Ki6025_1	18467		1.1226	0.64931		0.95984	0.56061		1.7924		0.089644	0.18239	1.128	0.30121
391	A6H8Y1	A6H8Y1;B1WB49;A6H8Y1-6;A6H8Y1-7;A6H8Y1-2;A6H8Y1-3;A6H8Y1-4;C9JGV8;F5H0W8	Transcription factor IIIB 150;Transcription factor TFIIIB component B'' homolog;Transcription factor-like nuclear regulator;BDP1 protein;Transcription factor IIIB 150;Transcription factor TFIIIB component B'' homolog;Transcription factor-like nuclear regulator;Transcription factor IIIB 150;Transcription factor TFIIIB component B'' homolog;Transcription factor-like nuclear regulator;Transcription …	BDP1;KIAA1241;KIAA1689;TFNR;BDP1;BDP1;KIAA1241;KIAA1689;TFNR;BDP1;KIAA1241;KIAA1689;TFNR;BDP1;KIAA1241;KIAA1689;TFNR;BDP1;KIAA1241;KIAA1689;TFNR;BDP1;KIAA1241;KIAA1689;TFNR;BDP1	S	99	QRRKRISSTSSLV	_RIS(ph)STSSLVK_	3	0.47862	2.39327	80.763	Ki6025_4	5518	Ki6021_4	6496
392	A6H8Y5	A6H8Y5;O60934;A8K1D3;A0PJ71;F5H3R2	Nibrin;Cell cycle regulatory protein p95;Nibrin;Nijmegen breakage syndrome protein 1;cDNA FLJ78201, highly similar to Homo sapiens cell cycle regulatory protein p95 (NBS1) mRNA;NBN protein	NBN;NBN;NBS;NBS1;P95;NBN	S	397	QKFRMLSQDAPTV	_MLS(ph)QDAPTVK_	3	1	69.676	124.67	Ki6025_1	11240	Ki5312_A_01	3445				0.09458			0.29362		0.34626	1.5071			0.47638
393	A6H8Y5	A6H8Y5;O60934;A0PJ71;F5H3R2	Nibrin;Cell cycle regulatory protein p95;Nibrin;Nijmegen breakage syndrome protein 1;NBN protein	NBN;NBN;NBS;NBS1;P95;NBN	S	432	IPNYQLSPTKLPS	_MRIPNYQLS(ph)PTKLPSINK_	9	0.998155	27.3385	157.24	Ki6025_7	19452	Ki5311_A_01	6700	1.8716	6.5541	1.3981	3.0639	14.407	16.941	3.0369	9.1986	2.6444	1.0785	1.4984	6.9905	4.2017
394	A6H8Y5	A6H8Y5;O60934;A8K1D3;A0PJ71;F5H3R2	Nibrin;Cell cycle regulatory protein p95;Nibrin;Nijmegen breakage syndrome protein 1;cDNA FLJ78201, highly similar to Homo sapiens cell cycle regulatory protein p95 (NBS1) mRNA;NBN protein	NBN;NBN;NBS;NBS1;P95;NBN	S	347	SLSQGVSVDEKLM	_TTTPGPSLSQGVS(ph)VDEK_	13	0.546973	0.823572	132.44	Ki6025_1	12326	Ki6019_B_01	12934										0.1463			0.17193
395	A6H8Z3	A6H8Z3;C9J837;B9A6J2;Q15042;D3DP75	RAB3GAP1 protein;Putative uncharacterized protein RAB3GAP1;RAB3 GTPase activating protein subunit 1;RAB3 GTPase activating protein subunit 1 (Catalytic), isoform CRA_d;RAB3 GTPase-activating protein 130 kDa subunit;Rab3 GTPase-activating protein catalytic subunit;Rab3-GAP p130;RAB3 GTPase activating protein subunit 1 (Catalytic), isoform CRA_a	RAB3GAP1;RAB3GAP1;hCG_25660;RAB3GAP1;KIAA0066;RAB3GAP;RAB3GAP1;hCG_25660;RAB3GAP1	S	495	GKKTSASDVTNIY	_KTSAS(ph)DVTNIYPGDAGK_	5	0.600303	2.33814	165.66	Ki6025_3	10228	Ki6025_2	10450													0.86279
396	A6NC98	A6NC98;B2RTU8;A6NC98-4;A6NC98-2;A6NC98-3;Q8TEI3;Q8TEJ7	Brain leucine zipper domain-containing protein;Coiled-coil domain-containing protein 88B;Hook-related protein 3;Coiled-coil domain containing 88B;Brain leucine zipper domain-containing protein;Coiled-coil domain-containing protein 88B;Hook-related protein 3;Brain leucine zipper domain-containing protein;Coiled-coil domain-containing protein 88B;Hook-related protein 3;Brain leucine zipper domain-c…	BRLZ;CCDC88B;CCDC88B;BRLZ;CCDC88B;BRLZ;CCDC88B;BRLZ;CCDC88B;FLJ00214;FLJ00198	S	596	EKAGRRSSLQSPA	_RS(ph)SLQS(ph)PASVAPPQGPGTK_	2	0.642306	1.67847	86.455	Ki6020_1	13686	Ki6019_B_02	9145								0.55658					1.0907
397	A6NC98	A6NC98;B2RTU8;A6NC98-4;A6NC98-2;A6NC98-3;Q8TEI3;Q8TEJ7	Brain leucine zipper domain-containing protein;Coiled-coil domain-containing protein 88B;Hook-related protein 3;Coiled-coil domain containing 88B;Brain leucine zipper domain-containing protein;Coiled-coil domain-containing protein 88B;Hook-related protein 3;Brain leucine zipper domain-containing protein;Coiled-coil domain-containing protein 88B;Hook-related protein 3;Brain leucine zipper domain-c…	BRLZ;CCDC88B;CCDC88B;BRLZ;CCDC88B;BRLZ;CCDC88B;BRLZ;CCDC88B;FLJ00214;FLJ00198	S	600	RRSSLQSPASVAP	_RS(ph)SLQS(ph)PASVAPPQGPGTK_	6	0.87512	6.45294	86.455	Ki6020_1	13686	Ki6019_B_02	9145								0.55658					1.0907
398	A6NC98	A6NC98;B2RTU8;A6NC98-4;A6NC98-6	Brain leucine zipper domain-containing protein;Coiled-coil domain-containing protein 88B;Hook-related protein 3;Coiled-coil domain containing 88B;Brain leucine zipper domain-containing protein;Coiled-coil domain-containing protein 88B;Hook-related protein 3;Brain leucine zipper domain-containing protein;Coiled-coil domain-containing protein 88B;Hook-related protein 3	BRLZ;CCDC88B;CCDC88B;BRLZ;CCDC88B;BRLZ;CCDC88B	S	1379	PMRRAQSSLCLRD	_RAQS(ph)SLCLRDETLAGGQR_	4	0.916825	10.4679	62.658	Ki6025_7	9998	Ki6021_8	11568	13.933								0.60066		1.1511	0.44705	5.1699
399	A6NC98	A6NC98;B2RTU8;A6NC98-4;A6NC98-6	Brain leucine zipper domain-containing protein;Coiled-coil domain-containing protein 88B;Hook-related protein 3;Coiled-coil domain containing 88B;Brain leucine zipper domain-containing protein;Coiled-coil domain-containing protein 88B;Hook-related protein 3;Brain leucine zipper domain-containing protein;Coiled-coil domain-containing protein 88B;Hook-related protein 3	BRLZ;CCDC88B;CCDC88B;BRLZ;CCDC88B;BRLZ;CCDC88B	S	1475	PLTPSLSQ_____	_RPLT(ph)PSLS(ph)Q_	8	0.999749	35.4974	170.89	Ki6021_1	10377	Ki6019_1	9542	2.0734	18.305	1.0804		32.578	4.8311	6.4006	8.6606	1.0809	1.3245	3.5139	0.65775	5.5147
400	A6NC98	A6NC98;B2RTU8;A6NC98-4;A6NC98-2;A6NC98-3;Q8TEI3	Brain leucine zipper domain-containing protein;Coiled-coil domain-containing protein 88B;Hook-related protein 3;Coiled-coil domain containing 88B;Brain leucine zipper domain-containing protein;Coiled-coil domain-containing protein 88B;Hook-related protein 3;Brain leucine zipper domain-containing protein;Coiled-coil domain-containing protein 88B;Hook-related protein 3;Brain leucine zipper domain-c…	BRLZ;CCDC88B;CCDC88B;BRLZ;CCDC88B;BRLZ;CCDC88B;BRLZ;CCDC88B;FLJ00214	S	436	LEPPPGSPGEAPL	_SLEPPPGS(ph)PGEAPLAGAAPSLQDEVREAEAGR_	8	0.971511	15.3692	55.994	Ki6021_2	26664	Ki6021_2	26664							1.8577		0.80995	0.63472
401	Q9Y5U2	Q9Y5U2;Q9Y5U2-2;C9JJV1;C9JHT9;E9PME3;A6NCC9	Protein TSSC4;Tumor-suppressing STF cDNA 4 protein;Tumor-suppressing subchromosomal transferable fragment candidate gene 4 protein;Protein TSSC4;Tumor-suppressing STF cDNA 4 protein;Tumor-suppressing subchromosomal transferable fragment candidate gene 4 protein;Putative uncharacterized protein TSSC4;Putative uncharacterized protein TSSC4;Putative uncharacterized protein TSSC4	TSSC4;TSSC4;TSSC4;TSSC4;TSSC4	S	132	LAPSGRSPVEGLG	_RPLAPSGRS(ph)PVEGLGR_	9	0.580417	1.40922	79.771	Ki6024_8	7833	Ki6023_8	8287	7.766	13.577	2.7517			5.156	4.2068		1.3574	3.967	2.0215	3.7302	3.2466
402	Q9Y5U2	Q9Y5U2;Q9Y5U2-2;C9JJV1;C9JHT9;E9PME3;A6NCC9	Protein TSSC4;Tumor-suppressing STF cDNA 4 protein;Tumor-suppressing subchromosomal transferable fragment candidate gene 4 protein;Protein TSSC4;Tumor-suppressing STF cDNA 4 protein;Tumor-suppressing subchromosomal transferable fragment candidate gene 4 protein;Putative uncharacterized protein TSSC4;Putative uncharacterized protein TSSC4;Putative uncharacterized protein TSSC4	TSSC4;TSSC4;TSSC4;TSSC4;TSSC4	S	143	LGRAHRSPASPRV	_S(ph)PASPRVPPVPDYVAHPER_	1	0.575371	1.31938	155.88	Ki6025_6	14226	Ki6021_6	15458	1.1177	1.6052		1.8338	4.8379	1.3287	0.90581		0.43962	0.83666	2.5735	0.88216	0.95198
403	A6NCD9	A6NCD9;Q5T6N4;O14639;B3KVH2;A6NKJ2;A6NDU2;O14639-2;C9K0X4;Q5T6N2;B7Z4H1;Q5JVU6;Q5T6N6;B3KSG3;Q5JVV3;O14639-5;O14639-3;O14639-4;B4DQA3;F6XFR5;Q5JVV0;Q5JVV5	Putative uncharacterized protein ABLIM1;Actin binding LIM protein 1;Actin-binding double zinc finger protein;Actin-binding LIM protein 1;Actin-binding LIM protein family member 1;LIMAB1;Limatin;cDNA FLJ16546 fis, clone PERIC2006443, highly similar to Homo sapiens actin binding LIM protein 1 (ABLIM1), transcript variant 3, mRNA;Putative uncharacterized protein ABLIM1;Putative uncharacterized prote…	ABLIM1;ABLIM1;RP11-317F20.1-005;ABLIM;ABLIM1;KIAA0059;LIMAB1;ABLIM1;ABLIM1;ABLIM;ABLIM1;KIAA0059;LIMAB1;ABLIM1;ABLIM1;RP11-317F20.1-003;ABLIM1;RP11-317F20.1-004;ABLIM1;RP11-317F20.1-004;ABLIM1;RP11-317F20.1-008;ABLIM;ABLIM1;KIAA0059;LIMAB1;ABLIM;ABLIM1;KIAA0059;LIMAB1;ABLIM;ABLIM1;KIAA0059;LIMAB1;ABLIM1;RP11-317F20.1-011;ABLIM1;RP11-317F20.1-012	S	480	MIHRSTSQGSINS	_STS(ph)QGS(ph)INSPVYSR_	3	0.396783	0.815928	152.88	Ki6023_1	9757	Ki5312_A_01	4482				0.14355	0.95767	0.38626			0.19588	1.3449	0.67575		1.7135
404	A6NCD9	A6NCD9;Q5T6N4;O14639;B3KVH2;A6NKJ2;A6NDU2;O14639-2;C9K0X4;Q5T6N2;B7Z4H1;Q5JVU6;Q5T6N6;B3KSG3;Q5JVV3;O14639-5;O14639-3;O14639-4;B4DQA3;F6XFR5;Q5JVV0;Q5JVV5	Putative uncharacterized protein ABLIM1;Actin binding LIM protein 1;Actin-binding double zinc finger protein;Actin-binding LIM protein 1;Actin-binding LIM protein family member 1;LIMAB1;Limatin;cDNA FLJ16546 fis, clone PERIC2006443, highly similar to Homo sapiens actin binding LIM protein 1 (ABLIM1), transcript variant 3, mRNA;Putative uncharacterized protein ABLIM1;Putative uncharacterized prote…	ABLIM1;ABLIM1;RP11-317F20.1-005;ABLIM;ABLIM1;KIAA0059;LIMAB1;ABLIM1;ABLIM1;ABLIM;ABLIM1;KIAA0059;LIMAB1;ABLIM1;ABLIM1;RP11-317F20.1-003;ABLIM1;RP11-317F20.1-004;ABLIM1;RP11-317F20.1-004;ABLIM1;RP11-317F20.1-008;ABLIM;ABLIM1;KIAA0059;LIMAB1;ABLIM;ABLIM1;KIAA0059;LIMAB1;ABLIM;ABLIM1;KIAA0059;LIMAB1;ABLIM1;RP11-317F20.1-011;ABLIM1;RP11-317F20.1-012	S	483	RSTSQGSINSPVY	_STS(ph)QGS(ph)INSPVYSR_	6	0.929621	11.2897	152.88	Ki6023_1	9757	Ki5312_A_01	4482					0.95767	0.38626			0.21095		0.78492
405	A6NCD9	A6NCD9;Q5T6N4;O14639;B3KVH2;A6NKJ2;A6NDU2;O14639-2;C9K0X4;Q5T6N2;B7Z4H1;Q5JVU6;Q5T6N6;B3KSG3;Q5JVV3;O14639-5;O14639-3;O14639-4;B4DQA3;F6XFR5;Q5JVV0;Q5JVV5	Putative uncharacterized protein ABLIM1;Actin binding LIM protein 1;Actin-binding double zinc finger protein;Actin-binding LIM protein 1;Actin-binding LIM protein family member 1;LIMAB1;Limatin;cDNA FLJ16546 fis, clone PERIC2006443, highly similar to Homo sapiens actin binding LIM protein 1 (ABLIM1), transcript variant 3, mRNA;Putative uncharacterized protein ABLIM1;Putative uncharacterized prote…	ABLIM1;ABLIM1;RP11-317F20.1-005;ABLIM;ABLIM1;KIAA0059;LIMAB1;ABLIM1;ABLIM1;ABLIM;ABLIM1;KIAA0059;LIMAB1;ABLIM1;ABLIM1;RP11-317F20.1-003;ABLIM1;RP11-317F20.1-004;ABLIM1;RP11-317F20.1-004;ABLIM1;RP11-317F20.1-008;ABLIM;ABLIM1;KIAA0059;LIMAB1;ABLIM;ABLIM1;KIAA0059;LIMAB1;ABLIM;ABLIM1;KIAA0059;LIMAB1;ABLIM1;RP11-317F20.1-011;ABLIM1;RP11-317F20.1-012	S	459	ESPRTLSPTPSAE	_TLS(ph)PTPSAEGYQDVRDR_	3	0.853229	8.21678	128.71	Ki6023_2	10095	Ki6021_1	12316	0.40102			0.062366					0.15838		0.11195	0.16173
406	Q8N5Y2	Q8N5Y2;B4DUV8;Q8N5Y2-2;B7Z227;A6NCU2;A8K165;A6NHW8	Male-specific lethal 3 homolog;Male-specific lethal-3 homolog 1;Male-specific lethal-3 protein-like 1;cDNA FLJ56156, highly similar to Male-specific lethal 3-like 1;Male-specific lethal 3 homolog;Male-specific lethal-3 homolog 1;Male-specific lethal-3 protein-like 1;cDNA FLJ61627, highly similar to Male-specific lethal 3-like 1;Male-specific lethal 3-like 1 (Drosophila), isoform CRA_a;Putative un…	MSL3;MSL3L1;MSL3;MSL3L1;hCG_401190;MSL3;MSL3L1;hCG_401190;MSL3;MSL3L1	S	367	LSESSASPQPKRR	_LSESSAS(ph)PQPK_	7	0.999353	31.9265	129.84	Ki6017_B_01	3127	Ki6017_B_01	3127			0.27987	1.3064	0.64065		0.9711		0.6396				1.0538
407	Q8N5Y2	Q8N5Y2;B4DUV8;Q8N5Y2-2;B7Z227;A6NCU2	Male-specific lethal 3 homolog;Male-specific lethal-3 homolog 1;Male-specific lethal-3 protein-like 1;cDNA FLJ56156, highly similar to Male-specific lethal 3-like 1;Male-specific lethal 3 homolog;Male-specific lethal-3 homolog 1;Male-specific lethal-3 protein-like 1;cDNA FLJ61627, highly similar to Male-specific lethal 3-like 1;Male-specific lethal 3-like 1 (Drosophila), isoform CRA_a;Putative un…	MSL3;MSL3L1;MSL3;MSL3L1;hCG_401190;MSL3;MSL3L1	S	400	VHSRSSSPIPLTP	_SSS(ph)PIPLT(ph)PSK_	3	0.986311	20.8666	187.85	Ki6025_1	10113	Ki6021_1	10374	0.57255	0.55693	0.31972		0.65973	0.43333	0.66777	3.2923	1.0578	0.17617	0.16298	0.22116	0.43853
408	Q8N5Y2	Q8N5Y2;B4DUV8;Q8N5Y2-2;B7Z227;A6NCU2;A8K165;A6NHW8;A6NLU8	Male-specific lethal 3 homolog;Male-specific lethal-3 homolog 1;Male-specific lethal-3 protein-like 1;cDNA FLJ56156, highly similar to Male-specific lethal 3-like 1;Male-specific lethal 3 homolog;Male-specific lethal-3 homolog 1;Male-specific lethal-3 protein-like 1;cDNA FLJ61627, highly similar to Male-specific lethal 3-like 1;Male-specific lethal 3-like 1 (Drosophila), isoform CRA_a;Putative un…	MSL3;MSL3L1;MSL3;MSL3L1;hCG_401190;MSL3;MSL3L1;hCG_401190;MSL3;MSL3L1;MSL3	S	311	QEELSPSPPLLNP	_SQEELSPS(ph)PPLLNPSTPQSTESQPTTGEPATPK_	8	0.990575	22.9885	112.8	Ki6024_1	17237	Ki6023_1	18177						0.15058	0.2249				0.11791	0.13792
409	A6ND36	A6ND36;A6ND36-2	Protein FAM83G;Protein FAM83G	FAM83G;FAM83G	S	650	PPRRQLSAPHITR	_RQLS(ph)APHITR_	4	1	71.4266	94.616	Ki6021_9	7128	Ki6019_B_08	6741			2.9358			9.6958	1.7338		1.0216				1.8253
410	P81877	P81877;B7Z1J2;B7Z665;E9PB74;B7Z4K7;D6RH18;A6ND70;Q9P038	Sequence-specific single-stranded-DNA-binding protein 2;Single-stranded DNA-binding protein 2;cDNA FLJ52881, highly similar to Single-stranded DNA-binding protein 2;cDNA FLJ50198, highly similar to Single-stranded DNA-binding protein 2;cDNA FLJ52868, highly similar to Single-stranded DNA-binding protein 2;Putative uncharacterized protein SSBP2;HSPC116	SSBP2;SSDP2;SSBP2	S	321	DSISKNSPNNMSL	_NS(ph)PNNMSLSNQPGTPR_	2	0.999947	45.2777	148.41	Ki6021_1	9071	Ki6021_1	9071							0.49121		0.37076
411	Q7Z5H3-2	Q7Z5H3-2;B4DED8;A6NDI7;Q7Z5H3;Q7Z5H3-3;A6NHM7;B3KNU1;A6NJ38;D6R9V6;Q7Z5H3-4	Rho GTPase-activating protein 22;Rho-type GTPase-activating protein 22;cDNA FLJ56006, highly similar to Homo sapiens Rho GTPase activating protein 22 (ARHGAP22), mRNA;Putative uncharacterized protein ARHGAP22;Rho GTPase-activating protein 22;Rho-type GTPase-activating protein 22;Rho GTPase-activating protein 22;Rho-type GTPase-activating protein 22;Putative uncharacterized protein ARHGAP22;Rho GT…	ARHGAP22;RHOGAP2;ARHGAP22;ARHGAP22;RHOGAP2;ARHGAP22;RHOGAP2;ARHGAP22;hCG_2042896;ARHGAP22;ARHGAP22;RHOGAP2	S	596	GAGASNSEPSEPD	_SLDLDHSM(ox)DEAGAGASNS(ph)EPSEPDSPTREHAR_	18	0.364606	0	136.34	Ki6025_9	9658	Ki6021_9	8806
412	Q7Z5H3-2	Q7Z5H3-2;B4DED8;A6NDI7;Q7Z5H3;Q7Z5H3-3;A6NHM7;B3KNU1;A6NJ38;D6R9V6;Q7Z5H3-4	Rho GTPase-activating protein 22;Rho-type GTPase-activating protein 22;cDNA FLJ56006, highly similar to Homo sapiens Rho GTPase activating protein 22 (ARHGAP22), mRNA;Putative uncharacterized protein ARHGAP22;Rho GTPase-activating protein 22;Rho-type GTPase-activating protein 22;Rho GTPase-activating protein 22;Rho-type GTPase-activating protein 22;Putative uncharacterized protein ARHGAP22;Rho GT…	ARHGAP22;RHOGAP2;ARHGAP22;ARHGAP22;RHOGAP2;ARHGAP22;RHOGAP2;ARHGAP22;hCG_2042896;ARHGAP22;ARHGAP22;RHOGAP2	S	599	ASNSEPSEPDSPT	_SLDLDHSM(ox)DEAGAGASNS(ph)EPSEPDSPTREHAR_	21	0.364606	0	136.34	Ki6025_9	9658	Ki6021_9	8806
413	Q7Z5H3-2	Q7Z5H3-2;B4DED8;A6NDI7;Q7Z5H3;Q7Z5H3-3;A6NHM7;B3KNU1;A6NJ38;D6R9V6;Q7Z5H3-4	Rho GTPase-activating protein 22;Rho-type GTPase-activating protein 22;cDNA FLJ56006, highly similar to Homo sapiens Rho GTPase activating protein 22 (ARHGAP22), mRNA;Putative uncharacterized protein ARHGAP22;Rho GTPase-activating protein 22;Rho-type GTPase-activating protein 22;Rho GTPase-activating protein 22;Rho-type GTPase-activating protein 22;Putative uncharacterized protein ARHGAP22;Rho GT…	ARHGAP22;RHOGAP2;ARHGAP22;ARHGAP22;RHOGAP2;ARHGAP22;RHOGAP2;ARHGAP22;hCG_2042896;ARHGAP22;ARHGAP22;RHOGAP2	S	410	LPAHRTSSLDGAA	_T(ph)SSLDGAAVAVLSR_	2	0.333333	0	135.81	Ki6025_1	21205	Ki6025_1	21205
414	Q7Z5H3-2	Q7Z5H3-2;B4DED8;A6NDI7;Q7Z5H3;Q7Z5H3-3;A6NHM7;B3KNU1;A6NJ38;D6R9V6;Q7Z5H3-4	Rho GTPase-activating protein 22;Rho-type GTPase-activating protein 22;cDNA FLJ56006, highly similar to Homo sapiens Rho GTPase activating protein 22 (ARHGAP22), mRNA;Putative uncharacterized protein ARHGAP22;Rho GTPase-activating protein 22;Rho-type GTPase-activating protein 22;Rho GTPase-activating protein 22;Rho-type GTPase-activating protein 22;Putative uncharacterized protein ARHGAP22;Rho GT…	ARHGAP22;RHOGAP2;ARHGAP22;ARHGAP22;RHOGAP2;ARHGAP22;RHOGAP2;ARHGAP22;hCG_2042896;ARHGAP22;ARHGAP22;RHOGAP2	S	411	PAHRTSSLDGAAV	_T(ph)SSLDGAAVAVLSR_	3	0.333333	0	135.81	Ki6025_1	21205	Ki6025_1	21205											0.25043		0.24844
415	B4DZH6	B4DZH6;Q6NT75;Q9UBN7;Q9NSW6;B3KNA1;E7ERH6;E7EPS2;A6NDI8;E7ER52;E7EP63;E9PEH1;Q9BRX7;C9J172;B3KT76;F5GYL5;C9JEF4	cDNA FLJ56474, highly similar to Histone deacetylase 6;HDAC6 protein;Histone deacetylase 6;Putative uncharacterized protein DKFZp566E044;cDNA FLJ14021 fis, clone HEMBA1002513, highly similar to Histone deacetylase 6;Putative uncharacterized protein HDAC6;HDAC6 protein;Histone deacetylase 6;Putative uncharacterized protein HDAC6;cDNA FLJ37805 fis, clone BRSSN2001342, highly similar to Histone deac…	HDAC6;HDAC6;JM21;KIAA0901;DKFZp566E044;HDAC6;HDAC6;HDAC6	S	36	SRQNPQSPPQDSS	_SRQNPQS(ph)PPQDSSVTSK_	7	0.99994	45.6182	101.05	Ki6021_3	3586	Ki6021_3	3586									1.7796	1.9703	5.3831	6.3919	0.96368
416	Q9NSA2	Q9NSA2;A6NEF1	Potassium voltage-gated channel subfamily D member 1;Voltage-gated potassium channel subunit Kv4.1;cDNA FLJ37112 fis, clone BRACE2021433, highly similar to Potassium voltage-gated channel subfamily Dmember 1;Potassium voltage-gated channel, Shal-related subfamily, member 1, isoform CRA_a;Putative uncharacterized protein KCND1	KCND1;hCG_19824;KCND1	S	460	GLEDSGSGEEQAL	_QNGGLEDSGS(ph)GEEQALCVR_	10	0.908258	9.95641	77.562	Ki5309_A_06	4032	Ki5309_A_06	4032	10.101
417	Q9Y2X9	Q9Y2X9;A6NF48;Q5RKW5;F5H1Z5;B3KMX4	GC-box-binding zinc finger protein 1;Transcription factor ZBP-99;Zinc finger DNA-binding protein 99;Zinc finger protein 281;Putative uncharacterized protein ZNF281;Zinc finger protein 281;cDNA FLJ12859 fis, clone NT2RP2003522, highly similar to Zinc finger protein 281	GZP1;ZBP99;ZNF281;ZNF281;ZNF281	S	651	VQEENLSPGTQTP	_VDLHTSGEHSELVQEENLS(ph)PGTQTPSNDK_	19	0.761153	5.28495	80.061	Ki6025_6	12163	Ki6025_6	12162	0.51814		0.89287	0.81364	0.70487	0.51249			0.57827	0.19037	0.45488	0.34317	0.55141
418	A6NFI3	A6NFI3	Zinc finger protein 316	ZNF316	S	10	LHTTPDSPAAQLE	_(ac)AALHTTPDS(ph)PAAQLER_	9	0.903484	12.4325	177.58	Ki6023_1	15055	Ki6021_1	15467	1.7758	1.4428		1.0598	2.9406	0.47544	0.42803	5.0218	0.44735	0.3499	0.33555		0.36747
419	A6NFI3	A6NFI3	Zinc finger protein 316	ZNF316	S	112	RGGDAKSPVLQEK	_LSRGGDAKS(ph)PVLQEK_	9	0.995121	23.0951	170.66	Ki6025_7	3483	Ki6022_3	3510				0.6976	2.079	0.37721	0.50505	3.5192	0.48292	0.2685	0.35945	0.18446	0.42453
420	A6NFV8	A6NFV8;Q96EV8;F5GY46;Q96EV8-2;D6RCT8;D6RAX1	Putative uncharacterized protein DTNBP1;Dysbindin;Dysbindin-1;Dystrobrevin-binding protein 1;Hermansky-Pudlak syndrome 7 protein;Dysbindin;Dysbindin-1;Dystrobrevin-binding protein 1;Hermansky-Pudlak syndrome 7 protein	DTNBP1;DTNBP1;My031;DTNBP1;My031	S	11	LRERLLSVQQDFT	_LLS(ph)VQQDFTSGLK_	3	1	82.6128	110.38	Ki6022_1	24998	Ki6022_1	24998			0.59422							0.23025	1.2463	0.84237
421	A6NFX1	A6NFX1	Major facilitator superfamily domain-containing protein 2B	MFSD2B	S	26	PEPGPGSAKRGRE	_GSPQPEPHAPEPGPGS(ph)AK_	16	0.999997	55.7611	93.92	Ki6023_2	4912	Ki6023_2	4912											0.089742
422	A6NG64	A6NG64;Q9H2I8	Putative uncharacterized protein C10orf11;Leucine-rich repeat-containing protein C10orf11	C10orf11;C10orf11;CDA017	S	180	SSEDVASSPERHY	_ASSEDVAS(ph)SPERHYTPLPSASR_	8	0.836544	7.29911	126.25	Ki6025_6	9656	Ki6021_6	10929	0.55893	0.2271	1.8005	0.29292	7.1274	0.61946	1.1144		0.37228			1.5061	0.77067
423	Q92733	Q92733;Q96FT4;E9PGC6;A6NG79	Papillary renal cell carcinoma translocation-associated gene protein;Proline-rich protein PRCC;Papillary renal cell carcinoma (Translocation-associated);Putative uncharacterized protein PRCC	PRCC;TPRC;PRCC;PRCC	S	157	ELHKGDSDSEEDE	_IAAPELHKGDS(ph)DSEEDEPTKK_	11	0.945947	12.5075	201.15	Ki6025_9	7917	Ki6017_2	8381	0.69811		2.1126	1.5324	1.0913	0.52896	0.19867	1.5316	0.34127	0.050577	0.13961	0.11668	0.19657
424	Q92733	Q92733;Q96FT4;E9PGC6;A6NG79	Papillary renal cell carcinoma translocation-associated gene protein;Proline-rich protein PRCC;Papillary renal cell carcinoma (Translocation-associated);Putative uncharacterized protein PRCC	PRCC;TPRC;PRCC;PRCC	S	209	AFSRKPSDGSPDT	_KPS(ph)DGSPDTKPSR_	3	0.937918	11.7921	94.717	Ki6021_8	1928	Ki6021_8	1928							1.1202		0.62099	0.65921	1.4145
425	Q92733	Q92733;Q96FT4;E9PGC6;A6NG79	Papillary renal cell carcinoma translocation-associated gene protein;Proline-rich protein PRCC;Papillary renal cell carcinoma (Translocation-associated);Putative uncharacterized protein PRCC	PRCC;TPRC;PRCC;PRCC	S	267	TQEEDDSDEEVAP	_QITQEEDDS(ph)DEEVAPENFFSLPEK_	9	0.992781	21.3835	140.35	Ki6025_1	27392	Ki6025_1	27392					2.1177	1.1932	0.79191	4.2964	0.57448	0.54335	0.144		0.59371
426	B4DLH4	B4DLH4;Q9H910;A6NGP5;Q9H910-2;B4DL85	cDNA FLJ53622, highly similar to Hematological and neurological expressed1-like protein;Hematological and neurological expressed 1-like protein;Chromosome 16 open reading frame 34, isoform CRA_d;Putative uncharacterized protein HN1L;Hematological and neurological expressed 1-like protein;cDNA FLJ60660, highly similar to Hematological and neurological expressed1-like protein	C16orf34;HN1L;L11;C16orf34;hCG_1988476;HN1L;C16orf34;HN1L;L11	S	125	TSDIFGSPVTATS	_TSDIFGS(ph)PVTATSR_	7	0.979079	16.7654	163.27	Ki6025_1	16255	Ki5309_A_01	11392	17.631	3.143	11.978								21.198	19.636	31.183
427	A6NGQ6	A6NGQ6;Q96B45	Putative uncharacterized protein C10orf32;UPF0693 protein C10orf32	C10orf32;C10orf32	S	45	LKGSRSSELLGQA	_GSRSS(ph)ELLGQAAR_	5	0.698129	6.65145	113.65	Ki6025_3	7116	Ki6021_4	8192			16.128							7.6625			12.025
428	Q8WUM0	Q8WUM0;A6NGS4;Q5T8N1;F5H5C2;B4E206;Q5TDI3	133 kDa nucleoporin;Nuclear pore complex protein Nup133;Nucleoporin Nup133;Putative uncharacterized protein NUP133;Nucleoporin 133kDa;cDNA FLJ55441, highly similar to Nuclear pore complex protein Nup133;Nucleoporin 133kDa	NUP133;NUP133;NUP133;RP5-1068B5.4-002;NUP133;RP5-1068B5.4-003	S	50	SSPVLFSPVGRRS	_GLPLGSAVSSPVLFS(ph)PVGRR_	15	0.371831	0.740987	202.6	Ki6025_2	25333	Ki6020_B_01	19758					0.94221	11.811	8.3754	13.606			0.60469		8.5555
429	Q8WUM0	Q8WUM0;A6NGS4;Q5T8N1;F5H5C2;B4E206;B4E3T7;Q5TDI3	133 kDa nucleoporin;Nuclear pore complex protein Nup133;Nucleoporin Nup133;Putative uncharacterized protein NUP133;Nucleoporin 133kDa;cDNA FLJ55441, highly similar to Nuclear pore complex protein Nup133;cDNA FLJ55448, highly similar to Nuclear pore complex protein Nup133;Nucleoporin 133kDa	NUP133;NUP133;NUP133;RP5-1068B5.4-002;NUP133;RP5-1068B5.4-003	S	72	RMFPHHSITESVN	_M(ox)FPHHS(ph)ITESVNYDVK_	6	0.999952	43.221	147.1	Ki6025_6	11896	Ki6025_6	11896	0.043699				0.7463	0.22283	0.33724	0.12575	1.0872	0.2413	0.58891	0.65586	0.64895
430	Q8WUM0	Q8WUM0;A6NGS4;Q5T8N1;F5H5C2;B4E206;Q5TDI3	133 kDa nucleoporin;Nuclear pore complex protein Nup133;Nucleoporin Nup133;Putative uncharacterized protein NUP133;Nucleoporin 133kDa;cDNA FLJ55441, highly similar to Nuclear pore complex protein Nup133;Nucleoporin 133kDa	NUP133;NUP133;NUP133;RP5-1068B5.4-002;NUP133;RP5-1068B5.4-003	S	56	SPVGRRSSLSSRG	_S(ph)SLSSRGTPTR_	1	0.270034	0	148.48	Ki6023_4	2376	Ki6019_4	2272						1.1971		1.6825		2.1358	0.35761
431	Q8WUM0	Q8WUM0;A6NGS4;Q5T8N1;F5H5C2;B4E206;Q5TDI3	133 kDa nucleoporin;Nuclear pore complex protein Nup133;Nucleoporin Nup133;Putative uncharacterized protein NUP133;Nucleoporin 133kDa;cDNA FLJ55441, highly similar to Nuclear pore complex protein Nup133;Nucleoporin 133kDa	NUP133;NUP133;NUP133;RP5-1068B5.4-002;NUP133;RP5-1068B5.4-003	S	57	PVGRRSSLSSRGT	_S(ph)SLSSRGTPTR_	2	0.270034	0	148.48	Ki6023_4	2376	Ki6019_4	2272	0.80111	0.74664	0.80383	0.89984	0.75773	0.30826	0.73386	0.60622	0.43375	0.16493	0.1995	0.57425	0.64771
432	A8K509	A8K509;O95070;A6NGW1;C9JST7;E9PIZ0	cDNA FLJ75931, highly similar to Homo sapiens Yip1 interacting factor homolog A (S. cerevisiae) (YIF1A), mRNA;54TMp;Protein YIF1A;YIP1-interacting factor homolog A;Putative uncharacterized protein YIF1A;Putative uncharacterized protein YIF1A	54TM;HYIF1P;YIF1;YIF1A;YIF1A;YIF1A	S	12	GYGAHGSKHRARA	_(ac)AYHSGYGAHGS(ph)K_	11	1	77.9811	117.86	Ki6022_3	3873	Ki6022_3	3873					2.4776	3.1518	1.8556	1.9724	0.13793	0.43104	0.25918	0.12532	0.37741
433	A6NGY3	A6NGY3	Uncharacterized protein C5orf52	C5orf52	S	109	IYEMEVSALEKTK	_ITQRIYEMEVS(ph)ALEK_	11	0.900464	9.56709	69.602	Ki6017_B_04	13370	Ki5312_A_05	9625					1.7304	1.2338	0.81673	0.81461		0.53241
434	A6NHB5	A6NHB5;Q14202;A6NHN7;Q14202-2;A6NL54;A8K3Z7;Q96E26;A6NC58	Putative uncharacterized protein ZMYM3;Zinc finger MYM-type protein 3;Zinc finger protein 261;Putative uncharacterized protein ZMYM3;Zinc finger MYM-type protein 3;Zinc finger protein 261;Putative uncharacterized protein ZMYM3;cDNA FLJ77082, highly similar to Homo sapiens zinc finger, MYM-type 3, mRNA;Zinc finger protein 261;ZMYM3 protein;Putative uncharacterized protein ZMYM3	ZMYM3;DXS6673E;KIAA0385;ZMYM3;ZNF261;ZMYM3;DXS6673E;KIAA0385;ZMYM3;ZNF261;ZMYM3;ZMYM3;ZMYM3	S	53	PPGPSPSSGALDL	_GWAPPGPSPS(ph)SGALDLLDTPAGLEK_	10	0.358394	0	121.21	Ki6025_1	28172	Ki6023_1	26808										0.37459
435	A6NHB5	A6NHB5;Q14202;A6NHN7;Q14202-2;A6NL54;A8K3Z7;Q96E26;A6NC58	Putative uncharacterized protein ZMYM3;Zinc finger MYM-type protein 3;Zinc finger protein 261;Putative uncharacterized protein ZMYM3;Zinc finger MYM-type protein 3;Zinc finger protein 261;Putative uncharacterized protein ZMYM3;cDNA FLJ77082, highly similar to Homo sapiens zinc finger, MYM-type 3, mRNA;Zinc finger protein 261;ZMYM3 protein;Putative uncharacterized protein ZMYM3	ZMYM3;DXS6673E;KIAA0385;ZMYM3;ZNF261;ZMYM3;DXS6673E;KIAA0385;ZMYM3;ZNF261;ZMYM3;ZMYM3;ZMYM3	S	54	PGPSPSSGALDLL	_GWAPPGPSPS(ph)SGALDLLDTPAGLEK_	11	0.358394	0	121.21	Ki6025_1	28172	Ki6023_1	26808
436	A6NHB5	A6NHB5;Q14202;A6NHN7;Q14202-2;A6NL54;A8K3Z7;Q96E26;A6NC58	Putative uncharacterized protein ZMYM3;Zinc finger MYM-type protein 3;Zinc finger protein 261;Putative uncharacterized protein ZMYM3;Zinc finger MYM-type protein 3;Zinc finger protein 261;Putative uncharacterized protein ZMYM3;cDNA FLJ77082, highly similar to Homo sapiens zinc finger, MYM-type 3, mRNA;Zinc finger protein 261;ZMYM3 protein;Putative uncharacterized protein ZMYM3	ZMYM3;DXS6673E;KIAA0385;ZMYM3;ZNF261;ZMYM3;DXS6673E;KIAA0385;ZMYM3;ZNF261;ZMYM3;ZMYM3;ZMYM3	S	213	QTKPGGSSPPAHP	_PGGS(ph)SPPAHPSLPGDGLTAK_	4	0.499358	0	82.36	Ki6025_2	12407	Ki6017_B_02	13336					0.48712	0.3569	0.59702	1.3012
437	A6NHB5	A6NHB5;Q14202;A6NHN7;Q14202-2;A6NL54;A8K3Z7;Q96E26;A6NC58	Putative uncharacterized protein ZMYM3;Zinc finger MYM-type protein 3;Zinc finger protein 261;Putative uncharacterized protein ZMYM3;Zinc finger MYM-type protein 3;Zinc finger protein 261;Putative uncharacterized protein ZMYM3;cDNA FLJ77082, highly similar to Homo sapiens zinc finger, MYM-type 3, mRNA;Zinc finger protein 261;ZMYM3 protein;Putative uncharacterized protein ZMYM3	ZMYM3;DXS6673E;KIAA0385;ZMYM3;ZNF261;ZMYM3;DXS6673E;KIAA0385;ZMYM3;ZNF261;ZMYM3;ZMYM3;ZMYM3	S	214	TKPGGSSPPAHPS	_PGGS(ph)SPPAHPSLPGDGLTAK_	5	0.499358	0	82.36	Ki6025_2	12407	Ki6017_B_02	13336	0.33612		0.80609		0.46356		0.59702	1.3012					0.2433
438	A6NHB5	A6NHB5;Q14202;A6NHN7;Q14202-2;A6NL54;A8K3Z7;Q96E26;A6NC58	Putative uncharacterized protein ZMYM3;Zinc finger MYM-type protein 3;Zinc finger protein 261;Putative uncharacterized protein ZMYM3;Zinc finger MYM-type protein 3;Zinc finger protein 261;Putative uncharacterized protein ZMYM3;cDNA FLJ77082, highly similar to Homo sapiens zinc finger, MYM-type 3, mRNA;Zinc finger protein 261;ZMYM3 protein;Putative uncharacterized protein ZMYM3	ZMYM3;DXS6673E;KIAA0385;ZMYM3;ZNF261;ZMYM3;DXS6673E;KIAA0385;ZMYM3;ZNF261;ZMYM3;ZMYM3;ZMYM3	S	172	ATARRGSPGQEEE	_RGS(ph)PGQEEELPQGQPQS(ph)PNAPPS(ph)PSVGETLGDGINSSQTK_	3	0.995815	28.0727	45.021	Ki6018_1	16699	Ki6017_B_01	18048					0.46905	0.22312	0.36116		0.79442				0.56215
439	A6NHB5	A6NHB5;Q14202;A6NHN7;Q14202-2;A6NL54;A8K3Z7;Q96E26;A6NC58	Putative uncharacterized protein ZMYM3;Zinc finger MYM-type protein 3;Zinc finger protein 261;Putative uncharacterized protein ZMYM3;Zinc finger MYM-type protein 3;Zinc finger protein 261;Putative uncharacterized protein ZMYM3;cDNA FLJ77082, highly similar to Homo sapiens zinc finger, MYM-type 3, mRNA;Zinc finger protein 261;ZMYM3 protein;Putative uncharacterized protein ZMYM3	ZMYM3;DXS6673E;KIAA0385;ZMYM3;ZNF261;ZMYM3;DXS6673E;KIAA0385;ZMYM3;ZNF261;ZMYM3;ZMYM3;ZMYM3	S	186	PQGQPQSPNAPPS	_RGS(ph)PGQEEELPQGQPQS(ph)PNAPPS(ph)PSVGETLGDGINSSQTK_	17	0.887664	8.8541	45.021	Ki6018_1	16699	Ki6017_B_01	18048					0.46905	0.22312	0.36116		0.79442				0.56215
440	A6NHB5	A6NHB5;Q14202;A6NHN7;Q14202-2;A6NL54;A8K3Z7;Q96E26;A6NC58	Putative uncharacterized protein ZMYM3;Zinc finger MYM-type protein 3;Zinc finger protein 261;Putative uncharacterized protein ZMYM3;Zinc finger MYM-type protein 3;Zinc finger protein 261;Putative uncharacterized protein ZMYM3;cDNA FLJ77082, highly similar to Homo sapiens zinc finger, MYM-type 3, mRNA;Zinc finger protein 261;ZMYM3 protein;Putative uncharacterized protein ZMYM3	ZMYM3;DXS6673E;KIAA0385;ZMYM3;ZNF261;ZMYM3;DXS6673E;KIAA0385;ZMYM3;ZNF261;ZMYM3;ZMYM3;ZMYM3	S	192	SPNAPPSPSVGET	_RGS(ph)PGQEEELPQGQPQS(ph)PNAPPS(ph)PSVGETLGDGINSSQTK_	23	0.720279	4.54111	45.021	Ki6018_1	16699	Ki6017_B_01	18048						0.47399
441	A6NHB5	A6NHB5;Q14202;A6NHN7;Q14202-2	Putative uncharacterized protein ZMYM3;Zinc finger MYM-type protein 3;Zinc finger protein 261;Putative uncharacterized protein ZMYM3;Zinc finger MYM-type protein 3;Zinc finger protein 261	ZMYM3;DXS6673E;KIAA0385;ZMYM3;ZNF261;ZMYM3;DXS6673E;KIAA0385;ZMYM3;ZNF261	S	1047	QKRLVLSESCSRD	_RLVLS(ph)ESCSR_	5	0.937491	11.8567	172.88	Ki6021_4	8307	Ki6021_4	8280							0.27514		0.14213
442	A6NHB5	A6NHB5;Q14202;A6NHN7;Q14202-2;A6NL54;A8K3Z7;Q96E26	Putative uncharacterized protein ZMYM3;Zinc finger MYM-type protein 3;Zinc finger protein 261;Putative uncharacterized protein ZMYM3;Zinc finger MYM-type protein 3;Zinc finger protein 261;Putative uncharacterized protein ZMYM3;cDNA FLJ77082, highly similar to Homo sapiens zinc finger, MYM-type 3, mRNA;Zinc finger protein 261;ZMYM3 protein	ZMYM3;DXS6673E;KIAA0385;ZMYM3;ZNF261;ZMYM3;DXS6673E;KIAA0385;ZMYM3;ZNF261;ZMYM3;ZMYM3	S	466	IYTKTGSPGPELL	_T(ph)GSPGPELLFHEGQQK_	3	0.5	0	100.43	Ki6025_2	17156	Ki6017_B_02	18348	1.5391	1.7424	2.0231	3.7203	0.92054	1.9617	1.1064	3.6451	1.7896	1.3084	0.51823	1.8125	1.6768
443	E9PB44	E9PB44;Q8WWW8;A6NHF8	GRB2-associated binder 3;GRB2-associated-binding protein 3;Growth factor receptor bound protein 2-associated protein 3;cDNA FLJ44298 fis, clone TRACH2023299, highly similar to Homo sapiens GRB2-associated binding protein 3 (GAB3), mRNA;GRB2-associated binding protein 3, isoform CRA_b;Putative uncharacterized protein GAB3	GAB3;GAB3;hCG_18119	S	347	PRRISLSGLDNMR	_RISLS(ph)GLDNM(ox)R_	5	0.931745	11.3516	114.24	Ki6025_4	12029	Ki6025_3	12780									0.93124		0.87176		0.57022
444	E9PB44	E9PB44;Q8WWW8;A6NHF8	GRB2-associated binder 3;GRB2-associated-binding protein 3;Growth factor receptor bound protein 2-associated protein 3;cDNA FLJ44298 fis, clone TRACH2023299, highly similar to Homo sapiens GRB2-associated binding protein 3 (GAB3), mRNA;GRB2-associated binding protein 3, isoform CRA_b;Putative uncharacterized protein GAB3	GAB3;GAB3;hCG_18119	S	372	HRDKRLSLNLPCR	_RLS(ph)LNLPCR_	3	1	107.205	160.59	Ki6025_4	14194	Ki5309_A_04	9731	0.67689	1.4129	0.56375	0.62104	6	4.3124	1.2836	3.3616	1.088	1.1626	0.75729	0.90019	0.808
445	A6NHR9	A6NHR9	Structural maintenance of chromosomes flexible hinge domain-containing protein 1	KIAA0650;SMCHD1	S	1974	NDSLRHSPKVETT	_CNDSLRHS(ph)PKVETTDCPVPPK_	8	0.492574	4.33035	51.798	Ki6025_10	5759	Ki6021_11	6547
446	A6NHT5	A6NHT5	Homeobox protein H6 family member 3;Homeobox protein HMX3;Homeobox protein Nkx-5.1	HMX3;NKX-5.1;NKX5-1	S	153	SGTDRDSPEPLLK	_DSSPASGTDRDS(ph)PEPLLK_	12	0.999889	39.5815	132.51	Ki6025_2	9772	Ki6017_B_02	10686	55.072				21.149			69.505					15.681
447	Q5JWF2	Q5JWF2;Q5JWF2-2;Q14455;A6NI00;P63092;P63092-2;Q5FWY2;P63092-3;B0AZR9;O60726;O75632;O75633	Adenylate cyclase-stimulating G alpha protein;Extra large alphas protein;Guanine nucleotide-binding protein G(s) subunit alpha isoforms XLas;Adenylate cyclase-stimulating G alpha protein;Extra large alphas protein;Guanine nucleotide-binding protein G(s) subunit alpha isoforms XLas;Alpha subunit of GsGTP binding protein;Putative uncharacterized protein GNAS;Adenylate cyclase-stimulating G alpha pr…	GNAS;GNAS1;GNAS;GNAS1;GSA;GNAS;GNAS;GNAS1;GSP;GNAS;GNAS1;GSP;GNAS;GNAS;GNAS1;GSP;GNAS;hCG_1788380	S	992	DEFLRISTASGDG	_IS(ph)TASGDGRHYCYPHFTCAVDTENIR_	2	0.828294	7.94613	53.342	Ki6025_9	15169	Ki6025_9	15169									4.8711		0.9502		4.4441
448	A6NI72	A6NI72;F5GZC8;P14598;A8MVU1	Putative neutrophil cytosol factor 1B;Putative SH3 and PX domain-containing protein 1B;47 kDa autosomal chronic granulomatous disease protein;47 kDa neutrophil oxidase factor;NCF-47K;Neutrophil cytosol factor 1;Neutrophil NADPH oxidase factor 1;Nox organizer 2;Nox-organizing protein 2;p47-phox;SH3 and PX domain-containing protein 1A;Putative neutrophil cytosol factor 1C;Putative SH3 and PX domain…	NCF1B;SH3PXD1B;NCF1;NOXO2;SH3PXD1A;NCF1C;SH3PXD1C	S	346	ARPGPQSPGSPLE	_RQARPGPQS(ph)PGS(ph)PLEEER_	9	1	54.6261	173.06	Ki6020_6	7030	Ki5311_A_01	5316			0.32554	0.21135			1.4781	0.60439
449	A6NI72	A6NI72;F5GZC8;P14598;A8MVU1	Putative neutrophil cytosol factor 1B;Putative SH3 and PX domain-containing protein 1B;47 kDa autosomal chronic granulomatous disease protein;47 kDa neutrophil oxidase factor;NCF-47K;Neutrophil cytosol factor 1;Neutrophil NADPH oxidase factor 1;Nox organizer 2;Nox-organizing protein 2;p47-phox;SH3 and PX domain-containing protein 1A;Putative neutrophil cytosol factor 1C;Putative SH3 and PX domain…	NCF1B;SH3PXD1B;NCF1;NOXO2;SH3PXD1A;NCF1C;SH3PXD1C	S	349	GPQSPGSPLEEER	_RQARPGPQS(ph)PGS(ph)PLEEER_	12	1	54.6261	173.06	Ki6020_6	7030	Ki5311_A_01	5316			0.33445	0.033205			1.1775	0.30207	1.3356
450	A6NI72	A6NI72;F5GZC8;P14598;A8MVU1	Putative neutrophil cytosol factor 1B;Putative SH3 and PX domain-containing protein 1B;47 kDa autosomal chronic granulomatous disease protein;47 kDa neutrophil oxidase factor;NCF-47K;Neutrophil cytosol factor 1;Neutrophil NADPH oxidase factor 1;Nox organizer 2;Nox-organizing protein 2;p47-phox;SH3 and PX domain-containing protein 1A;Putative neutrophil cytosol factor 1C;Putative SH3 and PX domain…	NCF1B;SH3PXD1B;NCF1;NOXO2;SH3PXD1A;NCF1C;SH3PXD1C	S	321	RSRKRLSQDAYRR	_RLS(ph)QDAYRR_	3	0.999978	46.6099	241.96	Ki6024_9	3085	Ki5312_A_05	2061				0.014082	6.4038		0.4338	0.29077	1.587		1.1239	0.10409
451	A6NIF0	A6NIF0;Q96Q05-2;Q96Q05;Q96Q05-3	Putative uncharacterized protein TRAPPC9;NIK- and IKBKB-binding protein;Trafficking protein particle complex subunit 9;Tularik gene 1 protein;NIK- and IKBKB-binding protein;Trafficking protein particle complex subunit 9;Tularik gene 1 protein;NIK- and IKBKB-binding protein;Trafficking protein particle complex subunit 9;Tularik gene 1 protein	TRAPPC9;KIAA1882;NIBP;T1;TRAPPC9;KIAA1882;NIBP;T1;TRAPPC9;KIAA1882;NIBP;T1;TRAPPC9	S	1051	FESFPESPGEKGQ	_FNFESFPES(ph)PGEK_	9	1	87.1894	186.13	Ki6025_1	21239	Ki6025_1	21239	2.4755	1.4258	1.6719		6.7167	2.455				1.8817	1.3647	1.1096	1.4525
452	P46019	A6NMN0;P46020;P46020-2;A6NIT2;B7ZL07;P46019	Putative uncharacterized protein PHKA1;Phosphorylase b kinase regulatory subunit alpha, skeletal muscle isoform;Phosphorylase b kinase regulatory subunit alpha, skeletal muscle isoform;Putative uncharacterized protein PHKA1;PHKA1 protein;Phosphorylase b kinase regulatory subunit alpha, liver isoform	PHKA1;PHKA;PHKA1;PHKA;PHKA1;PHKA1;PHKA1;PHKA2;PHKLA;PYK	S	7	MRSRSNSGVRLDG	_SNS(ph)GVRLDGYAR_	3	0.995165	23.2886	99.283	Ki6025_2	8298	Ki6021_3	9519					22.562	45.166	13.222		1.8371	3.4556	3.6808	3.5869	19.685
453	A6NIW2	A6NIW2;Q5JSL3	Putative uncharacterized protein DOCK11;Activated Cdc42-associated guanine nucleotide exchange factor;Dedicator of cytokinesis protein 11;Zizimin-2	DOCK11;DOCK11;ZIZ2	S	1237	GIKREDSRGSLIP	_REDS(ph)RGS(ph)LIPEGATGFPDQGNTGENTR_	4	0.978014	15.8983	175.28	Ki6021_3	16606	Ki6021_6	16492	1.5736	2.2355	0.61351	0.46182	8.3978	3.8295	1.9218	4.3435	0.45288	0.81274	1.0063	0.20519	1.4283
454	A6NIW2	A6NIW2;Q5JSL3	Putative uncharacterized protein DOCK11;Activated Cdc42-associated guanine nucleotide exchange factor;Dedicator of cytokinesis protein 11;Zizimin-2	DOCK11;DOCK11;ZIZ2	S	1240	REDSRGSLIPEGA	_REDS(ph)RGS(ph)LIPEGATGFPDQGNTGENTR_	7	0.876953	8.41885	175.28	Ki6021_3	16606	Ki6021_6	16492	1.6292		0.61351	0.32857	8.678	3.4176	3.3576	5.1407	0.42475	0.41914	1.0063		1.6345
455	A6NIW2	A6NIW2;Q5JSL3	Putative uncharacterized protein DOCK11;Activated Cdc42-associated guanine nucleotide exchange factor;Dedicator of cytokinesis protein 11;Zizimin-2	DOCK11;DOCK11;ZIZ2	S	440	QLASDGSPKGSSP	_EMLWGSSTQLASDGS(ph)PK_	15	0.996391	24.4107	175.39	Ki6021_1	21170	Ki6025_1	16646	1.3915	1.7392		0.67997	3.3444	3.217	3.157	2.4877	0.44402		1.2013	0.51549	1.5835
456	A6NIW2	A6NIW2;Q5JSL3	Putative uncharacterized protein DOCK11;Activated Cdc42-associated guanine nucleotide exchange factor;Dedicator of cytokinesis protein 11;Zizimin-2	DOCK11;DOCK11;ZIZ2	S	157	EKDEDSSSLCSQK	_IPNHVFEIDEDCEKDEDSS(ph)SLCSQK_	19	0.460124	0	95.414	Ki6025_6	14879	Ki6021_6	16265
457	A6NIW2	A6NIW2;Q5JSL3	Putative uncharacterized protein DOCK11;Activated Cdc42-associated guanine nucleotide exchange factor;Dedicator of cytokinesis protein 11;Zizimin-2	DOCK11;DOCK11;ZIZ2	S	158	KDEDSSSLCSQKG	_IPNHVFEIDEDCEKDEDSS(ph)SLCSQK_	20	0.460124	0	95.414	Ki6025_6	14879	Ki6021_6	16265
458	A6NIW2	A6NIW2;Q5JSL3	Putative uncharacterized protein DOCK11;Activated Cdc42-associated guanine nucleotide exchange factor;Dedicator of cytokinesis protein 11;Zizimin-2	DOCK11;DOCK11;ZIZ2	S	12	KFTKRLSKPGTAA	_RLS(ph)KPGTAAELR_	3	0.999933	41.7147	117.03	Ki6024_8	5092	Ki6021_8	5785		0.21007				2.0975	0.56098	1.3784	0.1836	0.13825	0.21085	0.12387	0.28887
459	B4DS41	B4DS41;Q9GZM8-2;Q9GZM8;A6NIZ0	cDNA FLJ55173, highly similar to Nuclear distribution protein nudE-like 1;Mitosin-associated protein 1;Nuclear distribution protein nudE-like 1;Mitosin-associated protein 1;Nuclear distribution protein nudE-like 1;Putative uncharacterized protein NDEL1	EOPA;MITAP1;NDEL1;NUDEL;EOPA;MITAP1;NDEL1;NUDEL;NDEL1	S	249	QEVTRKSAPSSPT	_S(ph)APSS(ph)PTLDCEK_	1	0.997848	26.3823	104.17	Ki6025_1	6556	Ki6021_1	6431					3.1991	2.3462	1.5436	3.6405	1.0077	0.56305		0.86999	1.7684
460	B4DS41	B4DS41;Q9GZM8-2;Q9GZM8;A6NIZ0	cDNA FLJ55173, highly similar to Nuclear distribution protein nudE-like 1;Mitosin-associated protein 1;Nuclear distribution protein nudE-like 1;Mitosin-associated protein 1;Nuclear distribution protein nudE-like 1;Putative uncharacterized protein NDEL1	EOPA;MITAP1;NDEL1;NUDEL;EOPA;MITAP1;NDEL1;NUDEL;NDEL1	S	253	RKSAPSSPTLDCE	_S(ph)APSS(ph)PTLDCEK_	5	0.896626	10.675	104.17	Ki6025_1	6556	Ki6021_1	6431					3.1991	2.3462	1.5436	3.6405	1.0077	0.56305	0.94028	0.86999	1.7684
461	Q9HA26	E9PDE2;A6NJ09;Q8IUI4;C9J3S4;Q9HA26	Putative RUNDC2-like protein 2;RUN domain-containing protein 2B;RUNDC2-like protein;Putative uncharacterized protein RUNDC2B;RUN domain-containing protein 2A	RUNDC2B;RUNDC2L;RUNDC2B;RUNDC2;RUNDC2A	S	344	QKLDVKSIDDEDV	_LDVKS(ph)IDDEDVDENEDDVYGNSSGRK_	5	1	89.0812	129.22	Ki6021_5	15241	Ki6021_5	15211					4.7108	1.9065	2.9955		0.60878	0.5592	0.56625	0.35269	1.0225
462	C9JS35	C9JS35;Q92890-1;Q92890;Q541A5;A6NJ11;B4E3I3;B7Z9N3;A8MW31;C9JNP9	Putative uncharacterized protein UFD1L;Ubiquitin fusion degradation protein 1 homolog;Ubiquitin fusion degradation protein 1 homolog;Ubiquitin fusion degradation 1 like (Yeast), isoform CRA_b;Ubiquitin fusion degradation 1 protein;Ubiquitin fusion degradation 1-like;Putative uncharacterized protein UFD1L;cDNA FLJ59614, highly similar to Ubiquitin fusion degradation protein 1 homolog;cDNA, FLJ7889…	UFD1L;UFD1L;UFD1L;hCG_17901;ufd1;UFD1L;UFD1L;UFD1L;UFD1L	S	267	FRAFSGSGNRLDG	_AFSGS(ph)GNRLDGK_	5	0.999802	37.0414	87.149	Ki6021_3	5264	Ki6021_3	5264						11.809			1.4399	2.2843		1.3688
463	C9JS35	C9JS35;Q92890-1;Q92890;Q541A5;A6NJ11	Putative uncharacterized protein UFD1L;Ubiquitin fusion degradation protein 1 homolog;Ubiquitin fusion degradation protein 1 homolog;Ubiquitin fusion degradation 1 like (Yeast), isoform CRA_b;Ubiquitin fusion degradation 1 protein;Ubiquitin fusion degradation 1-like;Putative uncharacterized protein UFD1L	UFD1L;UFD1L;UFD1L;hCG_17901;ufd1;UFD1L;UFD1L	S	335	FSGEGQSLRKKGR	_FVAFSGEGQS(ph)LRKK_	10	0.993172	21.6273	184.34	Ki6025_7	9195	Ki5309_A_03	7745	24.648		5.8931		27.064	45.14		26.174	2.1025		2.2054	1.0751	10.081
464	C9JS35	C9JS35;Q92890-1;Q92890;Q541A5;A6NJ11;B4E3I3;B7Z9N3;A8MW31;C9JNP9	Putative uncharacterized protein UFD1L;Ubiquitin fusion degradation protein 1 homolog;Ubiquitin fusion degradation protein 1 homolog;Ubiquitin fusion degradation 1 like (Yeast), isoform CRA_b;Ubiquitin fusion degradation 1 protein;Ubiquitin fusion degradation 1-like;Putative uncharacterized protein UFD1L;cDNA FLJ59614, highly similar to Ubiquitin fusion degradation protein 1 homolog;cDNA, FLJ7889…	UFD1L;UFD1L;UFD1L;hCG_17901;ufd1;UFD1L;UFD1L;UFD1L;UFD1L	S	283	GVEPSPSPIKPGD	_GVEPSPS(ph)PIKPGDIK_	7	0.999928	41.3996	166.3	Ki6025_2	11019	Ki6021_2	12032	8.3462	14.502	4.5731	4.1005	53.18	157.37	20.36		12.42	3.5036	20.833	5.846	25.974
465	A6NJ78	A6NJ78	Methyltransferase 5 domain-containing protein 1;Probable S-adenosyl-L-methionine-dependent methyltransferase METT5D1	METT5D1	S	358	KTSQLGSDHENTE	_TSQLGS(ph)DHENTEEVSM(ox)R_	6	0.950154	12.9461	66.246	Ki6023_2	4814	Ki6023_2	4814					0.13359		0.27559				0.48682
466	Q8IWP9	Q8IWP9;B4DUJ5;Q7Z6N9;A6NJD7	CCRL1AP;Coiled-coil domain-containing protein 28A;cDNA FLJ60164, highly similar to Coiled-coil domain-containing protein 28A;CCDC28A protein;Putative uncharacterized protein CCDC28A	C6orf80;CCDC28A;CCDC28A;CCDC28A	S	239	DKRKTASDSNLDR	_TAS(ph)DSNLDRLLSDLEELNSSIQK_	3	0.466675	0	120.11	Ki6021_2	30762	Ki6021_2	30762
467	Q8IWP9	Q8IWP9;B4DUJ5;Q7Z6N9;A6NJD7	CCRL1AP;Coiled-coil domain-containing protein 28A;cDNA FLJ60164, highly similar to Coiled-coil domain-containing protein 28A;CCDC28A protein;Putative uncharacterized protein CCDC28A	C6orf80;CCDC28A;CCDC28A;CCDC28A	S	241	RKTASDSNLDRLL	_TAS(ph)DSNLDRLLSDLEELNSSIQK_	5	0.466675	0	120.11	Ki6021_2	30762	Ki6021_2	30762
468	A6NJF5	A6NJF5;Q9UI36;Q9UI36-2;D0FY35;Q9UI36-3;D0FY36;Q9UI36-4	Putative uncharacterized protein DACH1;Dachshund homolog 1;Dachshund homolog 1;Dachshund homolog 1 (Drosophila), isoform CRA_c;Putative uncharacterized protein DACH1;Dachshund homolog 1;Dachshund homolog 1 (Drosophila), isoform CRA_b;Putative uncharacterized protein DACH1;Dachshund homolog 1	DACH1;DACH;DACH1;DACH;DACH1;DACH1;hCG_32210;DACH;DACH1;DACH1;hCG_32210;DACH;DACH1	S	717	TLKQAASTDSLRV	_QAAS(ph)TDS(ph)LRVLNDSLTPEIEADR_	4	0.543436	0	91.414	Ki6017_1	22055	Ki6017_1	22055					7.8494
469	A6NJF5	A6NJF5;Q9UI36;Q9UI36-2;D0FY35;Q9UI36-3;D0FY36;Q9UI36-4	Putative uncharacterized protein DACH1;Dachshund homolog 1;Dachshund homolog 1;Dachshund homolog 1 (Drosophila), isoform CRA_c;Putative uncharacterized protein DACH1;Dachshund homolog 1;Dachshund homolog 1 (Drosophila), isoform CRA_b;Putative uncharacterized protein DACH1;Dachshund homolog 1	DACH1;DACH;DACH1;DACH;DACH1;DACH1;hCG_32210;DACH;DACH1;DACH1;hCG_32210;DACH;DACH1	S	720	QAASTDSLRVLND	_QAAS(ph)TDS(ph)LRVLNDSLTPEIEADR_	7	0.913126	7.20623	91.414	Ki6017_1	22055	Ki6017_1	22055					7.8494
470	Q76FK4	Q76FK4;A6NJK7;Q76FK4-4;A6H8Z4;Q76FK4-2;Q76FK4-3;F5H101;Q6AI50;B4DM91;F5GWN9	Nucleolar protein 8;Nucleolar protein Nop132;Putative uncharacterized protein NOL8;Nucleolar protein 8;Nucleolar protein Nop132;NOL8 protein;Nucleolar protein 8;Nucleolar protein Nop132;Nucleolar protein 8;Nucleolar protein Nop132;Putative uncharacterized protein DKFZp686P12242;cDNA FLJ60085, highly similar to Nucleolar protein 8	C9orf34;NOL8;NOP132;NOL8;C9orf34;NOL8;NOP132;NOL8;C9orf34;NOL8;NOP132;C9orf34;NOL8;NOP132;DKFZp686P12242	S	378	NDREYDSGDTDEI	_VSCHDS(ph)DDDIM(ox)RNDREYDS(ph)GDT(ph)DEIIAMK_	19	0.817736	4.97569	131.82	Ki6020_2	15191	Ki6020_3	8497	0.86992				0.61876	0.82121	1.3609	0.9268	0.53622
471	Q76FK4	Q76FK4;A6NJK7;Q76FK4-4;A6H8Z4;Q76FK4-2;Q76FK4-3;F5H101;Q6AI50;B4DM91	Nucleolar protein 8;Nucleolar protein Nop132;Putative uncharacterized protein NOL8;Nucleolar protein 8;Nucleolar protein Nop132;NOL8 protein;Nucleolar protein 8;Nucleolar protein Nop132;Nucleolar protein 8;Nucleolar protein Nop132;Putative uncharacterized protein DKFZp686P12242;cDNA FLJ60085, highly similar to Nucleolar protein 8	C9orf34;NOL8;NOP132;NOL8;C9orf34;NOL8;NOP132;NOL8;C9orf34;NOL8;NOP132;C9orf34;NOL8;NOP132;DKFZp686P12242	S	890	RFLETDSEEEQEE	_FLETDS(ph)EEEQEEVNEKK_	6	0.996648	24.7323	293.47	Ki6025_2	8609	Ki5309_A_01	7911	0.49022	0.86557	0.88053	1.1128	0.19026	0.19693	0.29402	0.072051	0.14269	0.069071	0.076887	0.16586	0.1327
472	Q76FK4	Q76FK4;A6NJK7;Q76FK4-4;A6H8Z4;Q76FK4-2;Q76FK4-3;F5H101;Q6AI50;B4DM91	Nucleolar protein 8;Nucleolar protein Nop132;Putative uncharacterized protein NOL8;Nucleolar protein 8;Nucleolar protein Nop132;NOL8 protein;Nucleolar protein 8;Nucleolar protein Nop132;Nucleolar protein 8;Nucleolar protein Nop132;Putative uncharacterized protein DKFZp686P12242;cDNA FLJ60085, highly similar to Nucleolar protein 8	C9orf34;NOL8;NOP132;NOL8;C9orf34;NOL8;NOP132;NOL8;C9orf34;NOL8;NOP132;C9orf34;NOL8;NOP132;DKFZp686P12242	S	837	SGKLFDSSDDDES	_LFDS(ph)S(ph)DDDESDS(ph)EDDSNRFK_	4	0.997977	26.9438	99.407	Ki6020_2	14625	Ki6020_1	20558					0.6094		0.92451	0.054682
473	Q76FK4	Q76FK4;A6NJK7;Q76FK4-4;A6H8Z4;Q76FK4-2;Q76FK4-3;F5H101;Q6AI50;B4DM91	Nucleolar protein 8;Nucleolar protein Nop132;Putative uncharacterized protein NOL8;Nucleolar protein 8;Nucleolar protein Nop132;NOL8 protein;Nucleolar protein 8;Nucleolar protein Nop132;Nucleolar protein 8;Nucleolar protein Nop132;Putative uncharacterized protein DKFZp686P12242;cDNA FLJ60085, highly similar to Nucleolar protein 8	C9orf34;NOL8;NOP132;NOL8;C9orf34;NOL8;NOP132;NOL8;C9orf34;NOL8;NOP132;C9orf34;NOL8;NOP132;DKFZp686P12242	S	838	GKLFDSSDDDESD	_LFDS(ph)S(ph)DDDESDS(ph)EDDSNRFK_	5	0.999813	37.2942	99.407	Ki6020_2	14625	Ki6020_1	20558					0.6094		0.92451	0.054682
474	Q76FK4	Q76FK4;A6NJK7;Q76FK4-4;A6H8Z4;Q76FK4-2;Q76FK4-3;F5H101;Q6AI50;B4DM91	Nucleolar protein 8;Nucleolar protein Nop132;Putative uncharacterized protein NOL8;Nucleolar protein 8;Nucleolar protein Nop132;NOL8 protein;Nucleolar protein 8;Nucleolar protein Nop132;Nucleolar protein 8;Nucleolar protein Nop132;Putative uncharacterized protein DKFZp686P12242;cDNA FLJ60085, highly similar to Nucleolar protein 8	C9orf34;NOL8;NOP132;NOL8;C9orf34;NOL8;NOP132;NOL8;C9orf34;NOL8;NOP132;C9orf34;NOL8;NOP132;DKFZp686P12242	S	845	DDDESDSEDDSNR	_LFDS(ph)S(ph)DDDESDS(ph)EDDSNRFK_	12	0.990055	22.3294	99.407	Ki6020_2	14625	Ki6020_1	20558					0.6094		0.92451	0.054682
475	Q76FK4	Q76FK4;A6NJK7;Q76FK4-4;A6H8Z4;Q76FK4-2;Q76FK4-3	Nucleolar protein 8;Nucleolar protein Nop132;Putative uncharacterized protein NOL8;Nucleolar protein 8;Nucleolar protein Nop132;NOL8 protein;Nucleolar protein 8;Nucleolar protein Nop132;Nucleolar protein 8;Nucleolar protein Nop132	C9orf34;NOL8;NOP132;NOL8;C9orf34;NOL8;NOP132;NOL8;C9orf34;NOL8;NOP132;C9orf34;NOL8;NOP132	S	1082	DPRLQDSSSEEED	_LQDS(ph)SS(ph)EEEDVTEETDHRNSSPGEASLLEK_	4	0.554822	0	75.436	Ki6020_2	14749	Ki6020_2	14629					0.37429		0.7126	0.037686	0.52606
476	Q76FK4	Q76FK4;A6NJK7;Q76FK4-4;A6H8Z4;Q76FK4-2;Q76FK4-3	Nucleolar protein 8;Nucleolar protein Nop132;Putative uncharacterized protein NOL8;Nucleolar protein 8;Nucleolar protein Nop132;NOL8 protein;Nucleolar protein 8;Nucleolar protein Nop132;Nucleolar protein 8;Nucleolar protein Nop132	C9orf34;NOL8;NOP132;NOL8;C9orf34;NOL8;NOP132;NOL8;C9orf34;NOL8;NOP132;C9orf34;NOL8;NOP132	S	1083	PRLQDSSSEEEDV	_LQDS(ph)SS(ph)EEEDVTEETDHRNSSPGEASLLEK_	5	0.554822	0	75.436	Ki6020_2	14749	Ki6020_2	14629					0.37429		0.7126	0.037686	0.52606
477	Q76FK4	Q76FK4;A6NJK7;Q76FK4-4;A6H8Z4;Q76FK4-2;Q76FK4-3	Nucleolar protein 8;Nucleolar protein Nop132;Putative uncharacterized protein NOL8;Nucleolar protein 8;Nucleolar protein Nop132;NOL8 protein;Nucleolar protein 8;Nucleolar protein Nop132;Nucleolar protein 8;Nucleolar protein Nop132	C9orf34;NOL8;NOP132;NOL8;C9orf34;NOL8;NOP132;NOL8;C9orf34;NOL8;NOP132;C9orf34;NOL8;NOP132	S	1084	RLQDSSSEEEDVT	_LQDS(ph)SS(ph)EEEDVTEETDHRNSSPGEASLLEK_	6	0.888734	6.05433	75.436	Ki6020_2	14749	Ki6020_2	14629					0.37429		0.7126	0.029934	0.52606
478	Q76FK4	Q76FK4;A6NJK7;Q76FK4-4;A6H8Z4;Q76FK4-2;Q76FK4-3	Nucleolar protein 8;Nucleolar protein Nop132;Putative uncharacterized protein NOL8;Nucleolar protein 8;Nucleolar protein Nop132;NOL8 protein;Nucleolar protein 8;Nucleolar protein Nop132;Nucleolar protein 8;Nucleolar protein Nop132	C9orf34;NOL8;NOP132;NOL8;C9orf34;NOL8;NOP132;NOL8;C9orf34;NOL8;NOP132;C9orf34;NOL8;NOP132	S	1099	TDHRNSSPGEASL	_NSS(ph)PGEASLLEK_	3	0.900805	9.58619	99.844	Ki6020_B_01	6526	Ki5309_A_01	6864	1.2876	3.9687	1.4202		1.4102	2.0964		0.68308
479	Q76FK4	Q76FK4;A6NJK7;Q76FK4-4;A6H8Z4;Q76FK4-2;Q76FK4-3;F5H101;Q6AI50;B4DM91;F5GWN9	Nucleolar protein 8;Nucleolar protein Nop132;Putative uncharacterized protein NOL8;Nucleolar protein 8;Nucleolar protein Nop132;NOL8 protein;Nucleolar protein 8;Nucleolar protein Nop132;Nucleolar protein 8;Nucleolar protein Nop132;Putative uncharacterized protein DKFZp686P12242;cDNA FLJ60085, highly similar to Nucleolar protein 8	C9orf34;NOL8;NOP132;NOL8;C9orf34;NOL8;NOP132;NOL8;C9orf34;NOL8;NOP132;C9orf34;NOL8;NOP132;DKFZp686P12242	S	365	RVSCHDSDDDIMR	_VSCHDS(ph)DDDIM(ox)RNDREYDS(ph)GDT(ph)DEIIAMK_	6	0.770637	5.62793	171.32	Ki6020_2	15191	Ki6021_2	6696	0.92387	0.73898	1.4637	1.1528	0.5288		1.0376	1.5143	0.71946	0.17773			0.77428
480	Q76FK4	Q76FK4;A6NJK7;Q76FK4-4;A6H8Z4;Q76FK4-2;Q76FK4-3;F5H101;Q6AI50;B4DM91;F5GWN9	Nucleolar protein 8;Nucleolar protein Nop132;Putative uncharacterized protein NOL8;Nucleolar protein 8;Nucleolar protein Nop132;NOL8 protein;Nucleolar protein 8;Nucleolar protein Nop132;Nucleolar protein 8;Nucleolar protein Nop132;Putative uncharacterized protein DKFZp686P12242;cDNA FLJ60085, highly similar to Nucleolar protein 8	C9orf34;NOL8;NOP132;NOL8;C9orf34;NOL8;NOP132;NOL8;C9orf34;NOL8;NOP132;C9orf34;NOL8;NOP132;DKFZp686P12242	S	268	ITPSKSSPVPVSD	_SS(ph)PVPVSDTQK_	2	0.907539	9.91908	93.345	Ki6025_1	4865	Ki5310_A_01	2252		2.859			0.90373	1.8462	2.4062		1.0556	0.44933	1.0028	1.2121	1.1766
481	A6NJT0	A6NJT0	Homeobox protein unc-4 homolog;Homeobox protein Uncx4.1	UNCX;UNCX4.1	S	341	ESLLSDSPPRRKA	_ASPFSVESLLSDS(ph)PPR_	13	0.868756	8.20887	190.44	Ki6020_B_01	19945	Ki6017_B_01	27638	15.288				32.759	10.439		10.334
482	A6NJT0	A6NJT0	Homeobox protein unc-4 homolog;Homeobox protein Uncx4.1	UNCX;UNCX4.1	S	100	GDPDKESPGCKRR	_LSDSGDPDKES(ph)PGCK_	11	0.995672	23.6232	142.45	Ki6025_2	2731	Ki6023_2	2680					4.6684		1.7581		59.87				6.0533
483	A6NJT0	A6NJT0	Homeobox protein unc-4 homolog;Homeobox protein Uncx4.1	UNCX;UNCX4.1	S	443	SAFARRSPDAVAS	_S(ph)PDAVASPGAPAPAPAPFR_	1	0.999991	50.3465	124.68	Ki5311_A_01	10441	Ki6019_B_02	13980	18.356	22.071	30.377		3.837	2.8082	37.506	33.08
484	A8K905	A8K905;A6NJZ9;Q8WTT2	cDNA FLJ77615, highly similar to Homo sapiens nucleolar complex associated 3 homolog (S. cerevisiae) (NOC3L), mRNA;Putative uncharacterized protein NOC3L;Factor for adipocyte differentiation 24;NOC3-like protein;Nucleolar complex protein 3 homolog;Nucleolar complex-associated protein 3-like protein	NOC3L;AD24;C10orf117;FAD24;NOC3L	S	787	SEVATESPLDFTK	_RYSSEVATES(ph)PLDFTK_	10	0.997451	25.9266	153.23	Ki6025_4	14796	Ki6021_4	17292	12.586	3.7085	2.8212	3.8545	3.2215	12.673	8.7989	4.5055	5.9559	1.0871	1.4983	1.2488	25.991
485	E7ETY1	E7ETY1;Q8NHQ3;A8K8W6;Q99708;A6NKN2;A8MTZ9	RBBP8 protein;cDNA FLJ75801, highly similar to Homo sapiens retinoblastoma binding protein 8 (RBBP8), transcript variant 1, mRNA;CtBP-interacting protein;Retinoblastoma-binding protein 8;Retinoblastoma-interacting protein and myosin-like;Putative uncharacterized protein RBBP8;Retinoblastoma binding protein 8, isoform CRA_b;Putative uncharacterized protein RBBP8	RBBP8;CTIP;RBBP8;hCG_37754;RBBP8;RBBP8	S	327	LPTRVSSPVFGAT	_VSS(ph)PVFGATSSIK_	3	0.914423	10.288	94.767	Ki5311_A_01	8870	Ki5311_A_01	8870	2.2566	3.8949	0.8411	2.9074
486	E7ETY1	E7ETY1;Q8NHQ3;A8K8W6;Q99708;A6NKN2;A8MTZ9	RBBP8 protein;cDNA FLJ75801, highly similar to Homo sapiens retinoblastoma binding protein 8 (RBBP8), transcript variant 1, mRNA;CtBP-interacting protein;Retinoblastoma-binding protein 8;Retinoblastoma-interacting protein and myosin-like;Putative uncharacterized protein RBBP8;Retinoblastoma binding protein 8, isoform CRA_b;Putative uncharacterized protein RBBP8	RBBP8;CTIP;RBBP8;hCG_37754;RBBP8;RBBP8	S	539	SSSRKASDGNCTL	_KAS(ph)DGNCTLPK_	3	0.999991	50.4025	102.97	Ki6022_4	3336	Ki6022_3	3453										0.032151
487	P49792	A6NKT7;B4DYH0;E7ESF1;Q68DN6;B4DTT2;Q68DN6-2;B4E0M7;B4DTM4;E7ES93;P49792;E9PGT0	RanBP2-like and GRIP domain-containing protein 3;cDNA FLJ56975, highly similar to Ran-binding protein 2-like 6;Ran-binding protein 2-like 2/6;RANBP2-like and GRIP domain-containing protein 1/2;cDNA FLJ54456, highly similar to Ran-binding protein 2-like 6;Ran-binding protein 2-like 2/6;RANBP2-like and GRIP domain-containing protein 1/2;cDNA FLJ58076, highly similar to Ran-binding protein 2-like 6;…	RGP3;RGPD3;RANBP2L2;RANBP2L6;RGP1;RGP2;RGPD1;RGPD2;RANBP2L2;RANBP2L6;RGP1;RGP2;RGPD1;RGPD2;NUP358;RANBP2	S	2510	TPKAVVSPPKFVF;TTKAVVSPPKFVF	_AVVS(ph)PPKFVFGSESVK_	4	1	81.0042	101.53	Ki6025_2	22576	Ki6022_2	21918							14.94		8.5773	0.85587	4.4181	4.0986	22.03
488	P49792	A6NKT7;B4DYH0;E7ESF1;Q68DN6;B4DTT2;Q68DN6-2;B4E0M7;B4DTM4;E7ES93;P49792;E9PGT0;O14715;Q99666	RanBP2-like and GRIP domain-containing protein 3;cDNA FLJ56975, highly similar to Ran-binding protein 2-like 6;Ran-binding protein 2-like 2/6;RANBP2-like and GRIP domain-containing protein 1/2;cDNA FLJ54456, highly similar to Ran-binding protein 2-like 6;Ran-binding protein 2-like 2/6;RANBP2-like and GRIP domain-containing protein 1/2;cDNA FLJ58076, highly similar to Ran-binding protein 2-like 6;…	RGP3;RGPD3;RANBP2L2;RANBP2L6;RGP1;RGP2;RGPD1;RGPD2;RANBP2L2;RANBP2L6;RGP1;RGP2;RGPD1;RGPD2;NUP358;RANBP2;RANBP2ALPHA;RANBP2L1;RANBP2L3;RGPD8;RANBP2L1;RANBP2L2;RGP5;RGP6;RGP7;RGPD5;RGPD6;RGPD7	S	2456	TPHVSRSSTPRES	_DSLITPHVSRS(ph)S(ph)TPRESPCGK_	11	0.48534	0	92.19	Ki6021_6	9717	Ki6019_2	9974						1.4536		6.1352
489	P49792	A6NKT7;B4DYH0;E7ESF1;Q68DN6;B4DTT2;Q68DN6-2;B4E0M7;B4DTM4;E7ES93;P49792;E9PGT0;O14715;Q99666	RanBP2-like and GRIP domain-containing protein 3;cDNA FLJ56975, highly similar to Ran-binding protein 2-like 6;Ran-binding protein 2-like 2/6;RANBP2-like and GRIP domain-containing protein 1/2;cDNA FLJ54456, highly similar to Ran-binding protein 2-like 6;Ran-binding protein 2-like 2/6;RANBP2-like and GRIP domain-containing protein 1/2;cDNA FLJ58076, highly similar to Ran-binding protein 2-like 6;…	RGP3;RGPD3;RANBP2L2;RANBP2L6;RGP1;RGP2;RGPD1;RGPD2;RANBP2L2;RANBP2L6;RGP1;RGP2;RGPD1;RGPD2;NUP358;RANBP2;RANBP2ALPHA;RANBP2L1;RANBP2L3;RGPD8;RANBP2L1;RANBP2L2;RGP5;RGP6;RGP7;RGPD5;RGPD6;RGPD7	S	2457	PHVSRSSTPRESP	_DSLITPHVSRS(ph)S(ph)TPRESPCGK_	12	0.48534	0	92.19	Ki6021_6	9717	Ki6019_2	9974						1.4536		6.1352
490	P49792	A6NKT7;C9JX22;B4DZH4;B4DYH0;E7ESF1;Q68DN6;B4DTT2;Q68DN6-2;B4E0M7;P49792;E9PGT0;D3DX73;O14715;Q99666;Q99666-2	RanBP2-like and GRIP domain-containing protein 3;Putative uncharacterized protein RGPD3;cDNA FLJ59078, highly similar to Ran-binding protein 2-like 6;cDNA FLJ56975, highly similar to Ran-binding protein 2-like 6;Ran-binding protein 2-like 2/6;RANBP2-like and GRIP domain-containing protein 1/2;cDNA FLJ54456, highly similar to Ran-binding protein 2-like 6;Ran-binding protein 2-like 2/6;RANBP2-like …	RGP3;RGPD3;RGPD3;RANBP2L2;RANBP2L6;RGP1;RGP2;RGPD1;RGPD2;RANBP2L2;RANBP2L6;RGP1;RGP2;RGPD1;RGPD2;NUP358;RANBP2;hCG_1994636;RANBP2ALPHA;RANBP2L1;RANBP2L3;RGPD8;RANBP2L1;RANBP2L2;RGP5;RGP6;RGP7;RGPD5;RGPD6;RGPD7;RANBP2L1;RANBP2L2;RGP5;RGP6;RGP7;RGPD5;RGPD6;RGPD7	S	767	PLYKNGSLRNADS	_NGS(ph)LRNADSEIK_	3	1	78.9184	139.46	Ki6025_3	4839	Ki6021_3	5680					1.6429	1.1207	1.0149		1.1945	0.56158	0.53577	0.26494	0.75802
491	P49792	A6NKT7;P49792;E9PGT0;O14715;Q99666	RanBP2-like and GRIP domain-containing protein 3;358 kDa nucleoporin;E3 SUMO-protein ligase RanBP2;Nuclear pore complex protein Nup358;Nucleoporin Nup358;p270;Ran-binding protein 2;Ran-binding protein 2-like 3;RANBP2-like and GRIP domain-containing protein 8;Ran-binding protein 2-like 1/2;RANBP2-like and GRIP domain-containing protein 5/6;Sperm membrane protein BS-63	RGP3;RGPD3;NUP358;RANBP2;RANBP2ALPHA;RANBP2L1;RANBP2L3;RGPD8;RANBP2L1;RANBP2L2;RGP5;RGP6;RGP7;RGPD5;RGPD6;RGPD7	S	2555	FNAPLKSNNSETS	_S(ph)NNSETSSVAQSGSESKVEPK_	1	0.616208	2.13069	54.672	Ki6022_2	4791	Ki6022_2	4791										0.089879			0.25575
492	P49792	A6NKT7;C9JX22;B4DZH4;B4DYH0;E7ESF1;Q68DN6;B4DTT2;Q68DN6-2;B4E0M7;P49792;E9PGT0;O14715;Q99666	RanBP2-like and GRIP domain-containing protein 3;Putative uncharacterized protein RGPD3;cDNA FLJ59078, highly similar to Ran-binding protein 2-like 6;cDNA FLJ56975, highly similar to Ran-binding protein 2-like 6;Ran-binding protein 2-like 2/6;RANBP2-like and GRIP domain-containing protein 1/2;cDNA FLJ54456, highly similar to Ran-binding protein 2-like 6;Ran-binding protein 2-like 2/6;RANBP2-like …	RGP3;RGPD3;RGPD3;RANBP2L2;RANBP2L6;RGP1;RGP2;RGPD1;RGPD2;RANBP2L2;RANBP2L6;RGP1;RGP2;RGPD1;RGPD2;NUP358;RANBP2;RANBP2ALPHA;RANBP2L1;RANBP2L3;RGPD8;RANBP2L1;RANBP2L2;RGP5;RGP6;RGP7;RGPD5;RGPD6;RGPD7	S	1953	FADLAKSTSGEGF;FADVAKSTSGEGF	_S(ph)TSGEGFQFGKK_	1	0.333333	0	71.806	Ki6025_3	8314	Ki6025_3	8314
493	P49792	A6NKT7;C9JX22;B4DZH4;B4DYH0;E7ESF1;Q68DN6;B4DTT2;Q68DN6-2;B4E0M7;P49792;E9PGT0;O14715;Q99666	RanBP2-like and GRIP domain-containing protein 3;Putative uncharacterized protein RGPD3;cDNA FLJ59078, highly similar to Ran-binding protein 2-like 6;cDNA FLJ56975, highly similar to Ran-binding protein 2-like 6;Ran-binding protein 2-like 2/6;RANBP2-like and GRIP domain-containing protein 1/2;cDNA FLJ54456, highly similar to Ran-binding protein 2-like 6;Ran-binding protein 2-like 2/6;RANBP2-like …	RGP3;RGPD3;RGPD3;RANBP2L2;RANBP2L6;RGP1;RGP2;RGPD1;RGPD2;RANBP2L2;RANBP2L6;RGP1;RGP2;RGPD1;RGPD2;NUP358;RANBP2;RANBP2ALPHA;RANBP2L1;RANBP2L3;RGPD8;RANBP2L1;RANBP2L2;RGP5;RGP6;RGP7;RGPD5;RGPD6;RGPD7	S	1955	DLAKSTSGEGFQF;DVAKSTSGEGFQF	_S(ph)TSGEGFQFGKK_	3	0.333333	0	71.806	Ki6025_3	8314	Ki6025_3	8314	0.45813	1.868	3.8417	4.7257		1.6339			1.3013	0.41992	0.8708	1.6623	0.74936
494	P68371	A6NKZ8;P04350;B4DE77;B4DJ43;B4DFH6;P07437;Q5SU16;Q5JP53;B4DY90;Q6LC01;Q5ST81;B7ZAK1;B4DQN9;B4E052;E7EWR1;B4DMU8;B4DXZ5;E7ENH1;Q96B85;Q1KSF8;F5H894;A6NNZ2;P68371;Q8IZ29;Q8IWP6;Q8N6N5;B3KML9;Q96HX0;Q13885;Q9BVA1;B2R6L0;O43209;F5H8C9;B7Z4N1;E7EX69;Q9UGA2;Q3ZCM7;Q5SQY0;C9JAA5;F5H0I4;Q5SQY1;Q9BUF5;B4DP54;B3KS31;B4E386;Q9BUU9	Putative tubulin beta chain-like protein ENSP00000290377;Tubulin 5 beta;Tubulin beta-4 chain;cDNA FLJ55189, highly similar to Tubulin beta-4 chain;cDNA FLJ53341, highly similar to Tubulin beta-4 chain;cDNA FLJ52536, highly similar to Tubulin beta-4 chain;Tubulin beta chain;Tubulin beta-5 chain;Beta 5-tubulin;Beta-tubulin protein;Tubulin beta polypeptide;Tubulin, beta;Tubulin, beta, isoform CRA_a;…	TUBB4;TUBB5;OK/SW-cl.56;TUBB;TUBB5;DAAP-285E11.4-001;DADB-118P11.3-001;DAMA-26D6.3-001;DAMC-316D20.4-001;DAQB-47P19.9-001;DASS-191K16.2-001;hCG_26016;OK/SW-cl.56;TUBB;XXbac-BCX111D4.2-001;XXbac-BPG252P9.4-001;DAAP-285E11.4-003;DADB-118P11.3-003;DAMA-26D6.3-003;DAMC-316D20.4-003;DAQB-47P19.9-003;DASS-191K16.2-003;TUBB;XXbac-BCX111D4.2-003;XXbac-BPG252P9.4-003;DAAP-285E11.4-002;DADB-118P11.3-002;DA…	S	278	PLTSRGSQQYRAL	_LHFFM(ox)PGFAPLT(ph)SRGS(ph)QQYR_	16	0.549781	0.980404	99.566	Ki6019_3	20581	Ki6025_7	21512							0.091604
495	Q8IY57	Q8IY57;A6NL56;Q8IY57-2;B4DFU3	YY1-associated factor 2;Putative uncharacterized protein YAF2;YY1 associated factor 2, isoform CRA_e;YY1-associated factor 2;cDNA FLJ59574, highly similar to YY1-associated factor 2	YAF2;hCG_1997687;YAF2;YAF2	S	167	GMSRSSSPRGEAS	_SSS(ph)PRGEAS(ph)SLNGESH_	3	0.896837	12.6089	163.51	Ki6023_1	5571	Ki6022_2	4828	2.7362	12.781	1.9975	6.1569	6.7758	3.3838	8.1102	4.5702	2.2904	2.2021	0.38623	1.7656	2.9704
496	Q8IY57	Q8IY57;A6NL56;Q8IY57-2;B4DFU3	YY1-associated factor 2;Putative uncharacterized protein YAF2;YY1 associated factor 2, isoform CRA_e;YY1-associated factor 2;cDNA FLJ59574, highly similar to YY1-associated factor 2	YAF2;hCG_1997687;YAF2;YAF2	S	173	SPRGEASSLNGES	_SSS(ph)PRGEAS(ph)SLNGESH_	9	0.543751	0.748558	163.51	Ki6023_1	5571	Ki6022_2	4828						1.8018	0.86532			0.32398	0.38623	0.39686	0.86221
497	Q969H6	Q969H6;A6NL80	Ribonuclease P/MRP protein subunit POP5;cDNA FLJ50319, highly similar to Homo sapiens processing of 5, ribonuclease P/MRP subunit, transcript variant 3, mRNA;Processing of 5, ribonuclease P/MRP subunit (S. cerevisiae), isoform CRA_b;Putative uncharacterized protein POP5	AD-008;HSPC004;POP5;x0003;hCG_27768;POP5	S	154	LEEEEESGEEAAE	_SCLLEEEEES(ph)GEEAAEAM(ox)E_	10	0.99354	21.8694	180.31	Ki6025_1	17275	Ki6023_1	17249											0.11194
498	C4P096	C4P096;E2QRA4;Q9NRI5;A7E2W8;Q9NRI5-2;Q5T409;C4P098;A6NLH2;C4P094;F5H1F1;C4P0A3;C4P0A4;Q9NRI5-3;C4P0B6;C4P0B1;C4P0B0;C4P095;C4P0A1;C4P0A5;C4P093;C4P0C4;C4P0A0;C4P0D2;C4P0C8;C4P0D0;C4P0D1;C4P092;C4P0A9;C4P0D3;Q9NRI5-4;C4P091;C4P0C7	Disrupted in schizophrenia 1 isoform 8;Disrupted in schizophrenia 1 protein;Disrupted in schizophrenia 1;Disrupted in schizophrenia 1 protein;Disrupted in schizophrenia 1;Disrupted in schizophrenia 1 isoform 10;Putative uncharacterized protein DISC1;Disrupted in schizophrenia 1 isoform 6;Disrupted in schizophrenia 1 isoform 15;Disrupted in schizophrenia 1 isoform 16;Disrupted in schizophrenia 1 p…	DISC1;DISC1;KIAA0457;DISC1;DISC1;KIAA0457;DISC1;RP4-730B13.1-002;DISC1;DISC1;DISC1;DISC1;DISC1;DISC1;KIAA0457;DISC1;DISC1;DISC1;DISC1;DISC1;DISC1;DISC1;DISC1;DISC1;DISC1;DISC1;DISC1;DISC1;DISC1;DISC1;DISC1;DISC1;KIAA0457;DISC1;DISC1	S	97	RGLLVRSPVSKSA	_GLLVRS(ph)PVSK_	6	0.981756	17.3089	125.74	Ki6025_3	8844	Ki6025_3	8844					6.8006	2.0838	1.9457		2.9024	0.79236			0.93018
499	A6NM59	A6NM59;B4DTE1;Q03989;B7Z981;F6Q9D3	Putative uncharacterized protein ARID5A;cDNA FLJ54879, highly similar to Homo sapiens AT rich interactive domain 5A (MRF1-like) (ARID5A), transcript variant 1, mRNA;AT-rich interactive domain-containing protein 5A;Modulator recognition factor 1;cDNA FLJ55425, highly similar to Homo sapiens AT rich interactive domain 5A (MRF1-like) (ARID5A), transcript variant 1, mRNA	ARID5A;ARID5A;MRF1	S	23	ALDPPASPKPAGK	_KQST(ph)EGDALDPPAS(ph)PKPAGK_	14	0.999997	55.5819	58.712	Ki6020_2	6923	Ki6020_2	6923					1.7124	0.38953	0.26895	2.1353
500	P41227	P41227;A6NM98	N-alpha-acetyltransferase 10, NatA catalytic subunit;N-terminal acetyltransferase complex ARD1 subunit homolog A;ARD1 homolog A, N-acetyltransferase (S. cerevisiae), isoform CRA_b;Putative uncharacterized protein NAA10	ARD1;ARD1A;NAA10;TE2;ARD1A;hCG_39228;NAA10	S	186	VESKGNSPPSSGE	_GNS(ph)PPSSGEACREEK_	3	0.999989	50.0855	144.18	Ki6025_3	2293	Ki6021_3	2717		117.49	6.5846	18.194	3.9497	17.613	55.263	11.96	7.8779	19.272	43.053	12.586	37.185
501	P41227	P41227;A6NM98	N-alpha-acetyltransferase 10, NatA catalytic subunit;N-terminal acetyltransferase complex ARD1 subunit homolog A;ARD1 homolog A, N-acetyltransferase (S. cerevisiae), isoform CRA_b;Putative uncharacterized protein NAA10	ARD1;ARD1A;NAA10;TE2;ARD1A;hCG_39228;NAA10	S	182	IENKVESKGNSPP	_HVVLGAIENKVES(ph)K_	13	1	82.0687	115.34	Ki6025_7	10444	Ki6021_7	11792			1.182				34.211		3.7012				11.466
502	A6NMQ1	A6NMQ1;P09884	DNA polymerase;DNA polymerase alpha catalytic subunit;DNA polymerase alpha catalytic subunit p180	POLA1;POLA;POLA1	S	215	PSGKIASPVSRKE	_IAS(ph)PVSRKEPPLTPVPLK_	3	0.998053	27.1077	73.928	Ki6025_6	14142	Ki6021_5	14664						9.323	5.9299		2.0721	1.2048	6.46	2.0368	7.028
503	A6NMQ1	A6NMQ1;P09884	DNA polymerase;DNA polymerase alpha catalytic subunit;DNA polymerase alpha catalytic subunit p180	POLA1;POLA;POLA1	S	192	ILKKKRSIGASPN	_S(ph)IGASPNPFSVHTATAVPSGK_	1	0.999421	32.455	84.975	Ki6020_B_02	13288	Ki6020_B_02	13288					23.401	2.0713	2.0289	36.394			46.192
504	Q5T5H1	Q5T5H1;C9JUF4;A6NMQ3;O43768-4;O43768-3;E9PB69;O43768;O43768-2;O43768-7;O43768-5;O43768-6;D6RE62;O43768-8	Endosulfine alpha;Putative uncharacterized protein ENSA;Putative uncharacterized protein ENSA;Alpha-endosulfine;ARPP-19e;Alpha-endosulfine;ARPP-19e;Alpha-endosulfine;ARPP-19e;Alpha-endosulfine;ARPP-19e;Alpha-endosulfine;ARPP-19e;Alpha-endosulfine;ARPP-19e;Alpha-endosulfine;ARPP-19e;Alpha-endosulfine;ARPP-19e	ENSA;RP11-54A4.10-004;ENSA;ENSA;ENSA;ENSA;ENSA;ENSA;ENSA;ENSA;ENSA;ENSA	S	43	LKAKYPSLGQKPG	_YPS(ph)LGQKPGGSDFLM(ox)K_	3	0.951492	12.9272	72.898	Ki5309_A_02	11022	Ki6025_6	13795	1.9425		0.43328	0.45293					0.30648	0.98094	2.1399	1.1031	3.3783
505	Q5T5H1	Q5T5H1;C9JUF4;A6NMQ3;O43768-4;O43768-3;E9PB69;O43768;O43768-2;O43768-7;O43768-5;O43768-6;D6RE62;P56211;P56211-2	Endosulfine alpha;Putative uncharacterized protein ENSA;Putative uncharacterized protein ENSA;Alpha-endosulfine;ARPP-19e;Alpha-endosulfine;ARPP-19e;Alpha-endosulfine;ARPP-19e;Alpha-endosulfine;ARPP-19e;Alpha-endosulfine;ARPP-19e;Alpha-endosulfine;ARPP-19e;Alpha-endosulfine;ARPP-19e;cAMP-regulated phosphoprotein 19;cAMP-regulated phosphoprotein 19	ENSA;RP11-54A4.10-004;ENSA;ENSA;ENSA;ENSA;ENSA;ENSA;ENSA;ENSA;ENSA;ARPP19;ARPP19	S	83	GQKYFDSGDYNMA;MQKYFDSGDYNMA	_YFDS(ph)GDYNMAK_	4	1	104.187	201.46	Ki6025_1	14130	Ki6021_1	14933	3.5441	24.79	2.129	2.9606	29.169	52.135	22.111	11.371	0.80919	5.1246	10.278	1.9713	6.7938
506	A6NNC1	A6NNC1;B4DJT3	Putative POM121-like protein 1-like;cDNA FLJ54498, weakly similar to Mucin-like protein 1		S	202	AFQRINSALHVED	_INS(ph)ALHVEDK_	3	1	147.909	147.91	Ki6022_2	6322	Ki6022_2	6322										0.42155
507	O95248-4	O95248-4;O95248;A6PVG8	Myotubularin-related protein 5;SET-binding factor 1;Myotubularin-related protein 5;SET-binding factor 1;SET binding factor 1	MTMR5;SBF1;MTMR5;SBF1;RP4-579N16.7-003;SBF1	S	1141	LGTLSSSLSRAKS	_LGLGTLSSS(ph)LSR_	9	0.657444	6.54866	100.04	Ki6025_1	18888	Ki6022_1	25758	0.31045		0.73984	0.14472		1.1085					0.47456		0.639
508	B0QZ18	B0QZ18;Q99829;F2Z2V0;A6PVH9;E7ENH5;Q5JX44;Q5JX60;Q5JX59;Q5JX58;Q59EI4;Q5JX45;Q5JX56;Q5JX52;Q5JX61;Q5JX55;Q5JX54;E7EV27;Q5JX57;Q5JX53	Copine I;HCG38213, isoform CRA_b;Copine I;Copine-1;Copine I;Copine I;Copine I;Copine I;Copine I;Copine I variant;Copine I;Copine I;Copine I;Copine I;Copine I;Copine I;Copine I;Copine I	CPNE1;hCG_38213;RP1-309K20.2-005;CPN1;CPNE1;CPNE1;RP1-309K20.2-032;CPNE1;RP1-309K20.2-007;CPNE1;RP1-309K20.2-009;CPNE1;RP1-309K20.2-008;CPNE1;RP1-309K20.2-016;CPNE1;RP1-309K20.2-013;CPNE1;RP1-309K20.2-012;CPNE1;RP1-309K20.2-014;CPNE1;RP1-309K20.2-017;CPNE1;RP1-309K20.2-010;CPNE1;RP1-309K20.2-011;CPNE1;RP1-309K20.2-020;CPNE1;RP1-309K20.2-021	S	60	RVRNCSSPEFSKT	_VRNCSS(ph)PEFSK_	6	0.842701	7.45888	105.03	Ki6025_4	3197	Ki6023_4	3387							6.356		5.2165		4.1334	2.7566	12.619
509	Q99755	Q99755;A6PW57;Q99755-3;B4DIN0;E9PBQ1;P78517;A2A3N6;B2R729	68 kDa type I phosphatidylinositol-4-phosphate 5-kinase alpha;Phosphatidylinositol-4-phosphate 5-kinase type I alpha;Phosphatidylinositol-4-phosphate 5-kinase type-1 alpha;Phosphatidylinositol-4-phosphate 5-kinase, type I, alpha;68 kDa type I phosphatidylinositol-4-phosphate 5-kinase alpha;Phosphatidylinositol-4-phosphate 5-kinase type I alpha;Phosphatidylinositol-4-phosphate 5-kinase type-1 alph…	PIP5K1A;PIP5K1A;RP11-68I18.9-015;PIP5K1A;PIPSL;PSMD4P2	S	460	PLKPSPSKKFRSG	_KIPLKPSPS(ph)K_	9	0.983044	17.6325	108.43	Ki6025_9	6006	Ki6019_B_08	4080							19.737		1.3896	3.5934	4.583	1.0981	5.6278
510	Q14CV6	Q14CV6;Q8N884;A6PW79;Q8N884-2	Chromosome 6 open reading frame 150;Uncharacterized protein C6orf150;Chromosome 6 open reading frame 150;Uncharacterized protein C6orf150	C6orf150;C6orf150;C6orf150;RP11-398K22.2-004;C6orf150	S	163	DAAPGASKLRAVL	_RDAAPGAS(ph)KLR_	8	1	118.905	118.9	Ki5312_A_05	1555	Ki5312_A_05	1555
511	A6YR18	A6YR18;Q15831;Q9HBS3;E7EW76;Q59FA7	Polarization-related protein LKB1;Renal carcinoma antigen NY-REN-19;Serine/threonine-protein kinase 11;Serine/threonine-protein kinase LKB1;Putative uncharacterized protein;Serine/threonine protein kinase 11 variant	LKB1;PJS;STK11	S	31	FIHRIDSTEVIYQ	_IDS(ph)TEVIYQPR_	3	0.89506	9.30911	132.32	Ki6017_B_01	13229	Ki5310_A_01	7755					4.3334
512	Q9H582	Q9H582;A7E234;Q9H582-2;F5GWV4;Q9NZF0;Q9NVH8	Zinc finger motif enhancer-binding protein 2;Zinc finger protein 644;ZNF644 protein;Zinc finger motif enhancer-binding protein 2;Zinc finger protein 644;BM-005;cDNA FLJ10725 fis, clone NT2RP3001214	KIAA1221;ZEP2;ZNF644;ZNF644;KIAA1221;ZEP2;ZNF644	S	1000	EARHVVSPEQIAT	_HVVS(ph)PEQIATSDK_	4	0.999997	55.2159	199.8	Ki6025_3	8784	Ki6019_B_03	9762	0.54467	1.1501	0.70609				1.3311		0.71413	0.41264	0.29654	0.362	0.5949
513	Q9H582	Q9H582;A7E234;Q9H582-2;Q569I6;F5GWV4;Q9NZF0	Zinc finger motif enhancer-binding protein 2;Zinc finger protein 644;ZNF644 protein;Zinc finger motif enhancer-binding protein 2;Zinc finger protein 644;ZNF644 protein;BM-005	KIAA1221;ZEP2;ZNF644;ZNF644;KIAA1221;ZEP2;ZNF644;ZNF644	S	637	LEEPVDSDSTKTL	_RKNDILEEPVDS(ph)DSTK_	12	0.958627	16.6596	95.197	Ki6025_10	8134	Ki6021_10	9444									0.76345		2.9619		0.57899
514	Q9H582	Q9H582;A7E234;Q9H582-2;Q569I6	Zinc finger motif enhancer-binding protein 2;Zinc finger protein 644;ZNF644 protein;Zinc finger motif enhancer-binding protein 2;Zinc finger protein 644;ZNF644 protein	KIAA1221;ZEP2;ZNF644;ZNF644;KIAA1221;ZEP2;ZNF644;ZNF644	S	356	TDEDLESVDAFQH	_VKPESTDEDLES(ph)VDAFQHLIYNPDK_	12	0.973252	15.8743	53.779	Ki6025_5	23794	Ki6025_5	23748													0.27835
515	B2RWN8	A7E2B6;Q8WYB5-3;B2RWN8;Q8WYB5;Q8WYB5-2	MYST4 protein;Histone acetyltransferase MORF;Histone acetyltransferase MOZ2;Histone acetyltransferase MYST4;Monocytic leukemia zinc finger protein-related factor;MOZ, YBF2/SAS3, SAS2 and TIP60 protein 4;MYST histone acetyltransferase (Monocytic leukemia) 4;Histone acetyltransferase MORF;Histone acetyltransferase MOZ2;Histone acetyltransferase MYST4;Monocytic leukemia zinc finger protein-related f…	MYST4;KIAA0383;MORF;MOZ2;MYST4;MYST4;KIAA0383;MORF;MOZ2;MYST4;KIAA0383;MORF;MOZ2;MYST4	S	1296	EEQKETSEGKTSP	_ETS(ph)EGKTSPS(ph)PIRIEEEVK_	3	0.354752	0	55.206	Ki6020_B_02	10094	Ki6025_5	11412						0.15654							0.25751
516	B2RWN8	A7E2B6;Q8WYB5-3;B2RWN8;Q8WYB5;Q8WYB5-2	MYST4 protein;Histone acetyltransferase MORF;Histone acetyltransferase MOZ2;Histone acetyltransferase MYST4;Monocytic leukemia zinc finger protein-related factor;MOZ, YBF2/SAS3, SAS2 and TIP60 protein 4;MYST histone acetyltransferase (Monocytic leukemia) 4;Histone acetyltransferase MORF;Histone acetyltransferase MOZ2;Histone acetyltransferase MYST4;Monocytic leukemia zinc finger protein-related f…	MYST4;KIAA0383;MORF;MOZ2;MYST4;MYST4;KIAA0383;MORF;MOZ2;MYST4;KIAA0383;MORF;MOZ2;MYST4	S	1303	EGKTSPSPIRIEE	_TSPS(ph)PIRIEEEVK_	4	0.999232	34.1512	55.206	Ki6019_B_02	13993	Ki6025_5	11412	0.26697		1.1043		0.10186	0.20018	0.86912	0.46761					0.61179
517	Q9UKL3	Q9UKL3;A7E2C0;Q5T791	CASP8-associated protein 2;FLICE-associated huge protein;CASP8AP2 protein;CASP8 associated protein 2	CASP8AP2;FLASH;KIAA1315;RIP25;CASP8AP2;CASP8AP2;RP11-63K6.3-003	S	567	KLNLTLSPAKKQP	_LNLTLS(ph)PAK_	6	0.998004	26.9905	138.22	Ki6025_1	15810	Ki5309_A_05	7216	4.8711	8.3076	1.6883	3.8238	6.0338	4.3693	16.41		4.2373	0.68192	16.462	4.4105	18.872
518	Q9UKL3	Q9UKL3;A7E2C0;Q5T791	CASP8-associated protein 2;FLICE-associated huge protein;CASP8AP2 protein;CASP8 associated protein 2	CASP8AP2;FLASH;KIAA1315;RIP25;CASP8AP2;CASP8AP2;RP11-63K6.3-003	S	1380	ISDDNWSLLSSEK	_M(ox)ISDDNWS(ph)LLS(ph)SEK_	8	0.999998	58.5121	136.26	Ki6018_1	20554	Ki6018_1	20554						4.2913							2.9966
519	Q9UKL3	Q9UKL3;A7E2C0;Q5T791	CASP8-associated protein 2;FLICE-associated huge protein;CASP8AP2 protein;CASP8 associated protein 2	CASP8AP2;FLASH;KIAA1315;RIP25;CASP8AP2;CASP8AP2;RP11-63K6.3-003	S	1383	DNWSLLSSEKGPS	_M(ox)ISDDNWS(ph)LLS(ph)SEK_	11	0.97728	16.3361	136.26	Ki6018_1	20554	Ki6018_1	20554						4.2913							2.9966
520	Q9UKL3	Q9UKL3;A7E2C0;Q5T791	CASP8-associated protein 2;FLICE-associated huge protein;CASP8AP2 protein;CASP8 associated protein 2	CASP8AP2;FLASH;KIAA1315;RIP25;CASP8AP2;CASP8AP2;RP11-63K6.3-003	S	928	ADTCKNSPLDELE	_NS(ph)PLDELEEGEIRS(ph)DSETSKPQESFEK_	2	0.874888	9.36381	46.818	Ki6020_2	19201	Ki6019_B_04	18957							1.9057	0.84946
521	Q9UKL3	Q9UKL3;A7E2C0;Q5T791	CASP8-associated protein 2;FLICE-associated huge protein;CASP8AP2 protein;CASP8 associated protein 2	CASP8AP2;FLASH;KIAA1315;RIP25;CASP8AP2;CASP8AP2;RP11-63K6.3-003	S	940	EEGEIRSDSETSK	_NS(ph)PLDELEEGEIRS(ph)DSETSKPQESFEK_	14	0.904928	10.936	46.818	Ki6020_2	19201	Ki6019_B_04	18957					4.129	1.1183	1.856	6.6545	1.2802	0.45736	0.55327	0.61881	1.6679
522	Q9UKL3	Q9UKL3;A7E2C0;Q5T791	CASP8-associated protein 2;FLICE-associated huge protein;CASP8AP2 protein;CASP8 associated protein 2	CASP8AP2;FLASH;KIAA1315;RIP25;CASP8AP2;CASP8AP2;RP11-63K6.3-003	S	1249	NIKNSQSEERSLE	_NSQS(ph)EERSLEVHCPST(ph)PK_	4	0.483657	1.11783	60.032	Ki6020_3	7083	Ki6020_3	7083							2.6529
523	Q9UKL3	Q9UKL3;A7E2C0;Q5T791	CASP8-associated protein 2;FLICE-associated huge protein;CASP8AP2 protein;CASP8 associated protein 2	CASP8AP2;FLASH;KIAA1315;RIP25;CASP8AP2;CASP8AP2;RP11-63K6.3-003	S	1260	LEVHCPSTPKSEK	_SLEVHCPS(ph)TPK_	8	0.499975	0	60.032	Ki6019_B_03	6240	Ki6020_3	7083						3.4779	1.4489		1.1109				3.4347
524	Q9UKL3	Q9UKL3;A7E2C0;Q5T791	CASP8-associated protein 2;FLICE-associated huge protein;CASP8AP2 protein;CASP8 associated protein 2	CASP8AP2;FLASH;KIAA1315;RIP25;CASP8AP2;CASP8AP2;RP11-63K6.3-003	S	1161	KSFGRDSDEGKLE	_SFGRDS(ph)DEGKLEK_	6	0.999899	39.9701	80.522	Ki6021_7	5276	Ki6021_7	5276					2.5259		3.3977		0.94068		0.89475	1.0904	2.2731
525	Q9UKL3	Q9UKL3;A7E2C0;Q5T791	CASP8-associated protein 2;FLICE-associated huge protein;CASP8AP2 protein;CASP8 associated protein 2	CASP8AP2;FLASH;KIAA1315;RIP25;CASP8AP2;CASP8AP2;RP11-63K6.3-003	S	166	KTKDLKSRSPHLD	_S(ph)RSPHLDDCSK_	1	0.966766	14.6374	87.719	Ki6020_8	2636	Ki6020_8	2636							3.5967	5.0317
526	Q9UKL3	Q9UKL3;A7E2C0;Q5T791	CASP8-associated protein 2;FLICE-associated huge protein;CASP8AP2 protein;CASP8 associated protein 2	CASP8AP2;FLASH;KIAA1315;RIP25;CASP8AP2;CASP8AP2;RP11-63K6.3-003	S	875	KVLRNESPPQVPV	_VLRNES(ph)PPQVPVYNNSHK_	6	0.999927	41.8671	56.339	Ki6025_7	9680	Ki6025_6	9772	1.1146		0.93967		3.5042		1.2511		2.0571	0.67392	0.7876	0.74873	1.5002
527	O00334	O00334;Q5SR50;A7E2E0;B2RAH3;O00329;Q1WIQ9;Q1WIR0;B7ZM44;Q59HC4;B4E0L4;F5H807	Phosphatidylinositol 3-kinase delta catalytic subunit;Phosphoinositide-3-kinase, catalytic, delta polypeptide;Phosphoinositide-3-kinase, catalytic, delta polypeptide;cDNA, FLJ94916, highly similar to Homo sapiens phosphoinositide-3-kinase, catalytic, delta polypeptide (PIK3CD), mRNA;Phosphatidylinositol-4,5-bisphosphate 3-kinase 110 kDa catalytic subunit delta;Phosphatidylinositol-4,5-bisphosphat…	PIK3CD;RP11-558F24.3-003;PIK3CD;PIK3CD;PIK3CD	S	544	ILERRGSGELYEH	_RGS(ph)GELYEHEK_	3	1	67.1706	99.5	Ki6021_8	3621	Ki6021_8	3621							2.3687	3.615	0.29924
528	A7E2E5	A7E2E5;Q13370;B7ZM37;Q59FY3	Phosphodiesterase 3B, cGMP-inhibited;CGIPDE1;cGMP-inhibited 3',5'-cyclic phosphodiesterase B;Cyclic GMP-inhibited phosphodiesterase B;PDE3B protein;Phosphodiesterase 3B, cGMP-inhibited variant	PDE3B;PDE3B;PDE3B	S	318	KIFRRPSLPCISR	_RPS(ph)LPCISR_	3	0.999978	46.5188	94.692	Ki6021_4	12142	Ki5309_A_05	6024	1.271	3.1073	1.4735	1.4476			9.8852	4.4369	4.0342
529	A7E2E5	A7E2E5;Q13370;B7ZM37;Q59FY3	Phosphodiesterase 3B, cGMP-inhibited;CGIPDE1;cGMP-inhibited 3',5'-cyclic phosphodiesterase B;Cyclic GMP-inhibited phosphodiesterase B;PDE3B protein;Phosphodiesterase 3B, cGMP-inhibited variant	PDE3B;PDE3B;PDE3B	S	295	IRPRRRSSCVSLG	_RRS(ph)S(ph)CVSLGETAASYYGSCK_	3	0.653998	0	54.559	Ki6020_4	13029	Ki6020_4	13029					2.6499			8.0257
530	A7E2E5	A7E2E5;Q13370;B7ZM37;Q59FY3	Phosphodiesterase 3B, cGMP-inhibited;CGIPDE1;cGMP-inhibited 3',5'-cyclic phosphodiesterase B;Cyclic GMP-inhibited phosphodiesterase B;PDE3B protein;Phosphodiesterase 3B, cGMP-inhibited variant	PDE3B;PDE3B;PDE3B	S	296	RPRRRSSCVSLGE	_RRS(ph)S(ph)CVSLGETAASYYGSCK_	4	0.688339	0.456177	54.559	Ki6020_4	13029	Ki6020_4	13029					2.6499			8.0257
531	A7E2E5	A7E2E5;Q13370;B7ZM37;Q59FY3	Phosphodiesterase 3B, cGMP-inhibited;CGIPDE1;cGMP-inhibited 3',5'-cyclic phosphodiesterase B;Cyclic GMP-inhibited phosphodiesterase B;PDE3B protein;Phosphodiesterase 3B, cGMP-inhibited variant	PDE3B;PDE3B;PDE3B	S	299	RRSSCVSLGETAA	_RRS(ph)S(ph)CVSLGETAASYYGSCK_	7	0.654733	0	54.559	Ki6020_4	13029	Ki6020_4	13029	1.6964				2.6499			4.0265				1.9467
532	A7E2E5	A7E2E5;Q13370;B7ZM37	Phosphodiesterase 3B, cGMP-inhibited;CGIPDE1;cGMP-inhibited 3',5'-cyclic phosphodiesterase B;Cyclic GMP-inhibited phosphodiesterase B;PDE3B protein	PDE3B;PDE3B;PDE3B	S	442	PQLRRSSGTSGLL	_RSS(ph)GTSGLLPVEQSSR_	3	0.547091	5.03433	110.04	Ki6025_3	11026	Ki5311_A_03	6616	0.20917		0.23882	0.18999	1.1986						1.2342		2.9246
533	A7E2E5	A7E2E5;Q13370;B7ZM37	Phosphodiesterase 3B, cGMP-inhibited;CGIPDE1;cGMP-inhibited 3',5'-cyclic phosphodiesterase B;Cyclic GMP-inhibited phosphodiesterase B;PDE3B protein	PDE3B;PDE3B;PDE3B	S	495	PKQRSSSVSLTHH	_SSS(ph)VSLTHHVGLR_	3	0.801018	9.08609	88.552	Ki5311_A_08	4658	Ki5311_A_08	4658		0.94084	0.41446		1.9228		4.5795	4.7888
534	A7E2F7	A7E2F7;F5GYW3;Q9UDT6;Q9UDT6-2	CAP-GLY domain containing linker protein 2;Cytoplasmic linker 2, isoform CRA_a;CAP-Gly domain-containing linker protein 2;Cytoplasmic linker protein 115;Cytoplasmic linker protein 2;Williams-Beuren syndrome chromosomal region 3 protein;Williams-Beuren syndrome chromosomal region 4 protein;CAP-Gly domain-containing linker protein 2;Cytoplasmic linker protein 115;Cytoplasmic linker protein 2;Willia…	CLIP2;CYLN2;hCG_18038;CLIP2;CYLN2;KIAA0291;WBSCR3;WBSCR4;WSCR4;CLIP2;CYLN2;KIAA0291;WBSCR3;WBSCR4;WSCR4	S	292	IRIGFPSTSPAKA	_IGFPS(ph)T(ph)SPAK_	5	0.913884	7.8562	110.53	Ki6017_1	12633	Ki6025_1	12184
535	A7E2F7	A7E2F7;F5GYW3;Q9UDT6;Q9UDT6-2;P30622;P30622-1;P30622-2;F5H0P3;Q59GJ4;F5H0N7;Q6P5Z9	CAP-GLY domain containing linker protein 2;Cytoplasmic linker 2, isoform CRA_a;CAP-Gly domain-containing linker protein 2;Cytoplasmic linker protein 115;Cytoplasmic linker protein 2;Williams-Beuren syndrome chromosomal region 3 protein;Williams-Beuren syndrome chromosomal region 4 protein;CAP-Gly domain-containing linker protein 2;Cytoplasmic linker protein 115;Cytoplasmic linker protein 2;Willia…	CLIP2;CYLN2;hCG_18038;CLIP2;CYLN2;KIAA0291;WBSCR3;WBSCR4;WSCR4;CLIP2;CYLN2;KIAA0291;WBSCR3;WBSCR4;WSCR4;CLIP1;CYLN1;RSN;CLIP1;CYLN1;RSN;CLIP1;CYLN1;RSN;CLIP1	S	352	RYARKISGTTALQ	_KIS(ph)GTTALQEALK_	3	0.808271	6.84383	137.62	Ki6025_3	15559	Ki6023_3	15627	1.7913		0.15454		3.1834	2.359	0.78024		0.88607	0.074065	0.7307	0.18793	2.9181
536	A7E2F7	A7E2F7	CAP-GLY domain containing linker protein 2;Cytoplasmic linker 2, isoform CRA_a	CLIP2;CYLN2;hCG_18038	S	938	SDQRRYSLIDPSS	_RYS(ph)LIDPSSAPELLR_	3	0.998581	29.9411	132.44	Ki6025_3	22041	Ki6019_B_02	24740	32.862		2.6029		2.0958	35.279	6.2183	34.268	2.7921	1.4963	2.3043	0.72741	6.5618
537	A7E2F7	A7E2F7;F5GYW3;Q9UDT6;Q9UDT6-2	CAP-GLY domain containing linker protein 2;Cytoplasmic linker 2, isoform CRA_a;CAP-Gly domain-containing linker protein 2;Cytoplasmic linker protein 115;Cytoplasmic linker protein 2;Williams-Beuren syndrome chromosomal region 3 protein;Williams-Beuren syndrome chromosomal region 4 protein;CAP-Gly domain-containing linker protein 2;Cytoplasmic linker protein 115;Cytoplasmic linker protein 2;Willia…	CLIP2;CYLN2;hCG_18038;CLIP2;CYLN2;KIAA0291;WBSCR3;WBSCR4;WSCR4;CLIP2;CYLN2;KIAA0291;WBSCR3;WBSCR4;WSCR4	S	202	VKTGNESGSNLSD	_TGNES(ph)GSNLS(ph)DSGSVK_	5	0.62097	2.14555	253.46	Ki6025_1	4594	Ki6025_1	4362										2.27			0.078774
538	A7E2F7	A7E2F7;F5GYW3;Q9UDT6;Q9UDT6-2	CAP-GLY domain containing linker protein 2;Cytoplasmic linker 2, isoform CRA_a;CAP-Gly domain-containing linker protein 2;Cytoplasmic linker protein 115;Cytoplasmic linker protein 2;Williams-Beuren syndrome chromosomal region 3 protein;Williams-Beuren syndrome chromosomal region 4 protein;CAP-Gly domain-containing linker protein 2;Cytoplasmic linker protein 115;Cytoplasmic linker protein 2;Willia…	CLIP2;CYLN2;hCG_18038;CLIP2;CYLN2;KIAA0291;WBSCR3;WBSCR4;WSCR4;CLIP2;CYLN2;KIAA0291;WBSCR3;WBSCR4;WSCR4	S	207	ESGSNLSDSGSVK	_TGNES(ph)GSNLS(ph)DSGSVK_	10	0.997016	25.5189	253.46	Ki6025_1	4594	Ki6025_1	4362							0.62096			0.18656			0.078774
539	A7E2F7	A7E2F7;F5GYW3;Q9UDT6;Q9UDT6-2	CAP-GLY domain containing linker protein 2;Cytoplasmic linker 2, isoform CRA_a;CAP-Gly domain-containing linker protein 2;Cytoplasmic linker protein 115;Cytoplasmic linker protein 2;Williams-Beuren syndrome chromosomal region 3 protein;Williams-Beuren syndrome chromosomal region 4 protein;CAP-Gly domain-containing linker protein 2;Cytoplasmic linker protein 115;Cytoplasmic linker protein 2;Willia…	CLIP2;CYLN2;hCG_18038;CLIP2;CYLN2;KIAA0291;WBSCR3;WBSCR4;WSCR4;CLIP2;CYLN2;KIAA0291;WBSCR3;WBSCR4;WSCR4	S	888	LEANRHSPGPERD	_VLLLEANRHS(ph)PGPERDLSR_	10	0.995204	23.17	102.4	Ki6025_10	11294	Ki6025_6	9784	2.1033	2.8077	0.94811	1.072	8.8797	1.404	1.0829	1.9998	0.21474		0.28	0.41858	0.28747
540	A7E2V4-4	A7E2V4-4;A7E2V4-3;A7E2V4;A7E2V4-5;A7E2V4-2	Zinc finger SWIM domain-containing protein KIAA0913;Zinc finger SWIM domain-containing protein KIAA0913;Zinc finger SWIM domain-containing protein KIAA0913;Zinc finger SWIM domain-containing protein KIAA0913;Zinc finger SWIM domain-containing protein KIAA0913	KIAA0913;KIAA0913;KIAA0913;KIAA0913;KIAA0913	S	48	RGWRKQSAGPNSP	_KQS(ph)AGPNSPTGGGGGGGSGGTR_	3	0.999971	45.447	186.56	Ki6022_4	1964	Ki6022_3	2037			0.065302							0.14711
541	A7E2W2	A7E2W2;A8K0L6;Q13615;Q13615-2;Q13615-3;C9JLU3	Myotubularin related protein 3;cDNA FLJ76734, highly similar to Homo sapiens myotubularin related protein 3 (MTMR3), transcript variant 3, mRNA;FYVE domain-containing dual specificity protein phosphatase 1;Myotubularin-related protein 3;Zinc finger FYVE domain-containing protein 10;FYVE domain-containing dual specificity protein phosphatase 1;Myotubularin-related protein 3;Zinc finger FYVE domain…	MTMR3;KIAA0371;MTMR3;ZFYVE10;KIAA0371;MTMR3;ZFYVE10;KIAA0371;MTMR3;ZFYVE10;MTMR3	S	8	DEETRHSLECIQA	_(ac)M(ox)DEETRHS(ph)LECIQANQIFPRK_	8	0.868478	8.19759	132.47	Ki6025_5	16466	Ki5311_A_02	14170	0.43124		0.35958		1.7699	0.78184	1.5015	1.8982					0.84427
542	A7E2W2	A7E2W2;A8K0L6;Q13615;Q13615-2;Q13615-3	Myotubularin related protein 3;cDNA FLJ76734, highly similar to Homo sapiens myotubularin related protein 3 (MTMR3), transcript variant 3, mRNA;FYVE domain-containing dual specificity protein phosphatase 1;Myotubularin-related protein 3;Zinc finger FYVE domain-containing protein 10;FYVE domain-containing dual specificity protein phosphatase 1;Myotubularin-related protein 3;Zinc finger FYVE domain…	MTMR3;KIAA0371;MTMR3;ZFYVE10;KIAA0371;MTMR3;ZFYVE10;KIAA0371;MTMR3;ZFYVE10	S	975	SLSRQLSAMSCSS	_QLS(ph)AMSCSSAHLHSR_	3	0.990294	20.1052	68.809	Ki6021_8	8057	Ki6021_8	8057				1.1799					0.34302
543	A7E2W2	A7E2W2;A8K0L6;Q13615;Q13615-2;Q13615-3	Myotubularin related protein 3;cDNA FLJ76734, highly similar to Homo sapiens myotubularin related protein 3 (MTMR3), transcript variant 3, mRNA;FYVE domain-containing dual specificity protein phosphatase 1;Myotubularin-related protein 3;Zinc finger FYVE domain-containing protein 10;FYVE domain-containing dual specificity protein phosphatase 1;Myotubularin-related protein 3;Zinc finger FYVE domain…	MTMR3;KIAA0371;MTMR3;ZFYVE10;KIAA0371;MTMR3;ZFYVE10;KIAA0371;MTMR3;ZFYVE10	S	636	RRCSDPSLNEKWQ	_RCSDPS(ph)LNEK_	6	0.814055	6.41269	117.25	Ki6024_4	2455	Ki6024_4	2455							1.7329		0.74805	0.74289	1.0575	0.75185	0.87758
544	A7E2W2	A7E2W2;A8K0L6;Q13615;Q13615-2;Q13615-3	Myotubularin related protein 3;cDNA FLJ76734, highly similar to Homo sapiens myotubularin related protein 3 (MTMR3), transcript variant 3, mRNA;FYVE domain-containing dual specificity protein phosphatase 1;Myotubularin-related protein 3;Zinc finger FYVE domain-containing protein 10;FYVE domain-containing dual specificity protein phosphatase 1;Myotubularin-related protein 3;Zinc finger FYVE domain…	MTMR3;KIAA0371;MTMR3;ZFYVE10;KIAA0371;MTMR3;ZFYVE10;KIAA0371;MTMR3;ZFYVE10	S	647	WQEHRRSLELSSL	_S(ph)LELSSLAGPGEDPLSADSLGKPTR_	1	0.999534	34.1999	66.613	Ki5311_A_02	18895	Ki5311_A_02	18895	2.3928		0.42343
545	A7E2W2	A7E2W2;A8K0L6;Q13615;Q13615-2;Q13615-3	Myotubularin related protein 3;cDNA FLJ76734, highly similar to Homo sapiens myotubularin related protein 3 (MTMR3), transcript variant 3, mRNA;FYVE domain-containing dual specificity protein phosphatase 1;Myotubularin-related protein 3;Zinc finger FYVE domain-containing protein 10;FYVE domain-containing dual specificity protein phosphatase 1;Myotubularin-related protein 3;Zinc finger FYVE domain…	MTMR3;KIAA0371;MTMR3;ZFYVE10;KIAA0371;MTMR3;ZFYVE10;KIAA0371;MTMR3;ZFYVE10	S	613	RLPKTRSYDNLTT	_TRS(ph)YDNLTTACDNTVPLASRR_	3	0.755869	8.47639	146.89	Ki6025_7	12316	Ki6021_2	15953	0.11456	0.87984		0.55845	3.807	0.72451	2.7241	0.90818	0.70719		0.5791	0.64026	0.76638
546	A7E2X2	A7E2X2;O60503	ADCY9 protein;Adenylate cyclase type 9;Adenylate cyclase type IX;Adenylyl cyclase 9;ATP pyrophosphate-lyase 9	ADCY9;ADCY9;KIAA0520	S	1257	IPQHQLSISPDIR	_VIPQHQLS(ph)ISPDIR_	8	0.987998	19.155	84.718	Ki6025_2	15581	Ki6025_2	15581	24.625												11.448
547	A7K6Y5	A7K6Y5;Q8TDN4;Q8TDN4-2;B4DK60	CDK5 and Abl enzyme substrate 1;Cdk5 and ABL1 enzyme substrate 1;CDK5 and ABL1 enzyme substrate 1;Interactor with CDK3 1;CDK5 and ABL1 enzyme substrate 1;Interactor with CDK3 1;cDNA FLJ57515, highly similar to CDK5 and ABL1 enzyme substrate 1	CABL1;CABLES;CABLES1;CABLES;CABLES1	S	418	RRNTIDSTSSFSQ	_RNT(ph)IDS(ph)TSS(ph)FSQFR_	6	0.891021	10.1601	125.82	Ki6019_1	15319	Ki6021_3	15412							0.43231
548	A7K6Y5	A7K6Y5;Q8TDN4;Q8TDN4-2;B4DK60	CDK5 and Abl enzyme substrate 1;Cdk5 and ABL1 enzyme substrate 1;CDK5 and ABL1 enzyme substrate 1;Interactor with CDK3 1;CDK5 and ABL1 enzyme substrate 1;Interactor with CDK3 1;cDNA FLJ57515, highly similar to CDK5 and ABL1 enzyme substrate 1	CABL1;CABLES;CABLES1;CABLES;CABLES1	S	421	TIDSTSSFSQFRN	_RNT(ph)IDS(ph)TSS(ph)FSQFR_	9	0.784145	5.6833	125.82	Ki6019_1	15319	Ki6021_3	15412							0.43231
549	A7KAX9	A7KAX9;A7KAX9-2;Q86T64	Brain-specific Rho GTPase-activating protein;GAB-associated Cdc42/Rac GTPase-activating protein;GC-GAP;GTPase regulator interacting with TrkA;p200RhoGAP;p250GAP;Rho GTPase-activating protein 32;Rho/Cdc42/Rac GTPase-activating protein RICS;RhoGAP involved in the beta-catenin-N-cadherin and NMDA receptor signaling;Rho-type GTPase-activating protein 32;Brain-specific Rho GTPase-activating protein;GA…	ARHGAP32;GRIT;KIAA0712;RICS;ARHGAP32;GRIT;KIAA0712;RICS;DKFZp451F1115	S	703	AEGTLRSAKSEES	_S(ph)AKSEESLTSLHAVDGDSK_	1	0.360276	0	102.07	Ki6023_6	9766	Ki6021_6	10792
550	A7KAX9	A7KAX9;A7KAX9-2;Q86T64	Brain-specific Rho GTPase-activating protein;GAB-associated Cdc42/Rac GTPase-activating protein;GC-GAP;GTPase regulator interacting with TrkA;p200RhoGAP;p250GAP;Rho GTPase-activating protein 32;Rho/Cdc42/Rac GTPase-activating protein RICS;RhoGAP involved in the beta-catenin-N-cadherin and NMDA receptor signaling;Rho-type GTPase-activating protein 32;Brain-specific Rho GTPase-activating protein;GA…	ARHGAP32;GRIT;KIAA0712;RICS;ARHGAP32;GRIT;KIAA0712;RICS;DKFZp451F1115	S	706	TLRSAKSEESLTS	_S(ph)AKSEESLTSLHAVDGDSK_	4	0.360276	0	102.07	Ki6023_6	9766	Ki6021_6	10792	0.85289		0.5329	0.88501					0.68755		0.44116		0.72847
551	A7LNJ1	A7LNJ1;Q8WUM9;B3KVU0	cDNA, FLJ93144, highly similar to Homo sapiens solute carrier family 20 (phosphate transporter), member 1 (SLC20A1), mRNA;Solute carrier family 20 (Phosphate transporter), member 1;Solute carrier family 20 (Phosphate transporter), member 1, isoform CRA_a;Gibbon ape leukemia virus receptor 1;Leukemia virus receptor 1 homolog;Phosphate transporter 1;Sodium-dependent phosphate transporter 1;Solute c…	hCG_15749;SLC20A1;GLVR1;PIT1;SLC20A1	S	265	EREIKCSPSESPL	_EIKCS(ph)PSES(ph)PLMEK_	5	0.975027	15.9034	122.33	Ki6021_1	10282	Ki6021_1	10282	6.6773			1.2382	12.433	10.606			5.5413				8.6666
552	A7LNJ1	A7LNJ1;Q8WUM9;B3KVU0	cDNA, FLJ93144, highly similar to Homo sapiens solute carrier family 20 (phosphate transporter), member 1 (SLC20A1), mRNA;Solute carrier family 20 (Phosphate transporter), member 1;Solute carrier family 20 (Phosphate transporter), member 1, isoform CRA_a;Gibbon ape leukemia virus receptor 1;Leukemia virus receptor 1 homolog;Phosphate transporter 1;Sodium-dependent phosphate transporter 1;Solute c…	hCG_15749;SLC20A1;GLVR1;PIT1;SLC20A1	S	269	KCSPSESPLMEKK	_EIKCS(ph)PSES(ph)PLMEK_	9	0.997293	25.5538	122.33	Ki6021_1	10282	Ki6021_1	10282	6.6773			1.2382	12.917	10.606			6.909				8.6666
553	A7LNJ1	A7LNJ1;Q8WUM9;B3KVU0	cDNA, FLJ93144, highly similar to Homo sapiens solute carrier family 20 (phosphate transporter), member 1 (SLC20A1), mRNA;Solute carrier family 20 (Phosphate transporter), member 1;Solute carrier family 20 (Phosphate transporter), member 1, isoform CRA_a;Gibbon ape leukemia virus receptor 1;Leukemia virus receptor 1 homolog;Phosphate transporter 1;Sodium-dependent phosphate transporter 1;Solute c…	hCG_15749;SLC20A1;GLVR1;PIT1;SLC20A1	S	335	ERERLPSVDLKEE	_ERLPS(ph)VDLK_	5	1	108.431	136.96	Ki5311_A_04	7426	Ki5309_A_04	7664	62.48	3.4076	6.0139				7.946
554	A7LNJ1	A7LNJ1;Q8WUM9;B3KVU0	cDNA, FLJ93144, highly similar to Homo sapiens solute carrier family 20 (phosphate transporter), member 1 (SLC20A1), mRNA;Solute carrier family 20 (Phosphate transporter), member 1;Solute carrier family 20 (Phosphate transporter), member 1, isoform CRA_a;Gibbon ape leukemia virus receptor 1;Leukemia virus receptor 1 homolog;Phosphate transporter 1;Sodium-dependent phosphate transporter 1;Solute c…	hCG_15749;SLC20A1;GLVR1;PIT1;SLC20A1	S	476	AVSDLHSASEIDM	_M(ox)DSYTSYCNAVSDLHS(ph)ASEIDM(ox)SVK_	16	0.450092	0	74.029	Ki6017_B_02	21732	Ki6017_B_02	21732					14.626
555	A7LNJ1	A7LNJ1;Q8WUM9;B3KVU0	cDNA, FLJ93144, highly similar to Homo sapiens solute carrier family 20 (phosphate transporter), member 1 (SLC20A1), mRNA;Solute carrier family 20 (Phosphate transporter), member 1;Solute carrier family 20 (Phosphate transporter), member 1, isoform CRA_a;Gibbon ape leukemia virus receptor 1;Leukemia virus receptor 1 homolog;Phosphate transporter 1;Sodium-dependent phosphate transporter 1;Solute c…	hCG_15749;SLC20A1;GLVR1;PIT1;SLC20A1	S	478	SDLHSASEIDMSV	_M(ox)DSYTSYCNAVSDLHS(ph)ASEIDM(ox)SVK_	18	0.450092	0	74.029	Ki6017_B_02	21732	Ki6017_B_02	21732
556	A7MCY6	A7MCY6	TANK-binding kinase 1-binding protein 1	KIAA0775;TBKBP1	S	504	GPGRPLSPRRAFE	_AYGSELYGPGRPLS(ph)PR_	14	0.999989	49.7629	113.99	Ki6025_3	14110	Ki6025_3	14110	2.7096		2.656		9.252	1.1466	3.9815	12.753	0.57915	2.3568	0.90853	1.7671	2.0329
557	A7MCY6	A7MCY6;D3DTT5	TANK-binding kinase 1-binding protein 1;TBK1 binding protein 1, isoform CRA_a	KIAA0775;TBKBP1;hCG_1813987;TBKBP1	S	349	PAPQCPSPSPPAR	_HSPAPQCPS(ph)PS(ph)PPAR_	9	1	101.785	141.37	Ki6020_2	5451	Ki6020_2	5451						2.3184	9.9353	10.44
558	A7MCY6	A7MCY6;D3DTT5	TANK-binding kinase 1-binding protein 1;TBK1 binding protein 1, isoform CRA_a	KIAA0775;TBKBP1;hCG_1813987;TBKBP1	S	351	PQCPSPSPPARAA	_HSPAPQCPS(ph)PS(ph)PPAR_	11	1	114.958	141.37	Ki6020_2	5451	Ki6020_2	5451						2.3184	9.9353	10.44
559	D1MQ00	D1MQ00;Q96JG6;A7MD03;B3KX22;F5H5U7;D6W5Q7;B4DS55;Q5JPD9;Q75N11;Q9NXR2	Coiled-coil domain containing 132, transcript variant 1;Putative uncharacterized protein FLJ20097;Coiled-coil domain-containing protein 132;CCDC132 protein;cDNA FLJ44514 fis, clone UTERU3002218;cDNA FLJ57185;Putative uncharacterized protein DKFZp313I2429;Putative uncharacterized protein FLJ20097;cDNA FLJ20097 fis, clone COL04387	CCDC132;FLJ20097;hCG_19200;CCDC132;KIAA1861;CCDC132;DKFZp313I2429;FLJ20097	S	494	FMEQSRSPSVSPS	_FMEQSRS(ph)PSVSPSK_	7	0.965078	15.4578	142.91	Ki6021_2	6454	Ki6020_1	10065					38.913	9.5154	10.129	7.7633	2.3786	1.5391	6.0309	2.8214	13.384
560	D1MQ00	D1MQ00;Q96JG6;A7MD03;B3KX22;F5H5U7;D6W5Q7;B4DS55;Q5JPD9;Q75N11;Q9NXR2	Coiled-coil domain containing 132, transcript variant 1;Putative uncharacterized protein FLJ20097;Coiled-coil domain-containing protein 132;CCDC132 protein;cDNA FLJ44514 fis, clone UTERU3002218;cDNA FLJ57185;Putative uncharacterized protein DKFZp313I2429;Putative uncharacterized protein FLJ20097;cDNA FLJ20097 fis, clone COL04387	CCDC132;FLJ20097;hCG_19200;CCDC132;KIAA1861;CCDC132;DKFZp313I2429;FLJ20097	S	559	AYQEYDSDSDVPE	_SAYQEY(ph)DS(ph)DSDVPEELKR_	8	0.829789	6.31836	152.32	Ki6021_1	16307	Ki6021_1	16819	4.4494		1.2637		13.143		3.6511	8.4157	1.0048				3.4474
561	A7MD20	A7MD20;Q92615;Q5T3R6;Q5JUS6	cDNA FLJ75864, highly similar to Homo sapiens La ribonucleoprotein domain family, member 5 (LARP5), mRNA;La ribonucleoprotein domain family, member 5;La ribonucleoprotein domain family, member 5, isoform CRA_a;La ribonucleoprotein domain family member 4B;La ribonucleoprotein domain family member 5;La-related protein 4B;La-related protein 5;La ribonucleoprotein domain family, member 5;La ribonucle…	hCG_24702;LARP5;KIAA0217;LARP4B;LARP5;LARP5;RP11-164C1.3-007;LARP5;RP11-164C1.3-008	S	568	SKERTLSADASVN	_ERTLS(ph)ADASVNTLPVVVSR_	5	0.632148	4.98576	76.151	Ki6021_2	20500	Ki5311_A_03	12901			0.34585		9.4747				0.52001
562	A7MD20	A7MD20;Q92615;Q5T3R6	cDNA FLJ75864, highly similar to Homo sapiens La ribonucleoprotein domain family, member 5 (LARP5), mRNA;La ribonucleoprotein domain family, member 5;La ribonucleoprotein domain family, member 5, isoform CRA_a;La ribonucleoprotein domain family member 4B;La ribonucleoprotein domain family member 5;La-related protein 4B;La-related protein 5;La ribonucleoprotein domain family, member 5	hCG_24702;LARP5;KIAA0217;LARP4B;LARP5;LARP5;RP11-164C1.3-007	S	511	REEKFTSSQTQSP	_FT(ph)SSQTQSPTPPKPPSPSFELGLS(ph)SFPPLPGAAGNLK_	3	0.236084	0	61.538	Ki6025_1	28393	Ki6021_2	29537
563	A7MD20	A7MD20;Q92615;Q5T3R6	cDNA FLJ75864, highly similar to Homo sapiens La ribonucleoprotein domain family, member 5 (LARP5), mRNA;La ribonucleoprotein domain family, member 5;La ribonucleoprotein domain family, member 5, isoform CRA_a;La ribonucleoprotein domain family member 4B;La ribonucleoprotein domain family member 5;La-related protein 4B;La-related protein 5;La ribonucleoprotein domain family, member 5	hCG_24702;LARP5;KIAA0217;LARP4B;LARP5;LARP5;RP11-164C1.3-007	S	512	EEKFTSSQTQSPT	_FT(ph)SSQTQSPTPPKPPSPSFELGLS(ph)SFPPLPGAAGNLK_	4	0.236106	0	61.538	Ki6025_1	28393	Ki6021_2	29537
564	A7MD20	A7MD20;Q92615;Q5T3R6	cDNA FLJ75864, highly similar to Homo sapiens La ribonucleoprotein domain family, member 5 (LARP5), mRNA;La ribonucleoprotein domain family, member 5;La ribonucleoprotein domain family, member 5, isoform CRA_a;La ribonucleoprotein domain family member 4B;La ribonucleoprotein domain family member 5;La-related protein 4B;La-related protein 5;La ribonucleoprotein domain family, member 5	hCG_24702;LARP5;KIAA0217;LARP4B;LARP5;LARP5;RP11-164C1.3-007	S	532	SFELGLSSFPPLP	_FT(ph)SSQTQSPTPPKPPSPSFELGLS(ph)SFPPLPGAAGNLK_	24	0.380855	0	61.538	Ki6025_1	28393	Ki6021_2	29537
565	A7MD20	A7MD20;Q92615;Q5T3R6	cDNA FLJ75864, highly similar to Homo sapiens La ribonucleoprotein domain family, member 5 (LARP5), mRNA;La ribonucleoprotein domain family, member 5;La ribonucleoprotein domain family, member 5, isoform CRA_a;La ribonucleoprotein domain family member 4B;La ribonucleoprotein domain family member 5;La-related protein 4B;La-related protein 5;La ribonucleoprotein domain family, member 5	hCG_24702;LARP5;KIAA0217;LARP4B;LARP5;LARP5;RP11-164C1.3-007	S	533	FELGLSSFPPLPG	_FT(ph)SSQTQSPTPPKPPSPSFELGLS(ph)SFPPLPGAAGNLK_	25	0.380855	0	61.538	Ki6025_1	28393	Ki6021_2	29537
566	A7MD20	A7MD20;Q92615;Q5T3R6	cDNA FLJ75864, highly similar to Homo sapiens La ribonucleoprotein domain family, member 5 (LARP5), mRNA;La ribonucleoprotein domain family, member 5;La ribonucleoprotein domain family, member 5, isoform CRA_a;La ribonucleoprotein domain family member 4B;La ribonucleoprotein domain family member 5;La-related protein 4B;La-related protein 5;La ribonucleoprotein domain family, member 5	hCG_24702;LARP5;KIAA0217;LARP4B;LARP5;LARP5;RP11-164C1.3-007	S	718	PAGGRPSPSAMGK	_RPAGGRPS(ph)PSAMGK_	8	0.931267	11.3191	75.462	Ki6021_10	2962	Ki6021_9	1938						8.8289			1.945	3.906		0.88602	7.4672
567	A7MD20	A7MD20;Q92615;Q5T3R6;Q5JUS6	cDNA FLJ75864, highly similar to Homo sapiens La ribonucleoprotein domain family, member 5 (LARP5), mRNA;La ribonucleoprotein domain family, member 5;La ribonucleoprotein domain family, member 5, isoform CRA_a;La ribonucleoprotein domain family member 4B;La ribonucleoprotein domain family member 5;La-related protein 4B;La-related protein 5;La ribonucleoprotein domain family, member 5;La ribonucle…	hCG_24702;LARP5;KIAA0217;LARP4B;LARP5;LARP5;RP11-164C1.3-007;LARP5;RP11-164C1.3-008	S	601	TYERSPSPAHLPD	_SPS(ph)PAHLPDDPKVAEK_	3	0.973912	15.7208	136.53	Ki5312_A_07	3832	Ki5311_A_02	3182	7.3786	11.761	1.8234	4.2447	16.67	6.6687	7.977	15.503	1.8487	2.2563	3.6043	0.8519	2.5427
568	A7XAK3	A7XAK3;Q96RK0	Capicua-like protein/double homeodomain 4 fusion protein;Protein capicua homolog	CIC/DUX4 fusion;CIC;KIAA0306	S	105	GATCPESPGPGPP	_EPAESAAVAHERPPGGTGSADPERPPGATCPES(ph)PGPGPPHPLGVVESGK_	33	0.242614	0.630563	27.346	Ki6025_9	13242	Ki6019_B_09	12017						1.4052	0.4448	1.9019	1.3013		0.41275
569	A7XAK3	A7XAK3;Q96RK0	Capicua-like protein/double homeodomain 4 fusion protein;Protein capicua homolog	CIC/DUX4 fusion;CIC;KIAA0306	S	299	KETRERSMSETGT	_S(ph)M(ox)SETGTAAAPGVSSELLSVAAQTLLSSDTK_	1	0.244318	0	124.97	Ki6025_1	29140	Ki6021_2	30447									1.8732				1.2998
570	A7XAK3	A7XAK3;Q96RK0	Capicua-like protein/double homeodomain 4 fusion protein;Protein capicua homolog	CIC/DUX4 fusion;CIC;KIAA0306	S	301	TRERSMSETGTAA	_S(ph)M(ox)SETGTAAAPGVSSELLSVAAQTLLSSDTK_	3	0.244318	0	124.97	Ki6025_1	29140	Ki6021_2	30447
571	A7XAK3	A7XAK3;Q96RK0	Capicua-like protein/double homeodomain 4 fusion protein;Protein capicua homolog	CIC/DUX4 fusion;CIC;KIAA0306	S	1382	LQSLATSPRAILG	_FAELPEFRPEEVLPSPT(ph)LQSLAT(ph)SPR_	24	0.482591	0	130.37	Ki6025_1	28297	Ki6019_B_02	28110	1.3582		0.70782		24.096	11.018	1.029	19.152	0.86621	0.40235	0.41158		0.69909
572	A7XAK3	A7XAK3;Q96RK0	Capicua-like protein/double homeodomain 4 fusion protein;Protein capicua homolog	CIC/DUX4 fusion;CIC;KIAA0306	S	1402	NSTDLDSAPEDPT	_RKNSTDLDS(ph)APEDPTS(ph)PK_	9	0.469138	2.07291	155.86	Ki6025_5	5204	Ki6019_5	5760							0.7081	16.352	0.81146
573	A7XAK3	A7XAK3;Q96RK0	Capicua-like protein/double homeodomain 4 fusion protein;Protein capicua homolog	CIC/DUX4 fusion;CIC;KIAA0306	S	1409	APEDPTSPKRKMR	_RKNSTDLDS(ph)APEDPTS(ph)PK_	16	0.94793	11.8728	155.86	Ki6025_5	5204	Ki6019_5	5760						3.795	0.7081	16.352	1.5157		0.82158		1.2596
574	A7XAK3	A7XAK3;Q96RK0	Capicua-like protein/double homeodomain 4 fusion protein;Protein capicua homolog	CIC/DUX4 fusion;CIC;KIAA0306	S	173	GKRRTQSLSALPK	_TQS(ph)LSALPK_	3	0.995177	23.6515	128.81	Ki6021_1	10866	Ki5309_A_04	3984	0.34632	2.7401	1.0216	0.99195	15.268	2.368	0.97522	4.9117	1.2043	1.3846	0.95284	3.9655	2.0514
575	A7XAK3	A7XAK3;Q96RK0	Capicua-like protein/double homeodomain 4 fusion protein;Protein capicua homolog	CIC/DUX4 fusion;CIC;KIAA0306	S	739	KSAAATSPAPHLV	_SAAATS(ph)PAPHLVAGPLLGTVGK_	6	0.841005	7.23569	81.854	Ki6025_2	21825	Ki6025_2	21825											1.4253	0.89323	1.5634
576	A7XAK3	A7XAK3;Q96RK0	Capicua-like protein/double homeodomain 4 fusion protein;Protein capicua homolog	CIC/DUX4 fusion;CIC;KIAA0306	S	277	NKDRKKSSSEAKP	_S(ph)SSEAKPTSLGLAGGHK_	1	0.330267	0	118.21	Ki6025_7	5736	Ki5309_A_08	3106
577	A7XAK3	A7XAK3;Q96RK0	Capicua-like protein/double homeodomain 4 fusion protein;Protein capicua homolog	CIC/DUX4 fusion;CIC;KIAA0306	S	278	KDRKKSSSEAKPT	_S(ph)SSEAKPTSLGLAGGHK_	2	0.330267	0	118.21	Ki6025_7	5736	Ki5309_A_08	3106
578	A7XAK3	A7XAK3;Q96RK0	Capicua-like protein/double homeodomain 4 fusion protein;Protein capicua homolog	CIC/DUX4 fusion;CIC;KIAA0306	S	279	DRKKSSSEAKPTS	_S(ph)SSEAKPTSLGLAGGHK_	3	0.330267	0	118.21	Ki6025_7	5736	Ki5309_A_08	3106
579	A8C4L5	A8C4L5;Q9NV56	Chromosome 20 open reading frame 20, isoform CRA_a;URCC4 protein;MRG-binding protein	C20orf20;hCG_23417;URCC4;C20orf20;MRGBP	S	191	KVLTANSNPSSPS	_VLTANS(ph)NPSS(ph)PSAAK_	6	0.998344	27.2269	233.37	Ki6025_1	5819	Ki6017_1	6120	0.65144		0.78982	1.547	1.3735	1.1737	3.6279	30.911	0.22735	0.85433	0.19353	0.25021	0.41888
580	A8C4L5	A8C4L5;Q9NV56	Chromosome 20 open reading frame 20, isoform CRA_a;URCC4 protein;MRG-binding protein	C20orf20;hCG_23417;URCC4;C20orf20;MRGBP	S	195	ANSNPSSPSAAKR	_VLTANS(ph)NPSS(ph)PSAAK_	10	0.875882	8.5113	233.37	Ki6025_1	5819	Ki6017_1	6120	0.65144	6.352	1.3291	2.8654	0.77729	0.6325	2.4382	30.911	1.3462	1.045	0.8932	1.3949	1.6851
581	Q9Y4I1-3	Q9Y4I1-3;Q9Y4I1;A8CDT9;Q9Y4I1-2;F5H363;Q59FF5;E7ERV5;B5LY56	Dilute myosin heavy chain, non-muscle;Myosin heavy chain 12;Myosin-12;Myosin-Va;Myoxin;Dilute myosin heavy chain, non-muscle;Myosin heavy chain 12;Myosin-12;Myosin-Va;Myoxin;MYO5A variant protein;Dilute myosin heavy chain, non-muscle;Myosin heavy chain 12;Myosin-12;Myosin-Va;Myoxin;Myosin Va variant;Myosin Va	MYH12;MYO5A;MYH12;MYO5A;MYH12;MYO5A	S	1676	GLRKRTSSIADEG	_RTS(ph)SIADEGTYTLDSILR_	3	0.380972	0	132.81	Ki6025_3	23300	Ki6019_B_02	26615
582	Q9Y4I1-3	Q9Y4I1-3;Q9Y4I1;A8CDT9;Q9Y4I1-2;F5H363;Q59FF5;E7ERV5;B5LY56	Dilute myosin heavy chain, non-muscle;Myosin heavy chain 12;Myosin-12;Myosin-Va;Myoxin;Dilute myosin heavy chain, non-muscle;Myosin heavy chain 12;Myosin-12;Myosin-Va;Myoxin;MYO5A variant protein;Dilute myosin heavy chain, non-muscle;Myosin heavy chain 12;Myosin-12;Myosin-Va;Myoxin;Myosin Va variant;Myosin Va	MYH12;MYO5A;MYH12;MYO5A;MYH12;MYO5A	S	1677	LRKRTSSIADEGT	_RTS(ph)SIADEGTYTLDSILR_	4	0.380972	0	132.81	Ki6025_3	23300	Ki6019_B_02	26615						0.88165	1.8481						0.71758
583	A8CG34	A8CG34;A8CG34-2;B4DET5;Q96HA1;A8MXF9;Q96HA1-3;Q96HA1-2	Nuclear envelope pore membrane protein POM 121C;Nuclear pore membrane protein 121-2;Pore membrane protein of 121 kDa C;Nuclear envelope pore membrane protein POM 121C;Nuclear pore membrane protein 121-2;Pore membrane protein of 121 kDa C;cDNA FLJ59484, highly similar to Nuclear envelope pore membrane protein POM 121;Nuclear envelope pore membrane protein POM 121;Nuclear envelope pore membrane pro…	POM121C;POM121C;KIAA0618;NUP121;POM121;POM121A;POM121;KIAA0618;NUP121;POM121;POM121A;KIAA0618;NUP121;POM121;POM121A	S	674	QATSAPSPAPKQS	_APPTLQAETATKPQATSAPS(ph)PAPK_	20	0.960756	16.6353	86.18	Ki6022_2	9403	Ki6017_B_02	9812	1.1915	1.1539	2.8145		2.6872	0.99226	0.23179		0.79837	0.44696	0.98794	0.84427	0.7001
584	A8CG34	A8CG34;A8CG34-2;B4DET5;C9JFL1;Q96HA1;A8MXF9;Q96HA1-3;Q96HA1-2	Nuclear envelope pore membrane protein POM 121C;Nuclear pore membrane protein 121-2;Pore membrane protein of 121 kDa C;Nuclear envelope pore membrane protein POM 121C;Nuclear pore membrane protein 121-2;Pore membrane protein of 121 kDa C;cDNA FLJ59484, highly similar to Nuclear envelope pore membrane protein POM 121;Putative uncharacterized protein POM121C;Nuclear envelope pore membrane protein P…	POM121C;POM121C;POM121C;KIAA0618;NUP121;POM121;POM121A;POM121;KIAA0618;NUP121;POM121;POM121A;KIAA0618;NUP121;POM121;POM121A	S	401	SSTRGISQLWKRN	_GIS(ph)QLWK_	3	1	161.681	161.68	Ki6025_1	25141	Ki6025_1	25141							0.22619				0.068223		0.19638
585	A8CG34	A8CG34;A8CG34-2;Q96HA1;A8MXF9;Q96HA1-3;Q96HA1-2	Nuclear envelope pore membrane protein POM 121C;Nuclear pore membrane protein 121-2;Pore membrane protein of 121 kDa C;Nuclear envelope pore membrane protein POM 121C;Nuclear pore membrane protein 121-2;Pore membrane protein of 121 kDa C;Nuclear envelope pore membrane protein POM 121;Nuclear envelope pore membrane protein POM 121A;Nucleoporin Nup121;Pore membrane protein of 121 kDa;Putative uncha…	POM121C;POM121C;KIAA0618;NUP121;POM121;POM121A;POM121;KIAA0618;NUP121;POM121;POM121A;KIAA0618;NUP121;POM121;POM121A	S	357	RGLNSQSSDDHLN	_RGLNSQS(ph)SDDHLNKR_	7	0.580221	1.45857	136.26	Ki6019_B_12	2773	Ki6019_4	3700		0.26918			2.5162	0.91395	0.45866	1.7232	0.68571				0.42721
586	A8CG34	A8CG34	Nuclear envelope pore membrane protein POM 121C;Nuclear pore membrane protein 121-2;Pore membrane protein of 121 kDa C	POM121C	S	80	RGSRPLSSFVQKA	_GSRPLS(ph)SFVQK_	6	0.497779	0	111.52	Ki6025_4	9686	Ki6021_4	11436	0.1902	0.33833	1.5293		3.1723	0.41733	0.54048		0.5881		0.59524
587	A8CG34	A8CG34	Nuclear envelope pore membrane protein POM 121C;Nuclear pore membrane protein 121-2;Pore membrane protein of 121 kDa C	POM121C	S	81	GSRPLSSFVQKAR	_GSRPLS(ph)SFVQK_	7	0.497779	0	111.52	Ki6025_4	9686	Ki6021_4	11436	0.35815		1.1934		3.1336	0.45531	0.55616		0.61624
588	A8CG34	A8CG34;A8CG34-2	Nuclear envelope pore membrane protein POM 121C;Nuclear pore membrane protein 121-2;Pore membrane protein of 121 kDa C;Nuclear envelope pore membrane protein POM 121C;Nuclear pore membrane protein 121-2;Pore membrane protein of 121 kDa C	POM121C;POM121C	S	322	KRRRHDSSGSGHS	_RHDS(ph)SGS(ph)GHSAFEPLVASGVPASFVPK_	4	0.482867	0	102.95	Ki6020_7	18530	Ki6019_2	25037					1.1918		3.0466	3.6013	0.52794
589	A8CG34	A8CG34;A8CG34-2	Nuclear envelope pore membrane protein POM 121C;Nuclear pore membrane protein 121-2;Pore membrane protein of 121 kDa C;Nuclear envelope pore membrane protein POM 121C;Nuclear pore membrane protein 121-2;Pore membrane protein of 121 kDa C	POM121C;POM121C	S	323	RRRHDSSGSGHSA	_RHDS(ph)SGS(ph)GHSAFEPLVASGVPASFVPK_	5	0.482867	0	102.95	Ki6020_7	18530	Ki6019_2	25037					1.1918	0.14919	3.7354	3.9946	0.47958
590	A8CG34	A8CG34;A8CG34-2	Nuclear envelope pore membrane protein POM 121C;Nuclear pore membrane protein 121-2;Pore membrane protein of 121 kDa C;Nuclear envelope pore membrane protein POM 121C;Nuclear pore membrane protein 121-2;Pore membrane protein of 121 kDa C	POM121C;POM121C	S	325	RHDSSGSGHSAFE	_RHDS(ph)SGS(ph)GHSAFEPLVASGVPASFVPK_	7	0.457889	0	102.95	Ki6020_7	18530	Ki6019_2	25037					1.1945	0.14919	3.0466	3.4672	0.52794
591	A8CG34	A8CG34;A8CG34-2	Nuclear envelope pore membrane protein POM 121C;Nuclear pore membrane protein 121-2;Pore membrane protein of 121 kDa C;Nuclear envelope pore membrane protein POM 121C;Nuclear pore membrane protein 121-2;Pore membrane protein of 121 kDa C	POM121C;POM121C	S	328	SSGSGHSAFEPLV	_RHDS(ph)SGS(ph)GHSAFEPLVASGVPASFVPK_	10	0.457889	0	102.95	Ki6020_7	18530	Ki6019_2	25037					1.1972		7.2882	3.4672
592	A8CG34	A8CG34;A8CG34-2;A8MY32;Q96HA1;A8MXF9;Q96HA1-3;Q96HA1-2	Nuclear envelope pore membrane protein POM 121C;Nuclear pore membrane protein 121-2;Pore membrane protein of 121 kDa C;Nuclear envelope pore membrane protein POM 121C;Nuclear pore membrane protein 121-2;Pore membrane protein of 121 kDa C;Putative uncharacterized protein POM121C;Nuclear envelope pore membrane protein POM 121;Nuclear envelope pore membrane protein POM 121A;Nucleoporin Nup121;Pore m…	POM121C;POM121C;POM121C;KIAA0618;NUP121;POM121;POM121A;POM121;KIAA0618;NUP121;POM121;POM121A;KIAA0618;NUP121;POM121;POM121A	S	246	NSRMVCSPVTVRI	_M(ox)VCS(ph)PVTVR_	4	0.999966	44.7045	118.18	Ki6023_1	7405	Ki6021_1	8629									1.1731	0.99508	1.4152	1.192	2.4615
593	A8CG34	A8CG34;A8CG34-2;B4DET5;C9JFL1;A6NF01;Q96HA1;A8MXF9;Q96HA1-3;Q96HA1-2	Nuclear envelope pore membrane protein POM 121C;Nuclear pore membrane protein 121-2;Pore membrane protein of 121 kDa C;Nuclear envelope pore membrane protein POM 121C;Nuclear pore membrane protein 121-2;Pore membrane protein of 121 kDa C;cDNA FLJ59484, highly similar to Nuclear envelope pore membrane protein POM 121;Putative uncharacterized protein POM121C;Putative nuclear envelope pore membrane …	POM121C;POM121C;POM121C;POM121B;KIAA0618;NUP121;POM121;POM121A;POM121;KIAA0618;NUP121;POM121;POM121A;KIAA0618;NUP121;POM121;POM121A	S	410	WKRNGPSSSPFSS	_RNGPS(ph)SSPFSSPASSR_	5	0.365532	0	108.14	Ki6025_4	5661	Ki6020_2	7045
594	A8CG34	A8CG34;A8CG34-2;B4DET5;C9JFL1;A6NF01;Q96HA1;A8MXF9;Q96HA1-3;Q96HA1-2	Nuclear envelope pore membrane protein POM 121C;Nuclear pore membrane protein 121-2;Pore membrane protein of 121 kDa C;Nuclear envelope pore membrane protein POM 121C;Nuclear pore membrane protein 121-2;Pore membrane protein of 121 kDa C;cDNA FLJ59484, highly similar to Nuclear envelope pore membrane protein POM 121;Putative uncharacterized protein POM121C;Putative nuclear envelope pore membrane …	POM121C;POM121C;POM121C;POM121B;KIAA0618;NUP121;POM121;POM121A;POM121;KIAA0618;NUP121;POM121;POM121A;KIAA0618;NUP121;POM121;POM121A	S	411	KRNGPSSSPFSSP	_RNGPS(ph)SSPFSSPASSR_	6	0.365532	0	108.14	Ki6025_4	5661	Ki6020_2	7045
595	A8CG34	A8CG34;A8CG34-2	Nuclear envelope pore membrane protein POM 121C;Nuclear pore membrane protein 121-2;Pore membrane protein of 121 kDa C;Nuclear envelope pore membrane protein POM 121C;Nuclear pore membrane protein 121-2;Pore membrane protein of 121 kDa C	POM121C;POM121C	S	368	LNKRSRSSSMSSL	_S(ph)SSMS(ph)SLTGAYTSGIPSSSR_	1	0.710856	6.22783	116.65	Ki6020_B_01	12861	Ki5309_A_01	10528						1.4991	0.27393	1.0415			1.4847
596	A8CG34	A8CG34;A8CG34-2	Nuclear envelope pore membrane protein POM 121C;Nuclear pore membrane protein 121-2;Pore membrane protein of 121 kDa C;Nuclear envelope pore membrane protein POM 121C;Nuclear pore membrane protein 121-2;Pore membrane protein of 121 kDa C	POM121C;POM121C	S	372	SRSSSMSSLTGAY	_S(ph)SSMS(ph)SLTGAYTSGIPSSSR_	5	0.430562	0.51945	116.65	Ki6020_B_01	12861	Ki5309_A_01	10528					1.9295		1.7672	8.1761
597	E9PD98	E9PD98;Q15811;Q14BD3;A8CTX8;Q14BD4;A8CTY3;Q15811-4;Q15811-2;B4DTM2;Q0PW94;A7XZY7;E7ERJ0;Q0PW95;Q0PW96;Q15811-3;Q0PW97;A8D7D0;A8CTY7;F5H153;Q2LAE2;D6PAV9;A7Y322;CON__ENSEMBL:ENSBTAP00000001528	Intersectin-1;SH3 domain-containing protein 1A;SH3P17;Intersectin 1 (SH3 domain protein);Intersectin 1 long form variant 2;ITSN1 protein;Intersectin 1 long form variant 3;Intersectin-1;SH3 domain-containing protein 1A;SH3P17;Intersectin-1;SH3 domain-containing protein 1A;SH3P17;cDNA FLJ61390, highly similar to Intersectin-1;Intersectin 1 short form variant 5;Intersectin 1 short form variant 4;Int…	ITSN;ITSN1;SH3D1A;ITSN1;ITSN1;ITSN1;ITSN1;ITSN;ITSN1;SH3D1A;ITSN;ITSN1;SH3D1A;ITSN1;ITSN1;ITSN1;ITSN1;ITSN;ITSN1;SH3D1A;ITSN1;ITSN1;ITSN1;ITSN1;ITSN1	S	902	ATATGSSPSPVLG	_SAFTPATATGSS(ph)PS(ph)PVLGQGEK_	12	0.865348	8.53987	87.85	Ki6020_1	22899	Ki6020_1	22899					14.447		3.9408	23.907
598	E9PD98	E9PD98;Q15811;Q14BD3;A8CTX8;Q14BD4;A8CTY3;Q15811-4;Q15811-2;B4DTM2;Q0PW94;A7XZY7;E7ERJ0;Q0PW95;Q0PW96;Q15811-3;Q0PW97;A8D7D0;A8CTY7;F5H153;Q2LAE2;D6PAV9;A7Y322;CON__ENSEMBL:ENSBTAP00000001528	Intersectin-1;SH3 domain-containing protein 1A;SH3P17;Intersectin 1 (SH3 domain protein);Intersectin 1 long form variant 2;ITSN1 protein;Intersectin 1 long form variant 3;Intersectin-1;SH3 domain-containing protein 1A;SH3P17;Intersectin-1;SH3 domain-containing protein 1A;SH3P17;cDNA FLJ61390, highly similar to Intersectin-1;Intersectin 1 short form variant 5;Intersectin 1 short form variant 4;Int…	ITSN;ITSN1;SH3D1A;ITSN1;ITSN1;ITSN1;ITSN1;ITSN;ITSN1;SH3D1A;ITSN;ITSN1;SH3D1A;ITSN1;ITSN1;ITSN1;ITSN1;ITSN;ITSN1;SH3D1A;ITSN1;ITSN1;ITSN1;ITSN1;ITSN1	S	904	ATGSSPSPVLGQG	_SAFTPATATGSS(ph)PS(ph)PVLGQGEK_	14	0.997674	26.7481	87.85	Ki6020_1	22899	Ki6020_1	22899	3.066		2.1304	0.8405	14.447		3.9408	23.907
599	Q06587-2	A8JZZ0;Q06587;E7ENS6;B4DVB5;B4DW57;Q06587-2	cDNA FLJ76639, highly similar to Homo sapiens ring finger protein 1 (RING1), mRNA;Ring finger protein 1;E3 ubiquitin-protein ligase RING1;Polycomb complex protein RING1;Really interesting new gene 1 protein;RING finger protein 1;cDNA FLJ56724, highly similar to Polycomb complex protein RING1;cDNA FLJ51343, highly similar to Polycomb complex protein RING1;E3 ubiquitin-protein ligase RING1;Polycomb…	DADB-100D22.6-001;DAMA-258A19.5-001;DAMC-227D19.8-001;RING1;RING1;RNF1;RING1;RNF1	S	111	QQALSSSIEEGLR	_LHNQQALSSS(ph)IEEGLR_	10	0.449859	1.15226	136.3	Ki6025_4	11820	Ki6025_4	11805	0.055492				0.41418	0.32704	0.62578	0.99767			0.12415		0.1937
600	A8JZZ0	A8JZZ0;Q06587;E7ENS6;B4DVB5	cDNA FLJ76639, highly similar to Homo sapiens ring finger protein 1 (RING1), mRNA;Ring finger protein 1;E3 ubiquitin-protein ligase RING1;Polycomb complex protein RING1;Really interesting new gene 1 protein;RING finger protein 1;cDNA FLJ56724, highly similar to Polycomb complex protein RING1	DADB-100D22.6-001;DAMA-258A19.5-001;DAMC-227D19.8-001;RING1;RING1;RNF1	S	38	GTEIAVSPRSLHS	_TPQEAIM(ox)DGTEIAVS(ph)PR_	15	0.999999	59.6504	119.54	Ki6025_1	15418	Ki6023_1	15553	0.7353	1.2087	1.0074	1.2933	0.84028	0.68579					0.19595	0.24445	0.35083
601	A8K004	A8K004;B2RB27;Q8N3A8;E9PFI7;Q8N3A8-2;B4DQ81;F5H3X8;Q49AI7	cDNA FLJ78221, highly similar to Homo sapiens poly (ADP-ribose) polymerase family, member 8 (PARP8), mRNA;cDNA, FLJ95269, highly similar to Homo sapiens poly (ADP-ribose) polymerase family, member 8 (PARP8), mRNA;Poly [ADP-ribose] polymerase 8;Poly [ADP-ribose] polymerase 8;cDNA FLJ57558, highly similar to Homo sapiens poly (ADP-ribose) polymerase family, member 8 (PARP8), mRNA;PARP8 protein	PARP8;PARP8;PARP8	S	456	AEGRRLSLTSGLI	_RLS(ph)LTSGLIGILTPSSSSSSQLAPNGAK_	3	0.333292	0	125.11	Ki6023_2	28915	Ki6021_2	29695
602	A8K004	A8K004;B2RB27;Q8N3A8;E9PFI7;Q8N3A8-2;B4DQ81;F5H3X8;Q49AI7	cDNA FLJ78221, highly similar to Homo sapiens poly (ADP-ribose) polymerase family, member 8 (PARP8), mRNA;cDNA, FLJ95269, highly similar to Homo sapiens poly (ADP-ribose) polymerase family, member 8 (PARP8), mRNA;Poly [ADP-ribose] polymerase 8;Poly [ADP-ribose] polymerase 8;cDNA FLJ57558, highly similar to Homo sapiens poly (ADP-ribose) polymerase family, member 8 (PARP8), mRNA;PARP8 protein	PARP8;PARP8;PARP8	S	459	RRLSLTSGLIGIL	_RLS(ph)LTSGLIGILTPSSSSSSQLAPNGAK_	6	0.333292	0	125.11	Ki6023_2	28915	Ki6021_2	29695
603	A8K004	A8K004;B2RB27;Q8N3A8;E9PFI7;Q8N3A8-2;B4DQ81;F5H3X8;Q49AI7	cDNA FLJ78221, highly similar to Homo sapiens poly (ADP-ribose) polymerase family, member 8 (PARP8), mRNA;cDNA, FLJ95269, highly similar to Homo sapiens poly (ADP-ribose) polymerase family, member 8 (PARP8), mRNA;Poly [ADP-ribose] polymerase 8;Poly [ADP-ribose] polymerase 8;cDNA FLJ57558, highly similar to Homo sapiens poly (ADP-ribose) polymerase family, member 8 (PARP8), mRNA;PARP8 protein	PARP8;PARP8;PARP8	S	291	TLRRSPSYPPPGC	_RSPS(ph)YPPPGCGK_	4	0.652974	2.76592	124.12	Ki6023_4	3481	Ki6021_4	3900									1.0711	0.61421	2.6524	1.1963	3.3311
604	A8K032	A8K032;Q15629;Q6FHL3;Q6FHU7;B4E0K2	cDNA FLJ75031, highly similar to Homo sapiens translocation associated membrane protein 1 (TRAM1), mRNA;Translocating chain-associated membrane protein 1;cDNA FLJ78414, highly similar to Homo sapiens translocation associated membrane protein 1 (TRAM1), mRNA;TRAM1 protein;Translocating chain-associating membrane protein;Translocation associated membrane protein 1, isoform CRA_b;TRAM1 protein;cDNA …	TRAM;TRAM1;hCG_18447;TRAM1;TRAM1	S	365	TSNVADSPRNKKE	_KGTENGVNGTLTSNVADS(ph)PRNK_	18	0.999974	46.4549	255.24	Ki6024_7	5658	Ki6021_4	8550	3.1637		0.61119	1.2515	10.53	0.52875	5.1858	79.136	0.35764	0.10899	1.0152	0.25765	2.5281
605	Q9Y6R0	Q9Y6R0;A8K033;B7Z5W0	Numb-like protein;Numb-related protein;cDNA FLJ75100, highly similar to Homo sapiens numb homolog (Drosophila)-like (NUMBL), mRNA;Numb homolog (Drosophila)-like;cDNA FLJ53174, highly similar to Numb-like protein	NUMBL;hCG_20792;NUMBL	S	263	AQPGHVSPTPATT	_KAEAAAAPTVAPGPAQPGHVS(ph)PTPATTSPGEK_	21	0.700522	8.80889	58.26	Ki6025_5	8337	Ki6021_5	9045													2.0444
606	P49757	Q9Y6R0;A8K033;B7Z5W0;P49757;B2RCI6;P49757-3;P49757-2;P49757-4;B1P2N9	Numb-like protein;Numb-related protein;cDNA FLJ75100, highly similar to Homo sapiens numb homolog (Drosophila)-like (NUMBL), mRNA;Numb homolog (Drosophila)-like;cDNA FLJ53174, highly similar to Numb-like protein;Protein numb homolog;Protein S171;cDNA, FLJ96094, highly similar to Homo sapiens numb homolog (Drosophila) (NUMB), mRNA;Protein numb homolog;Protein S171;Protein numb homolog;Protein S171…	NUMBL;hCG_20792;NUMBL;NUMB;NUMB;NUMB;NUMB;NUMB	S	276	QLARQGSFRGFPA;QLVRQGSFRGFPA	_QGS(ph)FRGFPALSQK_	3	0.999376	32.045	99.752	Ki6025_3	16413	Ki6025_3	16394	16.021	18.364	1.3887	1.2986		30.284	4.8894		1.3732	2.9856	3.233	1.545	4.4632
607	Q9Y6R0	Q9Y6R0;A8K033;B7Z5W0;Q9Y4I7	Numb-like protein;Numb-related protein;cDNA FLJ75100, highly similar to Homo sapiens numb homolog (Drosophila)-like (NUMBL), mRNA;Numb homolog (Drosophila)-like;cDNA FLJ53174, highly similar to Numb-like protein;CTG3a	NUMBL;hCG_20792;NUMBL;CTG3a	S	324	PFKRQLSLRLNEL	_RQLS(ph)LRLNELPSTLQR_	4	0.999957	46.6792	60.489	Ki6025_7	19883	Ki6021_7	21383								0.022456	2.0128	1.8462	9.1792	2.5598	4.5452
608	Q9Y6R0	Q9Y6R0;A8K033;B7Z5W0;Q9Y4I7	Numb-like protein;Numb-related protein;cDNA FLJ75100, highly similar to Homo sapiens numb homolog (Drosophila)-like (NUMBL), mRNA;Numb homolog (Drosophila)-like;cDNA FLJ53174, highly similar to Numb-like protein;CTG3a	NUMBL;hCG_20792;NUMBL;CTG3a	S	411	GHKRTPSEAERWL	_TPS(ph)EAERWLEEVSQVAK_	3	0.982697	17.5429	140.96	Ki6021_2	29651	Ki6021_2	29651									2.1724	0.99181	3.342	2.092	2.7688
609	A8K040	A8K040;Q9Y6M4-3;B4DSH2;B7Z9Q4;E7EVD0	Casein kinase 1, gamma 3, isoform CRA_f;cDNA FLJ76641, highly similar to Homo sapiens casein kinase 1, gamma 3 (CSNK1G3), transcript variant 2, mRNA;Casein kinase I isoform gamma-3;cDNA FLJ50193, highly similar to Homo sapiens casein kinase 1, gamma 3 (CSNK1G3), transcript variant 2, mRNA;cDNA, FLJ78918, highly similar to Mus musculus casein kinase 1, gamma 3 (Csnk1g3)	CSNK1G3;hCG_21492;CSNK1G3	S	367	KNQVVSSTNGELN	_NQVVSS(ph)TNGELNTDDPTAGR_	6	0.442428	0	114.37	Ki6025_1	10570	Ki6025_1	10570
610	A8K099	A8K099;B4DM81;P31321;C9JSK5;C9JR00;C9IZL8	cDNA FLJ77959, highly similar to Homo sapiens protein kinase, cAMP-dependent, regulatory, type I, beta (PRKAR1B), mRNA;cDNA FLJ52674, highly similar to cAMP-dependent protein kinase type I-beta regulatory subunit;cAMP-dependent protein kinase type I-beta regulatory subunit;Putative uncharacterized protein PRKAR1B;Putative uncharacterized protein PRKAR1B;Putative uncharacterized protein PRKAR1B	PRKAR1B;PRKAR1B;PRKAR1B;PRKAR1B	S	73	ARQKSNSQSDSHD	_SNS(ph)QS(ph)DS(ph)HDEEVS(ph)PTPPNPVVK_	3	0.605469	0.803492	96.881	Ki6020_1	17078	Ki6023_2	9234								13.808
611	A8K099	A8K099;B4DM81;P31321;C9JSK5;C9JR00;C9IZL8	cDNA FLJ77959, highly similar to Homo sapiens protein kinase, cAMP-dependent, regulatory, type I, beta (PRKAR1B), mRNA;cDNA FLJ52674, highly similar to cAMP-dependent protein kinase type I-beta regulatory subunit;cAMP-dependent protein kinase type I-beta regulatory subunit;Putative uncharacterized protein PRKAR1B;Putative uncharacterized protein PRKAR1B;Putative uncharacterized protein PRKAR1B	PRKAR1B;PRKAR1B;PRKAR1B;PRKAR1B	S	75	QKSNSQSDSHDEE	_SNS(ph)QS(ph)DS(ph)HDEEVS(ph)PTPPNPVVK_	5	0.937066	8.79343	96.881	Ki6020_1	17078	Ki6023_2	9234								13.828
612	A8K099	A8K099;B4DM81;P31321;C9JSK5;C9JR00;C9IZL8	cDNA FLJ77959, highly similar to Homo sapiens protein kinase, cAMP-dependent, regulatory, type I, beta (PRKAR1B), mRNA;cDNA FLJ52674, highly similar to cAMP-dependent protein kinase type I-beta regulatory subunit;cAMP-dependent protein kinase type I-beta regulatory subunit;Putative uncharacterized protein PRKAR1B;Putative uncharacterized protein PRKAR1B;Putative uncharacterized protein PRKAR1B	PRKAR1B;PRKAR1B;PRKAR1B;PRKAR1B	S	77	SNSQSDSHDEEVS	_SNS(ph)QS(ph)DS(ph)HDEEVS(ph)PTPPNPVVK_	7	0.93091	8.42194	96.881	Ki6020_1	17078	Ki6023_2	9234								9.5184
613	A8K099	A8K099;B4DM81;P31321;C9JSK5;C9JR00;C9IZL8	cDNA FLJ77959, highly similar to Homo sapiens protein kinase, cAMP-dependent, regulatory, type I, beta (PRKAR1B), mRNA;cDNA FLJ52674, highly similar to cAMP-dependent protein kinase type I-beta regulatory subunit;cAMP-dependent protein kinase type I-beta regulatory subunit;Putative uncharacterized protein PRKAR1B;Putative uncharacterized protein PRKAR1B;Putative uncharacterized protein PRKAR1B	PRKAR1B;PRKAR1B;PRKAR1B;PRKAR1B	S	83	SHDEEVSPTPPNP	_SNS(ph)QS(ph)DS(ph)HDEEVS(ph)PTPPNPVVK_	13	0.862791	8.05528	96.881	Ki6020_1	17078	Ki6023_2	9234	3.4286		1.7165	5.4292	4.1652	4.9833	9.5468	19.031	1.4623	1.3992	1.9648	1.2729	0.88357
614	A8K0D2	A8K0D2;B2R6Z2;Q9UBM7;E9PM00;E9PMT8;E9PJ54;E9PIP9;E9PQ71;E9PRL8	cDNA FLJ77740, highly similar to Homo sapiens 7-dehydrocholesterol reductase, mRNA;cDNA, FLJ93191, Homo sapiens 7-dehydrocholesterol reductase (DHCR7), mRNA;7-dehydrocholesterol reductase;Putative sterol reductase SR-2;Sterol Delta(7)-reductase	D7SR;DHCR7	S	14	NIPKAKSLDGVTN	_S(ph)LDGVTNDR_	1	1	85.8983	171.85	Ki6025_1	6722	Ki5309_A_01	3769	8.8089	5.1362	5.2732	2.3405	7.9277	17.229	12.226	17.774	2.5892	1.0998	2.1195	1.9173	3.3121
615	A8K0D4	A8K0D4;Q9Y6J9	cDNA FLJ78693, highly similar to Homo sapiens TAF6-like RNA polymerase II, p300/CBP-associated factor (PCAF)-associated factor, 65kDa (TAF6L), mRNA;PCAF-associated factor 65-alpha;TAF6-like RNA polymerase II p300/CBP-associated factor-associated factor 65 kDa subunit 6L	PAF65A;TAF6L	S	505	DESPRGSGGGGPA	_M(ox)PQLTASAIVSPHGDESPRGS(ph)GGGGPASASGPAASESRPLPR_	21	0.662547	5.23467	58.7	Ki6025_7	13573	Ki6025_6	13889					1.1136							0.35314	0.65507
616	A8K0G7	A8K0G7;Q9UKY1	cDNA FLJ78425, highly similar to Homo sapiens zinc fingers and homeoboxes 1 (ZHX1), mRNA;Zinc fingers and homeoboxes protein 1	ZHX1	S	202	IAVHHNSVEDVPE	_RIAVHHNS(ph)VEDVPEEK_	8	1	84.5076	119.45	Ki6025_12	3730	Ki6019_B_12	5549					0.63584	0.78448	0.32919	1.9654	1.3693				0.31564
617	A8K285	A8K285;A8K0M6;Q8NBN3;B4DN92;A8K369;Q8NBN3-3	cDNA FLJ78239;cDNA FLJ76697;Transmembrane protein 87A;cDNA FLJ58594;cDNA FLJ76707, highly similar to Homo sapiens transmembrane protein 87A, mRNA;Transmembrane protein 87A	PSEC0094;TMEM87A;PSEC0094;TMEM87A	S	475	FAFSPLSEEEEED	_FAFSPLS(ph)EEEEEDEQKEPM(ox)LK_	7	0.999646	34.5109	104.45	Ki6025_2	21274	Ki5309_A_02	15180	0.41144		1.5173		2.1457	0.57376			0.78589		0.14539		0.20481
618	Q9H2U2-2	Q9H2U2-3;A8K0P2;Q9H2U2-4;Q9H2U2-2;Q9H2U2;E2QRM6	Inorganic pyrophosphatase 2, mitochondrial;Pyrophosphatase SID6-306;Pyrophosphate phospho-hydrolase 2;cDNA FLJ76209, highly similar to Homo sapiens inorganic pyrophosphatase 2 (PPA2), transcript variant 2, mRNA;Inorganic pyrophosphatase 2, mitochondrial;Pyrophosphatase SID6-306;Pyrophosphate phospho-hydrolase 2;Inorganic pyrophosphatase 2, mitochondrial;Pyrophosphatase SID6-306;Pyrophosphate phos…	HSPC124;PPA2;HSPC124;PPA2;HSPC124;PPA2;HSPC124;PPA2	S	330	SLVESVSSSPNKE	_SLVESVS(ph)SSPNKESNEEEQVWHFLGK_	7	0.303331	0	158.01	Ki6023_4	23469	Ki5309_A_01	4763										0.53645
619	Q9H2U2-2	Q9H2U2-3;A8K0P2;Q9H2U2-4;Q9H2U2-2;Q9H2U2;E2QRM6	Inorganic pyrophosphatase 2, mitochondrial;Pyrophosphatase SID6-306;Pyrophosphate phospho-hydrolase 2;cDNA FLJ76209, highly similar to Homo sapiens inorganic pyrophosphatase 2 (PPA2), transcript variant 2, mRNA;Inorganic pyrophosphatase 2, mitochondrial;Pyrophosphatase SID6-306;Pyrophosphate phospho-hydrolase 2;Inorganic pyrophosphatase 2, mitochondrial;Pyrophosphatase SID6-306;Pyrophosphate phos…	HSPC124;PPA2;HSPC124;PPA2;HSPC124;PPA2;HSPC124;PPA2	S	331	LVESVSSSPNKES	_SLVESVS(ph)SSPNKESNEEEQVWHFLGK_	8	0.303331	0	158.01	Ki6023_4	23469	Ki5309_A_01	4763					14.236					2.2237			1.7052
620	Q9H2U2-2	Q9H2U2-3;A8K0P2;Q9H2U2-4;Q9H2U2-2;Q9H2U2;E2QRM6	Inorganic pyrophosphatase 2, mitochondrial;Pyrophosphatase SID6-306;Pyrophosphate phospho-hydrolase 2;cDNA FLJ76209, highly similar to Homo sapiens inorganic pyrophosphatase 2 (PPA2), transcript variant 2, mRNA;Inorganic pyrophosphatase 2, mitochondrial;Pyrophosphatase SID6-306;Pyrophosphate phospho-hydrolase 2;Inorganic pyrophosphatase 2, mitochondrial;Pyrophosphatase SID6-306;Pyrophosphate phos…	HSPC124;PPA2;HSPC124;PPA2;HSPC124;PPA2;HSPC124;PPA2	S	332	VESVSSSPNKESN	_SLVESVS(ph)SSPNKESNEEEQVWHFLGK_	9	0.303331	0	158.01	Ki6023_4	23469	Ki5309_A_01	4763	2.4889	6.4541	2.0806	5.8342	23.85	10.467	3.6285		0.62875	0.49029	3.9424	1.7674
621	Q9BV68	Q9BV68;A8K0Q1;Q9BV68-2	RING finger protein 126;cDNA FLJ77001, highly similar to Homo sapiens ring finger protein 126 (RNF126), transcript variant 2, mRNA;RING finger protein 126	RNF126;RNF126	S	17	YFCHCCSVEIVPR	_YFCHCCS(ph)VEIVPR_	7	0.999997	55.2972	155.02	Ki6021_4	15804	Ki6021_3	16132									0.07939
622	A8K0R7-5	A8K0R7-5;A8K0R7-2;A8K0R7;B5MDX1;Q9Y595;B3KXR6;B3KWS2	Renal carcinoma antigen NY-REN-50;Zinc finger protein 839;Renal carcinoma antigen NY-REN-50;Zinc finger protein 839;Renal carcinoma antigen NY-REN-50;Zinc finger protein 839;Putative uncharacterized protein ZNF839;NY-REN-50 antigen;cDNA FLJ45923 fis, clone PLACE6010925, highly similar to Homo sapiens NY-REN-25 antigen;cDNA FLJ43690 fis, clone TBAES2004055, highly similar to Homo sapiens NY-REN-25…	C14orf131;ZNF839;C14orf131;ZNF839;C14orf131;ZNF839;ZNF839;C14orf131	S	690	LEARRGSIGAALS	_RGS(ph)IGAALSSR_	3	1	78.8902	134.98	Ki6021_4	8012	Ki6021_4	8012	0.27981	1.0908	0.45397		2.1466		0.56465		1.1647	0.1502	0.34358
623	A8K0S9	A8K0S9;B3KN08;Q9UM82;B4DID4;F5H3K3	cDNA FLJ78311, highly similar to Homo sapiens spermatogenesis associated 2 (SPATA2), mRNA;cDNA FLJ13167 fis, clone NT2RP3003726, highly similar to Spermatogenesis-associated protein 2;Spermatogenesis-associated protein 2;Spermatogenesis-associated protein PD1;cDNA FLJ50158, highly similar to Spermatogenesis-associated protein 2	KIAA0757;PD1;SPATA2	S	253	VTKPSRSVDAYDS	_S(ph)VDAYDSYWESR_	1	0.999974	47.1085	122.39	Ki6018_B_01	17896	Ki6017_B_01	18603					6.661	5.8144
624	Q59EE8	Q59EE8;A8K0W8;Q9Y6Q9;Q569F6;Q9Y6Q9-5;Q0IIN7;Q9Y6Q9-3;Q9Y6Q9-2;B4DYT5	Nuclear receptor coactivator 3 isoform a variant;cDNA FLJ77005, highly similar to Homo sapiens nuclear receptor coactivator 3 (NCOA3), transcript variant 1, mRNA;ACTR;Amplified in breast cancer 1 protein;CBP-interacting protein;Class E basic helix-loop-helix protein 42;Nuclear receptor coactivator 3;Receptor-associated coactivator 3;Steroid receptor coactivator protein 3;Thyroid hormone receptor …	AIB1;BHLHE42;NCOA3;RAC3;TRAM1;NCOA3;AIB1;BHLHE42;NCOA3;RAC3;TRAM1;NCOA3;AIB1;BHLHE42;NCOA3;RAC3;TRAM1;AIB1;BHLHE42;NCOA3;RAC3;TRAM1	S	861	PYNRAVSLDSPVS	_AVS(ph)LDS(ph)PVSVGSSPPVK_	3	0.999999	60.5842	190.19	Ki6019_1	15606	Ki6023_1	17456	2.4687	3.9545	0.90102	1.3118	10.694	1.6465	0.9035	11.305	0.60782	0.73495	0.50466	0.37899	0.68352
625	Q59EE8	Q59EE8;A8K0W8;Q9Y6Q9;Q569F6;Q9Y6Q9-5;Q0IIN7;Q9Y6Q9-3;Q9Y6Q9-2;B4DYT5	Nuclear receptor coactivator 3 isoform a variant;cDNA FLJ77005, highly similar to Homo sapiens nuclear receptor coactivator 3 (NCOA3), transcript variant 1, mRNA;ACTR;Amplified in breast cancer 1 protein;CBP-interacting protein;Class E basic helix-loop-helix protein 42;Nuclear receptor coactivator 3;Receptor-associated coactivator 3;Steroid receptor coactivator protein 3;Thyroid hormone receptor …	AIB1;BHLHE42;NCOA3;RAC3;TRAM1;NCOA3;AIB1;BHLHE42;NCOA3;RAC3;TRAM1;NCOA3;AIB1;BHLHE42;NCOA3;RAC3;TRAM1;AIB1;BHLHE42;NCOA3;RAC3;TRAM1	S	864	RAVSLDSPVSVGS	_AVS(ph)LDS(ph)PVSVGSSPPVK_	6	0.999662	34.7764	190.19	Ki6019_1	15606	Ki6023_1	17456							0.46611
626	Q59EE8	Q59EE8;A8K0W8;Q9Y6Q9;Q569F6;Q9Y6Q9-5;Q0IIN7;Q9Y6Q9-3;Q9Y6Q9-2;B4DYT5;C9JCR8;Q9Y6Q9-4	Nuclear receptor coactivator 3 isoform a variant;cDNA FLJ77005, highly similar to Homo sapiens nuclear receptor coactivator 3 (NCOA3), transcript variant 1, mRNA;ACTR;Amplified in breast cancer 1 protein;CBP-interacting protein;Class E basic helix-loop-helix protein 42;Nuclear receptor coactivator 3;Receptor-associated coactivator 3;Steroid receptor coactivator protein 3;Thyroid hormone receptor …	AIB1;BHLHE42;NCOA3;RAC3;TRAM1;NCOA3;AIB1;BHLHE42;NCOA3;RAC3;TRAM1;NCOA3;AIB1;BHLHE42;NCOA3;RAC3;TRAM1;AIB1;BHLHE42;NCOA3;RAC3;TRAM1;NCOA3;AIB1;BHLHE42;NCOA3;RAC3;TRAM1	S	732	VKQEQLSPKKKEN	_DTSSITSCGDGNVVKQEQLS(ph)PK_	20	0.987988	19.4074	82.01	Ki6025_2	10981	Ki6023_2	11215		5.7231		2.728					1.3558	0.93143	1.1286	0.9071	1.5587
627	Q59EE8	Q59EE8;A8K0W8;Q9Y6Q9;Q569F6;Q9Y6Q9-5;Q0IIN7;Q9Y6Q9-3;Q9Y6Q9-2;B4DYT5;C9JCR8;Q9Y6Q9-4	Nuclear receptor coactivator 3 isoform a variant;cDNA FLJ77005, highly similar to Homo sapiens nuclear receptor coactivator 3 (NCOA3), transcript variant 1, mRNA;ACTR;Amplified in breast cancer 1 protein;CBP-interacting protein;Class E basic helix-loop-helix protein 42;Nuclear receptor coactivator 3;Receptor-associated coactivator 3;Steroid receptor coactivator protein 3;Thyroid hormone receptor …	AIB1;BHLHE42;NCOA3;RAC3;TRAM1;NCOA3;AIB1;BHLHE42;NCOA3;RAC3;TRAM1;NCOA3;AIB1;BHLHE42;NCOA3;RAC3;TRAM1;AIB1;BHLHE42;NCOA3;RAC3;TRAM1;NCOA3;AIB1;BHLHE42;NCOA3;RAC3;TRAM1	S	218	LEDINASPEMRQR	_TPHDILEDINAS(ph)PEM(ox)R_	12	0.999897	39.89	110.56	Ki6025_3	16917	Ki6022_3	17311	0.95453	10.892	0.66547	1.2771	19.059	2.1602	4.0361	14.59	0.92629	1.0468	0.43767	0.64779	1.6962
628	B4DHL1	B4DHL1;Q6N043;A8K124;Q6N043-2;Q6N043-3;Q6N043-4	cDNA FLJ56078, highly similar to Suppressor of hairy wing homolog 4;Suppressor of hairy wing homolog 4;Zinc finger protein 280D;cDNA FLJ76213, highly similar to Homo sapiens suppressor of hairy wing homolog 4 (Drosophila) (SUHW4), transcript variant 2, mRNA;Suppressor of hairy wing homolog 4;Zinc finger protein 280D;Suppressor of hairy wing homolog 4;Zinc finger protein 280D;Suppressor of hairy w…	KIAA1584;SUHW4;ZNF280D;KIAA1584;SUHW4;ZNF280D;KIAA1584;SUHW4;ZNF280D;KIAA1584;SUHW4;ZNF280D	S	608	ASTLQLSPPRTKN	_ASVGPLQSGASPTPSISASASTLQLS(ph)PPRTK_	26	0.611296	3.58608	63.403	Ki6025_2	21720	Ki6023_2	22122											0.31569		0.27498
629	B4DHL1	B4DHL1;Q6N043;A8K124;Q6N043-2;Q6N043-3;Q7Z6J5	cDNA FLJ56078, highly similar to Suppressor of hairy wing homolog 4;Suppressor of hairy wing homolog 4;Zinc finger protein 280D;cDNA FLJ76213, highly similar to Homo sapiens suppressor of hairy wing homolog 4 (Drosophila) (SUHW4), transcript variant 2, mRNA;Suppressor of hairy wing homolog 4;Zinc finger protein 280D;Suppressor of hairy wing homolog 4;Zinc finger protein 280D;Zinc finger protein 2…	KIAA1584;SUHW4;ZNF280D;KIAA1584;SUHW4;ZNF280D;KIAA1584;SUHW4;ZNF280D;ZNF280D	S	167	SNPVPASPINFHP	_GITAAFKPTSQHYTNPTSNPVPAS(ph)PINFHPESR_	24	0.999345	33.0882	99.836	Ki6025_9	17299	Ki6021_8	19071	0.11042					0.124	0.19959	4.7241	0.28079	0.14903	0.11949		0.10076
630	B4DHL1	B4DHL1;Q6N043;A8K124;Q6N043-2;Q6N043-3;Q9H740;E7EUT0	cDNA FLJ56078, highly similar to Suppressor of hairy wing homolog 4;Suppressor of hairy wing homolog 4;Zinc finger protein 280D;cDNA FLJ76213, highly similar to Homo sapiens suppressor of hairy wing homolog 4 (Drosophila) (SUHW4), transcript variant 2, mRNA;Suppressor of hairy wing homolog 4;Zinc finger protein 280D;Suppressor of hairy wing homolog 4;Zinc finger protein 280D;cDNA: FLJ21420 fis, c…	KIAA1584;SUHW4;ZNF280D;KIAA1584;SUHW4;ZNF280D;KIAA1584;SUHW4;ZNF280D	S	244	SKRPSTSEVNNVN	_RPSTS(ph)EVNNVNPK_	5	0.444292	0.962859	118.24	Ki6022_4	4036	Ki6019_B_03	4165
631	A8K140	A8K140;Q7Z3C6;B3KPP7;Q7Z3C6-3;C9JXG2;C9JDK4;C9JKV7;C9IYZ9;C9JX27;F2Z3I6;C9JFV2;C9JS65	cDNA FLJ77748;APG9-like 1;Autophagy-related protein 9A;cDNA FLJ32033 fis, clone NTONG2000265, highly similar to Autophagy-related protein 9A;APG9-like 1;Autophagy-related protein 9A;Putative uncharacterized protein ATG9A;Putative uncharacterized protein ATG9A;Putative uncharacterized protein ATG9A;Putative uncharacterized protein ATG9A;Putative uncharacterized protein ATG9A;Putative uncharacteriz…	APG9L1;ATG9A;APG9L1;ATG9A;ATG9A;ATG9A;ATG9A;ATG9A;ATG9A;ATG9A;ATG9A	S	14	YQRLEASYSDSPP	_LEAS(ph)YSDSPPGEEDLLVHVAEGSK_	4	0.810053	7.33521	67.396	Ki5311_A_02	17431	Ki5311_A_02	17746			0.56269
632	A8K140	A8K140;Q7Z3C6;B4DYN3;Q7Z3C6-2	cDNA FLJ77748;APG9-like 1;Autophagy-related protein 9A;cDNA FLJ55634, highly similar to Autophagy-related protein 9A;APG9-like 1;Autophagy-related protein 9A	APG9L1;ATG9A;APG9L1;ATG9A	S	828	PVPEEGSEDELPP	_LPLGGWAEDGQSASRHPEPVPEEGS(ph)EDELPPQVHKV_	25	0.996478	27.5274	39.613	Ki6025_7	19376	Ki6025_7	19376									1.4293		0.42911		4.1126
633	A8K140	A8K140;Q7Z3C6;B3KPP7;B4DYN3;Q7Z3C6-2	cDNA FLJ77748;APG9-like 1;Autophagy-related protein 9A;cDNA FLJ32033 fis, clone NTONG2000265, highly similar to Autophagy-related protein 9A;cDNA FLJ55634, highly similar to Autophagy-related protein 9A;APG9-like 1;Autophagy-related protein 9A	APG9L1;ATG9A;APG9L1;ATG9A	S	759	PQSIPRSASYPCA	_S(ph)ASYPCAAPRPGAPETTALHGGFQR_	1	0.820501	6.7885	99.064	Ki6025_5	12932	Ki6019_B_05	12455					8.6845	4.2995	28.617			1.7518			4.6345
634	A8K140	A8K140;Q7Z3C6;B3KPP7;B4DYN3;Q7Z3C6-2	cDNA FLJ77748;APG9-like 1;Autophagy-related protein 9A;cDNA FLJ32033 fis, clone NTONG2000265, highly similar to Autophagy-related protein 9A;cDNA FLJ55634, highly similar to Autophagy-related protein 9A;APG9-like 1;Autophagy-related protein 9A	APG9L1;ATG9A;APG9L1;ATG9A	S	654	VASALRSFSPLQP	_S(ph)FSPLQPGQAPTGR_	1	0.808291	6.24925	90.725	Ki6024_1	13353	Ki6023_1	14271			0.89939	0.28224								0.42521
635	A8K171	A8K171;P48552	cDNA FLJ77253, highly similar to Homo sapiens nuclear receptor interacting protein 1 (NRIP1), mRNA;Nuclear factor RIP140;Nuclear receptor-interacting protein 1;Receptor-interacting protein 140	NRIP1	S	564	TSSKAGSPINLSQ	_AGS(ph)PINLSQHSLVIK_	3	0.999928	41.6922	83.751	Ki6025_2	17315	Ki6025_2	17315	1.159				1.3491				0.40324		0.63352		0.38353
636	A8K171	A8K171;P48552	cDNA FLJ77253, highly similar to Homo sapiens nuclear receptor interacting protein 1 (NRIP1), mRNA;Nuclear factor RIP140;Nuclear receptor-interacting protein 1;Receptor-interacting protein 140	NRIP1	S	252	MVEKRASPATSPK	_RAS(ph)PAT(ph)SPKPSVACSQLALLLSSEAHLQQYSR_	3	0.405487	0	51.034	Ki6020_5	20230	Ki6020_5	20229								0.29466
637	A8K171	A8K171;P48552	cDNA FLJ77253, highly similar to Homo sapiens nuclear receptor interacting protein 1 (NRIP1), mRNA;Nuclear factor RIP140;Nuclear receptor-interacting protein 1;Receptor-interacting protein 140	NRIP1	S	256	RASPATSPKPSVA	_RAS(ph)PAT(ph)SPKPSVACSQLALLLSSEAHLQQYSR_	7	0.405487	0	51.034	Ki6020_5	20230	Ki6020_5	20229
638	A8K171	A8K171;P48552	cDNA FLJ77253, highly similar to Homo sapiens nuclear receptor interacting protein 1 (NRIP1), mRNA;Nuclear factor RIP140;Nuclear receptor-interacting protein 1;Receptor-interacting protein 140	NRIP1	S	260	ATSPKPSVACSQL	_RAS(ph)PAT(ph)SPKPSVACSQLALLLSSEAHLQQYSR_	11	0.391279	0	51.034	Ki6020_5	20230	Ki6020_5	20229
639	A8K171	A8K171;P48552	cDNA FLJ77253, highly similar to Homo sapiens nuclear receptor interacting protein 1 (NRIP1), mRNA;Nuclear factor RIP140;Nuclear receptor-interacting protein 1;Receptor-interacting protein 140	NRIP1	S	264	KPSVACSQLALLL	_RAS(ph)PAT(ph)SPKPSVACSQLALLLSSEAHLQQYSR_	15	0.391359	0	51.034	Ki6020_5	20230	Ki6020_5	20229
640	A8K171	A8K171;P48552	cDNA FLJ77253, highly similar to Homo sapiens nuclear receptor interacting protein 1 (NRIP1), mRNA;Nuclear factor RIP140;Nuclear receptor-interacting protein 1;Receptor-interacting protein 140	NRIP1	S	807	FKSEPVSPQDFSF	_SEPVS(ph)PQDFSFSK_	5	0.999997	56.0249	110.92	Ki5309_A_01	13759	Ki5309_A_01	13759	0.16466	1.5997
641	A8K179	A8K179;Q93075	cDNA FLJ76748, highly similar to Homo sapiens TatD DNase domain containing 2 (TATDN2), mRNA;Putative deoxyribonuclease TATDN2	KIAA0218;TATDN2	S	453	SFRFSRSSEEREV	_FSRS(ph)SEEREVK_	4	0.466055	0	88.187	Ki6022_8	3317	Ki6022_8	3317
642	A8K179	A8K179;Q93075	cDNA FLJ76748, highly similar to Homo sapiens TatD DNase domain containing 2 (TATDN2), mRNA;Putative deoxyribonuclease TATDN2	KIAA0218;TATDN2	S	454	FRFSRSSEEREVK	_FSRS(ph)SEEREVK_	5	0.466055	0	88.187	Ki6022_8	3317	Ki6022_8	3317									1.015	0.60672	0.87426	0.90428
643	A8K179	A8K179;Q93075	cDNA FLJ76748, highly similar to Homo sapiens TatD DNase domain containing 2 (TATDN2), mRNA;Putative deoxyribonuclease TATDN2	KIAA0218;TATDN2	S	80	SRRRNNSSSSFSP	_NNS(ph)SSSFSPHFLGPGVGGAASK_	3	0.833133	7.8393	74.732	Ki6020_B_02	14264	Ki6020_B_02	14264								7.2042
644	A8K179	A8K179;Q93075	cDNA FLJ76748, highly similar to Homo sapiens TatD DNase domain containing 2 (TATDN2), mRNA;Putative deoxyribonuclease TATDN2	KIAA0218;TATDN2	S	299	TVIDKCSPPLEFL	_TVIDKCS(ph)PPLEFLDDSDSHLEIQK_	7	0.913074	10.2224	57.051	Ki6025_4	21638	Ki6025_4	21563													1.0855
645	A8K1C7	A8K1C7;Q8IWT6	cDNA FLJ75179, highly similar to Homo sapiens leucine rich repeat containing 8 family, member A, mRNA;Leucine-rich repeat-containing protein 8A	KIAA1437;LRRC8;LRRC8A;UNQ221/PRO247	S	217	MLQRTKSRIEQGI	_S(ph)RIEQGIVDRSETGVLDK_	1	0.97305	16.0465	146.11	Ki6025_6	12942	Ki6021_3	7187	0.16647	0.28539	0.36262	0.12513	0.2473	0.28353	0.16962	0.96784	0.24817	0.21148	0.15031	3.1635	0.21515
646	Q96LT9	Q96LT9;A8K1C9	RNA-binding motif protein 40;RNA-binding protein 40;RNA-binding region-containing protein 3;U11/U12 small nuclear ribonucleoprotein 65 kDa protein;cDNA FLJ77710	KIAA1839;RBM40;RNP;RNPC3	S	108	EQDRVHSPCPTSG	_EQDRVHS(ph)PCPTSGSEKK_	7	0.999323	31.997	116.19	Ki6025_11	1881	Ki6021_8	2606					0.83551	0.46132	0.55019	1.0033	0.52414	0.51277	0.32878	0.37227	0.54474
647	Q96LT9	Q96LT9;A8K1C9	RNA-binding motif protein 40;RNA-binding protein 40;RNA-binding region-containing protein 3;U11/U12 small nuclear ribonucleoprotein 65 kDa protein;cDNA FLJ77710	KIAA1839;RBM40;RNP;RNPC3	S	21	TSSSSLSPPRGDR	_GCTSSSSLS(ph)PPRGDR_	9	0.848736	12.4057	80.69	Ki6025_3	4342	Ki6021_3	5297	0.55293		1.0636		0.39991		0.61184	1.3756					0.3779
648	Q96LT9	Q96LT9;A8K1C9	RNA-binding motif protein 40;RNA-binding protein 40;RNA-binding region-containing protein 3;U11/U12 small nuclear ribonucleoprotein 65 kDa protein;cDNA FLJ77710	KIAA1839;RBM40;RNP;RNPC3	S	381	EEIKEDSDEMPSE	_PNLDITEEIKEDS(ph)DEM(ox)PSECISRR_	13	0.94766	15.6491	90.718	Ki6025_5	16159	Ki5309_A_02	12809	0.45076		0.52712		0.65022		0.32426						0.36664
649	A8K1F4	A8K1F4;Q15773;Q5U0N1	cDNA FLJ78094, highly similar to Homo sapiens myeloid leukemia factor 2, mRNA;Myelodysplasia-myeloid leukemia factor 2;Myeloid leukemia factor 2;cDNA, FLJ94652, Homo sapiens myeloid leukemia factor 2 (MLF2), mRNA;MLF2 protein;Myeloid leukemia factor 2;Myeloid leukemia factor 2, isoform CRA_a	MLF2;hCG_25928;MLF2	S	238	IQGPEDSPSRQSR	_LAIQGPEDS(ph)PSRQSR_	9	0.633988	2.68929	141.37	Ki6025_3	7128	Ki6020_B_01	5369	13.866		5.6514		5.9961	4.171	2.8827	2.4018	3.6873	2.3322	2.6896	2.5346	4.3216
650	A8K1F4	A8K1F4;Q15773;Q5U0N1;F5H0Y3;F5H800;F5H7L5	cDNA FLJ78094, highly similar to Homo sapiens myeloid leukemia factor 2, mRNA;Myelodysplasia-myeloid leukemia factor 2;Myeloid leukemia factor 2;cDNA, FLJ94652, Homo sapiens myeloid leukemia factor 2 (MLF2), mRNA;MLF2 protein;Myeloid leukemia factor 2;Myeloid leukemia factor 2, isoform CRA_a	MLF2;hCG_25928;MLF2	S	32	HMSRMLSGGFGYS	_M(ox)LS(ph)GGFGYSPFLSITDGNM(ox)PGTRPASR_	3	0.999989	51.6358	88.571	Ki6020_B_02	20490	Ki6020_B_02	20490								0.27158
651	F5H7E7	F5H7E7;A8K1I4;B2RDP4;Q96K58;C9JCJ0;C9JG35;C9JHH8;C9J092	cDNA FLJ78426;cDNA, FLJ96706;Zinc finger protein 668;Putative uncharacterized protein ZNF668;Putative uncharacterized protein ZNF668;Putative uncharacterized protein ZNF668;Putative uncharacterized protein ZNF668	ZNF668;ZNF668;ZNF668;ZNF668;ZNF668	S	33	EAAEARSPAPGYK	_(ac)M(ox)EVEAAEARS(ph)PAPGYK_	10	1	74.2137	110.56	Ki6023_1	10846	Ki6023_1	10846	0.53325	0.96703	0.44669	0.71378		1.1759				0.36086	0.24122
652	A8K1N6	A8K1N6;Q9H0E9-2;Q9H0E9-4;B2R5V7;Q9H0E9-3;B4DSD6;Q9H0E9;B5MCW3;B4DN43;B4DEG9;B4DMS9	cDNA FLJ78370, highly similar to Homo sapiens bromodomain containing 8 (BRD8), transcript variant 1, mRNA;Bromodomain-containing protein 8;p120;Skeletal muscle abundant protein;Skeletal muscle abundant protein 2;Thyroid hormone receptor coactivating protein of 120 kDa;Bromodomain-containing protein 8;p120;Skeletal muscle abundant protein;Skeletal muscle abundant protein 2;Thyroid hormone receptor…	BRD8;SMAP;SMAP2;BRD8;SMAP;SMAP2;BRD8;SMAP;SMAP2;BRD8;SMAP;SMAP2;BRD8	S	460	VGSKAPSIDGKEE	_SGVAEAPVGSKAPS(ph)IDGKEELDLAEK_	14	0.991862	20.8591	153.09	Ki6025_4	15060	Ki6019_B_02	15683	0.34593	1.0311	0.55771	0.98594	1.0873	0.79876	0.66302	1.9205	0.41978	0.24284	0.30611	1.4584	0.87084
653	A8K1N6	A8K1N6;Q9H0E9-2;Q9H0E9-4;B2R5V7;Q9H0E9-3;B4DSD6	cDNA FLJ78370, highly similar to Homo sapiens bromodomain containing 8 (BRD8), transcript variant 1, mRNA;Bromodomain-containing protein 8;p120;Skeletal muscle abundant protein;Skeletal muscle abundant protein 2;Thyroid hormone receptor coactivating protein of 120 kDa;Bromodomain-containing protein 8;p120;Skeletal muscle abundant protein;Skeletal muscle abundant protein 2;Thyroid hormone receptor…	BRD8;SMAP;SMAP2;BRD8;SMAP;SMAP2;BRD8;SMAP;SMAP2	S	284	GSLLPTSPRLVNE	_KGSLLPTS(ph)PR_	8	0.990436	20.1518	158.05	Ki6025_4	8352	Ki6025_4	8352	1.298	1.5849	1.6262	2.1001	3.6702	5.8735	1.3407	20.297	3.112	1.4952	2.123	1.3046	1.2574
654	A8K1N6	A8K1N6;Q9H0E9-2;Q9H0E9-4;B2R5V7;Q9H0E9-3;B4DSD6;Q9H0E9;B5MCW3;B4DN43;B4DEG9;B4DMS9	cDNA FLJ78370, highly similar to Homo sapiens bromodomain containing 8 (BRD8), transcript variant 1, mRNA;Bromodomain-containing protein 8;p120;Skeletal muscle abundant protein;Skeletal muscle abundant protein 2;Thyroid hormone receptor coactivating protein of 120 kDa;Bromodomain-containing protein 8;p120;Skeletal muscle abundant protein;Skeletal muscle abundant protein 2;Thyroid hormone receptor…	BRD8;SMAP;SMAP2;BRD8;SMAP;SMAP2;BRD8;SMAP;SMAP2;BRD8;SMAP;SMAP2;BRD8	S	652	NVKTEASPESMLS	_T(ph)EASPESM(ox)LSPSHGSNPIEDPLEAETQHKFEM(ox)SDSLK_	4	0.475594	0	145.6	Ki6025_7	19028	Ki6019_B_04	17148	0.6177				1.0441	0.36677	0.61289	0.27646			0.24763		0.78632
655	A8K1R1	A8K1R1;Q6NUK4	cDNA FLJ77025;Receptor expression-enhancing protein 3	C10orf74;REEP3	S	210	EAEGPYSDNEMLT	_TDEEAEGPYS(ph)DNEMLTHK_	10	0.915042	10.3479	101.05	Ki6025_2	10676	Ki6025_2	10676	1.4167		0.32392		3.5198				1.1674				0.92936
656	Q8WWM7-3	Q8WWM7-3;Q8WWM7;E9PAR9;Q8WWM7-2;Q63ZY4;A8K1R6;Q8WWM7-4;Q8WWM7-5;Q8WWM7-6	Ataxin-2 domain protein;Ataxin-2-like protein;Ataxin-2-related protein;Ataxin-2 domain protein;Ataxin-2-like protein;Ataxin-2-related protein;Ataxin-2 domain protein;Ataxin-2-like protein;Ataxin-2-related protein;ATXN2L protein;cDNA FLJ77026, highly similar to Homo sapiens ataxin 2-like (ATXN2L), transcript variant E, mRNA;Ataxin-2 domain protein;Ataxin-2-like protein;Ataxin-2-related protein;Ata…	A2D;A2LG;A2LP;A2RP;ATXN2L;A2D;A2LG;A2LP;A2RP;ATXN2L;A2D;A2LG;A2LP;A2RP;ATXN2L;ATXN2L;A2D;A2LG;A2LP;A2RP;ATXN2L;A2D;A2LG;A2LP;A2RP;ATXN2L;A2D;A2LG;A2LP;A2RP;ATXN2L	S	630	PPPPCPSQTGSPP	_TESVSDKEDKPPLAPSGGTEGPEQPPPPCPS(ph)QTGSPPVGLIK_	31	0.317885	0	77.469	Ki6025_4	15927	Ki6017_B_02	19981
657	Q8WWM7-3	Q8WWM7-3;Q8WWM7;E9PAR9;Q8WWM7-2;Q63ZY4;A8K1R6;Q8WWM7-4;Q8WWM7-5;Q8WWM7-6	Ataxin-2 domain protein;Ataxin-2-like protein;Ataxin-2-related protein;Ataxin-2 domain protein;Ataxin-2-like protein;Ataxin-2-related protein;Ataxin-2 domain protein;Ataxin-2-like protein;Ataxin-2-related protein;ATXN2L protein;cDNA FLJ77026, highly similar to Homo sapiens ataxin 2-like (ATXN2L), transcript variant E, mRNA;Ataxin-2 domain protein;Ataxin-2-like protein;Ataxin-2-related protein;Ata…	A2D;A2LG;A2LP;A2RP;ATXN2L;A2D;A2LG;A2LP;A2RP;ATXN2L;A2D;A2LG;A2LP;A2RP;ATXN2L;ATXN2L;A2D;A2LG;A2LP;A2RP;ATXN2L;A2D;A2LG;A2LP;A2RP;ATXN2L;A2D;A2LG;A2LP;A2RP;ATXN2L	S	634	CPSQTGSPPVGLI	_TESVSDKEDKPPLAPSGGTEGPEQPPPPCPS(ph)QTGSPPVGLIK_	35	0.317885	0	77.469	Ki6025_4	15927	Ki6017_B_02	19981			2.5225				13.466		1.1191		2.2226		2.8941
658	Q8WWM7-3	Q8WWM7-3;Q8WWM7;E9PAR9;Q8WWM7-2;Q63ZY4;A8K1R6;Q8WWM7-4;Q8WWM7-5;Q8WWM7-6	Ataxin-2 domain protein;Ataxin-2-like protein;Ataxin-2-related protein;Ataxin-2 domain protein;Ataxin-2-like protein;Ataxin-2-related protein;Ataxin-2 domain protein;Ataxin-2-like protein;Ataxin-2-related protein;ATXN2L protein;cDNA FLJ77026, highly similar to Homo sapiens ataxin 2-like (ATXN2L), transcript variant E, mRNA;Ataxin-2 domain protein;Ataxin-2-like protein;Ataxin-2-related protein;Ata…	A2D;A2LG;A2LP;A2RP;ATXN2L;A2D;A2LG;A2LP;A2RP;ATXN2L;A2D;A2LG;A2LP;A2RP;ATXN2L;ATXN2L;A2D;A2LG;A2LP;A2RP;ATXN2L;A2D;A2LG;A2LP;A2RP;ATXN2L;A2D;A2LG;A2LP;A2RP;ATXN2L	S	594	TSEPMGSPVSSKT	_EVDGLLTSEPM(ox)GS(ph)PVSSKTESVSDK_	13	0.668215	5.80636	220.34	Ki6025_2	14479	Ki5310_A_01	9397	9.9211	26.737	5.8694	12.331	31.707	20.169		20.492	1.9936	1.4226	8.3612		9.8107
659	Q8WWM7-3	Q8WWM7-3;Q8WWM7;E9PAR9;Q8WWM7-2;Q63ZY4;A8K1R6;Q8WWM7-4;Q8WWM7-5;Q8WWM7-6	Ataxin-2 domain protein;Ataxin-2-like protein;Ataxin-2-related protein;Ataxin-2 domain protein;Ataxin-2-like protein;Ataxin-2-related protein;Ataxin-2 domain protein;Ataxin-2-like protein;Ataxin-2-related protein;ATXN2L protein;cDNA FLJ77026, highly similar to Homo sapiens ataxin 2-like (ATXN2L), transcript variant E, mRNA;Ataxin-2 domain protein;Ataxin-2-like protein;Ataxin-2-related protein;Ata…	A2D;A2LG;A2LP;A2RP;ATXN2L;A2D;A2LG;A2LP;A2RP;ATXN2L;A2D;A2LG;A2LP;A2RP;ATXN2L;ATXN2L;A2D;A2LG;A2LP;A2RP;ATXN2L;A2D;A2LG;A2LP;A2RP;ATXN2L;A2D;A2LG;A2LP;A2RP;ATXN2L	S	409	GGPSRMSPKAQRP	_GINGGPSRMS(ph)PK_	10	0.990185	20.0384	124.12	Ki6025_4	3660	Ki6021_4	4308	18.411	44.372	4.6094	10.081	50.18	15.807	26.972	39.661	3.2024	10.223	7.1871	9.4027	8.407
660	Q8WWM7-3	Q8WWM7-3;Q8WWM7;E9PAR9;Q8WWM7-2;Q63ZY4;A8K1R6;Q8WWM7-4;Q8WWM7-5;Q8WWM7-6;C9JXV8;Q8WWM7-7	Ataxin-2 domain protein;Ataxin-2-like protein;Ataxin-2-related protein;Ataxin-2 domain protein;Ataxin-2-like protein;Ataxin-2-related protein;Ataxin-2 domain protein;Ataxin-2-like protein;Ataxin-2-related protein;ATXN2L protein;cDNA FLJ77026, highly similar to Homo sapiens ataxin 2-like (ATXN2L), transcript variant E, mRNA;Ataxin-2 domain protein;Ataxin-2-like protein;Ataxin-2-related protein;Ata…	A2D;A2LG;A2LP;A2RP;ATXN2L;A2D;A2LG;A2LP;A2RP;ATXN2L;A2D;A2LG;A2LP;A2RP;ATXN2L;ATXN2L;A2D;A2LG;A2LP;A2RP;ATXN2L;A2D;A2LG;A2LP;A2RP;ATXN2L;A2D;A2LG;A2LP;A2RP;ATXN2L;ATXN2L;A2D;A2LG;A2LP;A2RP;ATXN2L	S	111	GKGPPQSPVFEGV	_GQSTGKGPPQS(ph)PVFEGVYNNSR_	11	0.999936	45.0943	256.52	Ki6022_3	13595	Ki6025_1	16667	41.374	9.4387	7.9924	5.4186	15.991	14.339	1.3494	14.387	4.5416	4.5357	21.379	6.0438	7.6287
661	Q8WWM7-3	Q8WWM7-3;Q8WWM7;E9PAR9;Q8WWM7-2;Q63ZY4;A8K1R6;Q8WWM7-4;Q8WWM7-5;Q8WWM7-6	Ataxin-2 domain protein;Ataxin-2-like protein;Ataxin-2-related protein;Ataxin-2 domain protein;Ataxin-2-like protein;Ataxin-2-related protein;Ataxin-2 domain protein;Ataxin-2-like protein;Ataxin-2-related protein;ATXN2L protein;cDNA FLJ77026, highly similar to Homo sapiens ataxin 2-like (ATXN2L), transcript variant E, mRNA;Ataxin-2 domain protein;Ataxin-2-like protein;Ataxin-2-related protein;Ata…	A2D;A2LG;A2LP;A2RP;ATXN2L;A2D;A2LG;A2LP;A2RP;ATXN2L;A2D;A2LG;A2LP;A2RP;ATXN2L;ATXN2L;A2D;A2LG;A2LP;A2RP;ATXN2L;A2D;A2LG;A2LP;A2RP;ATXN2L;A2D;A2LG;A2LP;A2RP;ATXN2L	S	449	RMYPPRSPKSAAP	_MYPPRS(ph)PK_	6	1	72.9375	144.09	Ki6025_4	2965	Ki6024_4	1933	5.228	2.3236	4.5473	8.4229	52.774	42.056	12.373	31.969	4.4322	4.426	15.529	8.0649	9.5756
662	Q8WWM7-3	Q8WWM7-3;Q8WWM7;E9PAR9;Q8WWM7-2;Q63ZY4;A8K1R6;Q8WWM7-4;Q8WWM7-5;Q8WWM7-6;C9JXV8;Q8WWM7-7	Ataxin-2 domain protein;Ataxin-2-like protein;Ataxin-2-related protein;Ataxin-2 domain protein;Ataxin-2-like protein;Ataxin-2-related protein;Ataxin-2 domain protein;Ataxin-2-like protein;Ataxin-2-related protein;ATXN2L protein;cDNA FLJ77026, highly similar to Homo sapiens ataxin 2-like (ATXN2L), transcript variant E, mRNA;Ataxin-2 domain protein;Ataxin-2-like protein;Ataxin-2-related protein;Ata…	A2D;A2LG;A2LP;A2RP;ATXN2L;A2D;A2LG;A2LP;A2RP;ATXN2L;A2D;A2LG;A2LP;A2RP;ATXN2L;ATXN2L;A2D;A2LG;A2LP;A2RP;ATXN2L;A2D;A2LG;A2LP;A2RP;ATXN2L;A2D;A2LG;A2LP;A2RP;ATXN2L;ATXN2L;A2D;A2LG;A2LP;A2RP;ATXN2L	S	335	AVQRQGSGRESPS	_QGS(ph)GRESPSLASREGK_	3	0.632979	2.59469	99.941	Ki6023_8	2601	Ki6025_3	3008	5.6596		2.785	0.52335	0.046652	10.737	4.8674		1.2292	4.4462	3.7348	2.6457	8.6479
663	Q8WWM7-3	Q8WWM7-3;Q8WWM7;E9PAR9;Q8WWM7-2;Q63ZY4;A8K1R6;Q8WWM7-4;Q8WWM7-5;Q8WWM7-6;C9JXV8;Q8WWM7-7	Ataxin-2 domain protein;Ataxin-2-like protein;Ataxin-2-related protein;Ataxin-2 domain protein;Ataxin-2-like protein;Ataxin-2-related protein;Ataxin-2 domain protein;Ataxin-2-like protein;Ataxin-2-related protein;ATXN2L protein;cDNA FLJ77026, highly similar to Homo sapiens ataxin 2-like (ATXN2L), transcript variant E, mRNA;Ataxin-2 domain protein;Ataxin-2-like protein;Ataxin-2-related protein;Ata…	A2D;A2LG;A2LP;A2RP;ATXN2L;A2D;A2LG;A2LP;A2RP;ATXN2L;A2D;A2LG;A2LP;A2RP;ATXN2L;ATXN2L;A2D;A2LG;A2LP;A2RP;ATXN2L;A2D;A2LG;A2LP;A2RP;ATXN2L;A2D;A2LG;A2LP;A2RP;ATXN2L;ATXN2L;A2D;A2LG;A2LP;A2RP;ATXN2L	S	45	PGPLATSAAPPGP	_RPPGGTSPPNGGLPGPLATS(ph)AAPPGPPAAASPCLGPVAAAGSGLRR_	20	0.444245	3.97056	50.493	Ki6025_5	21782	Ki6021_2	25848
664	Q8WWM7-3	Q8WWM7-3;Q8WWM7;E9PAR9;Q8WWM7-2;Q63ZY4;A8K1R6;Q8WWM7-4;Q8WWM7-5;Q8WWM7-6	Ataxin-2 domain protein;Ataxin-2-like protein;Ataxin-2-related protein;Ataxin-2 domain protein;Ataxin-2-like protein;Ataxin-2-related protein;Ataxin-2 domain protein;Ataxin-2-like protein;Ataxin-2-related protein;ATXN2L protein;cDNA FLJ77026, highly similar to Homo sapiens ataxin 2-like (ATXN2L), transcript variant E, mRNA;Ataxin-2 domain protein;Ataxin-2-like protein;Ataxin-2-related protein;Ata…	A2D;A2LG;A2LP;A2RP;ATXN2L;A2D;A2LG;A2LP;A2RP;ATXN2L;A2D;A2LG;A2LP;A2RP;ATXN2L;ATXN2L;A2D;A2LG;A2LP;A2RP;ATXN2L;A2D;A2LG;A2LP;A2RP;ATXN2L;A2D;A2LG;A2LP;A2RP;ATXN2L	S	680	SVNKSTSTPTSPG	_STS(ph)TPTS(ph)PGPR_	3	0.828665	6.99811	138.99	Ki6019_B_01	3277	Ki6021_1	3001					22.897	19.2	7.3394			3.5749			1.4517
665	Q8WWM7-3	Q8WWM7-3;Q8WWM7;E9PAR9;Q8WWM7-2;Q63ZY4;A8K1R6;Q8WWM7-4;Q8WWM7-5;Q8WWM7-6	Ataxin-2 domain protein;Ataxin-2-like protein;Ataxin-2-related protein;Ataxin-2 domain protein;Ataxin-2-like protein;Ataxin-2-related protein;Ataxin-2 domain protein;Ataxin-2-like protein;Ataxin-2-related protein;ATXN2L protein;cDNA FLJ77026, highly similar to Homo sapiens ataxin 2-like (ATXN2L), transcript variant E, mRNA;Ataxin-2 domain protein;Ataxin-2-like protein;Ataxin-2-related protein;Ata…	A2D;A2LG;A2LP;A2RP;ATXN2L;A2D;A2LG;A2LP;A2RP;ATXN2L;A2D;A2LG;A2LP;A2RP;ATXN2L;ATXN2L;A2D;A2LG;A2LP;A2RP;ATXN2L;A2D;A2LG;A2LP;A2RP;ATXN2L;A2D;A2LG;A2LP;A2RP;ATXN2L	S	684	STSTPTSPGPRTH	_STS(ph)TPTS(ph)PGPR_	7	0.832709	6.99811	138.99	Ki6019_B_01	3277	Ki6021_1	3001	42.617	16.339	23.86	24.946	41.94	20.92	20.968		23.282	12.602	16.316	60.266	7.1258
666	A8K1U6	A8K1U6;Q00537;B4DGP5;F5H6Z0	cDNA FLJ75213;PCTAIRE protein kinase 2, isoform CRA_b;Cell division protein kinase 17;PCTAIRE-motif protein kinase 2;Serine/threonine-protein kinase PCTAIRE-2;cDNA FLJ57365, highly similar to Serine/threonine-protein kinase PCTAIRE-2 (EC 2.7.11.22)	hCG_33122;PCTK2;CDK17;PCTK2	S	92	AMPRNGSRLDIVH	_NGS(ph)RLDIVHENLK_	3	1	69.2576	76.759	Ki6021_7	12207	Ki5311_A_08	6442	15.919	9.8561	2.2898	1.2932	17.847		26.462	8.6575	5.2636	1.4262	1.0102	4.9053	14.817
667	A8K1U6	A8K1U6;Q00537;B4DGP5;F5H6Z0	cDNA FLJ75213;PCTAIRE protein kinase 2, isoform CRA_b;Cell division protein kinase 17;PCTAIRE-motif protein kinase 2;Serine/threonine-protein kinase PCTAIRE-2;cDNA FLJ57365, highly similar to Serine/threonine-protein kinase PCTAIRE-2 (EC 2.7.11.22)	hCG_33122;PCTK2;CDK17;PCTK2	S	180	RRSRRASLSEIGF	_RAS(ph)LSEIGFGK_	3	0.5	0	114.82	Ki6025_4	13231	Ki6021_4	15478	6.5835		0.82482	0.93461	8.3133	19.584			2.5243	4.4912	1.8712	1.7509	9.9576
668	A8K1U6	A8K1U6;Q00537;B4DGP5;F5H6Z0	cDNA FLJ75213;PCTAIRE protein kinase 2, isoform CRA_b;Cell division protein kinase 17;PCTAIRE-motif protein kinase 2;Serine/threonine-protein kinase PCTAIRE-2;cDNA FLJ57365, highly similar to Serine/threonine-protein kinase PCTAIRE-2 (EC 2.7.11.22)	hCG_33122;PCTK2;CDK17;PCTK2	S	182	SRRASLSEIGFGK	_RAS(ph)LSEIGFGK_	5	0.5	0	114.82	Ki6025_4	13231	Ki6021_4	15478													8.408
669	A8K1U6	A8K1U6;Q00537;B4DGP5;F5H6Z0	cDNA FLJ75213;PCTAIRE protein kinase 2, isoform CRA_b;Cell division protein kinase 17;PCTAIRE-motif protein kinase 2;Serine/threonine-protein kinase PCTAIRE-2;cDNA FLJ57365, highly similar to Serine/threonine-protein kinase PCTAIRE-2 (EC 2.7.11.22)	hCG_33122;PCTK2;CDK17;PCTK2	S	137	RIHRRISMEDLNK	_RIS(ph)MEDLNK_	3	1	179.422	185.29	Ki6021_4	9955	Ki6021_3	10017			2.8517	0.76507	7.3491	10.167	14.566	9.2454	2.0601	0.44374	4.2721	2.626	7.3105
670	A8K1V0	A8K1V0;E9PBB4;Q15032;B3KXQ9;E9PG42;Q15032-2;B4DLH6;Q4ZG59	cDNA FLJ77529, highly similar to Homo sapiens R3H domain containing 1 (R3HDM1), mRNA;R3H domain-containing protein 1;cDNA FLJ45894 fis, clone OCBBF3023913, highly similar to R3H domain-containing protein 1;R3H domain-containing protein 1;cDNA FLJ58151, moderately similar to R3H domain-containing protein 1;Putative uncharacterized protein R3HDM	KIAA0029;R3HDM;R3HDM1;KIAA0029;R3HDM;R3HDM1;R3HDM	S	974	QAKKAASTDLGAG	_KAAS(ph)TDLGAGETVVGK_	4	0.5	0	168.05	Ki6025_2	8400	Ki6017_B_02	8935					9.5132				0.86254	1.1409			6.4829
671	A8K1V0	A8K1V0;E9PBB4;Q15032;B3KXQ9;E9PG42;Q15032-2;Q53SQ1;C9JJI1;B5MCG9;B5MCU0;Q9Y2K5	cDNA FLJ77529, highly similar to Homo sapiens R3H domain containing 1 (R3HDM1), mRNA;R3H domain-containing protein 1;cDNA FLJ45894 fis, clone OCBBF3023913, highly similar to R3H domain-containing protein 1;R3H domain-containing protein 1;Putative uncharacterized protein R3HDM;Putative uncharacterized protein R3HDM1;Putative uncharacterized protein R3HDM2;Putative uncharacterized protein R3HDM2;R3…	KIAA0029;R3HDM;R3HDM1;KIAA0029;R3HDM;R3HDM1;R3HDM;R3HDM1;R3HDM2;R3HDM2;KIAA1002;R3HDM2	S	141	KMLSRDSSQEYTD	_M(ox)LS(ph)RDS(ph)SQEYTDSTGIDLHEFLVNTLK_	6	0.665935	0	131.11	Ki6021_2	30056	Ki6017_B_02	30536									0.96904
672	A8K1V0	A8K1V0;E9PBB4;Q15032;B3KXQ9;E9PG42;Q15032-2;Q53SQ1;C9JJI1;B5MCG9;B5MCU0;Q9Y2K5	cDNA FLJ77529, highly similar to Homo sapiens R3H domain containing 1 (R3HDM1), mRNA;R3H domain-containing protein 1;cDNA FLJ45894 fis, clone OCBBF3023913, highly similar to R3H domain-containing protein 1;R3H domain-containing protein 1;Putative uncharacterized protein R3HDM;Putative uncharacterized protein R3HDM1;Putative uncharacterized protein R3HDM2;Putative uncharacterized protein R3HDM2;R3…	KIAA0029;R3HDM;R3HDM1;KIAA0029;R3HDM;R3HDM1;R3HDM;R3HDM1;R3HDM2;R3HDM2;KIAA1002;R3HDM2	S	142	MLSRDSSQEYTDS	_M(ox)LS(ph)RDS(ph)SQEYTDSTGIDLHEFLVNTLK_	7	0.665921	0	131.11	Ki6021_2	30056	Ki6017_B_02	30536							17.247		1.7391	5.2848	1.7402		11.851
673	A8K1V0	A8K1V0;E9PBB4;Q15032;B3KXQ9;E9PG42;Q15032-2;Q53SQ1;C9JJI1	cDNA FLJ77529, highly similar to Homo sapiens R3H domain containing 1 (R3HDM1), mRNA;R3H domain-containing protein 1;cDNA FLJ45894 fis, clone OCBBF3023913, highly similar to R3H domain-containing protein 1;R3H domain-containing protein 1;Putative uncharacterized protein R3HDM;Putative uncharacterized protein R3HDM1	KIAA0029;R3HDM;R3HDM1;KIAA0029;R3HDM;R3HDM1;R3HDM;R3HDM1	S	111	QIQLTQSFEKEEK	_IQIQLTQS(ph)FEK_	8	0.823703	6.69525	103.91	Ki5309_A_01	13869	Ki5309_A_01	13869	3.0471
674	A8K1V0	A8K1V0;E9PBB4;Q15032;B3KXQ9;E9PG42;Q15032-2;Q53SQ1;C9JJI1;B5MCG9;B5MCU0;Q9Y2K5	cDNA FLJ77529, highly similar to Homo sapiens R3H domain containing 1 (R3HDM1), mRNA;R3H domain-containing protein 1;cDNA FLJ45894 fis, clone OCBBF3023913, highly similar to R3H domain-containing protein 1;R3H domain-containing protein 1;Putative uncharacterized protein R3HDM;Putative uncharacterized protein R3HDM1;Putative uncharacterized protein R3HDM2;Putative uncharacterized protein R3HDM2;R3…	KIAA0029;R3HDM;R3HDM1;KIAA0029;R3HDM;R3HDM1;R3HDM;R3HDM1;R3HDM2;R3HDM2;KIAA1002;R3HDM2	S	138	IPRKMLSRDSSQE;LPRKMLSRDSSQE	_M(ox)LS(ph)RDS(ph)SQEYTDSTGIDLHEFLVNTLK_	3	0.665935	0	52.657	Ki6021_2	30056	Ki6025_5	26521									0.96904
675	A8K1V0	A8K1V0;E9PBB4;Q15032;B3KXQ9;E9PG42;Q15032-2;Q53SQ1;C9JJI1;B4DLH6	cDNA FLJ77529, highly similar to Homo sapiens R3H domain containing 1 (R3HDM1), mRNA;R3H domain-containing protein 1;cDNA FLJ45894 fis, clone OCBBF3023913, highly similar to R3H domain-containing protein 1;R3H domain-containing protein 1;Putative uncharacterized protein R3HDM;Putative uncharacterized protein R3HDM1;cDNA FLJ58151, moderately similar to R3H domain-containing protein 1	KIAA0029;R3HDM;R3HDM1;KIAA0029;R3HDM;R3HDM1;R3HDM;R3HDM1	S	261	ILKRDNSSFDKDD	_RDNS(ph)SFDKDDNQMR_	4	0.528779	0.500502	124.16	Ki6021_9	4128	Ki6021_8	4326									1.3003	0.58907	3.1244
676	A8K1V0	A8K1V0;E9PBB4;Q15032;B3KXQ9;E9PG42;Q15032-2;Q53SQ1;C9JJI1;B4DLH6;B5MCG9;B5MCU0;Q9UBL0	cDNA FLJ77529, highly similar to Homo sapiens R3H domain containing 1 (R3HDM1), mRNA;R3H domain-containing protein 1;cDNA FLJ45894 fis, clone OCBBF3023913, highly similar to R3H domain-containing protein 1;R3H domain-containing protein 1;Putative uncharacterized protein R3HDM;Putative uncharacterized protein R3HDM1;cDNA FLJ58151, moderately similar to R3H domain-containing protein 1;Putative unch…	KIAA0029;R3HDM;R3HDM1;KIAA0029;R3HDM;R3HDM1;R3HDM;R3HDM1;R3HDM2;R3HDM2;ARPP21;TARPP	S	282	DDRRSKSIEEREE;DGRRSKSIEEREE	_SKS(ph)IEEREEEYQR_	3	0.937145	11.8526	200.44	Ki6025_7	4016	Ki6021_8	5079	3.7756	6.8003	1.7744	2.129	2.9654	4.0894	5.7455	1.0261	1.7417	0.57484	1.4364	2.6274	3.3577
677	A8K1X9	A8K1X9;B2R615;Q13303;B2R776;Q13303-2;Q6FG22;Q6FG44;Q2YD85;Q5TG80;Q5TG81;E7ESI4;Q5TG84;Q5TG79;Q5TG78	cDNA FLJ77679, highly similar to Homo sapiens potassium voltage-gated channel, shaker-related subfamily, beta member 2 (KCNAB2), transcript variant 1, mRNA;cDNA, FLJ92727, highly similar to Homo sapiens potassium voltage-gated channel, shaker-related subfamily, beta member 2 (KCNAB2), transcript variant 1, mRNA;K(+) channel subunit beta-2;Kv-beta-2;Voltage-gated potassium channel subunit beta-2;c…	KCNA2B;KCNAB2;KCNK2;KCNA2B;KCNAB2;KCNK2;KCNAB2;KCNAB2;KCNAB2;KCNAB2;RP1-233K16.1-007;KCNAB2;RP1-233K16.1-010;KCNAB2;RP1-233K16.1-003;KCNAB2;RP1-233K16.1-008;KCNAB2;RP1-233K16.1-009	S	14	GSPARLSLRQTGS	_(ac)M(ox)YPESTTGSPARLS(ph)LR_	14	0.988401	19.5072	97.904	Ki6025_1	16548	Ki6021_1	21468						2.7597			0.078101		0.29632	0.20821	0.40701
678	A8K1X9	A8K1X9;B2R615;Q13303;B2R776;Q13303-2;Q6FG22;Q6FG44;Q2YD85;Q5TG80;Q5TG81;Q13303-3;B0AZM0;B0AZR7;Q14722;Q14722-3;B3KPZ4;Q14722-2;B7Z8E5;Q5MJQ3;C9K071;B7Z435;C9JQ60;C9JBV8	cDNA FLJ77679, highly similar to Homo sapiens potassium voltage-gated channel, shaker-related subfamily, beta member 2 (KCNAB2), transcript variant 1, mRNA;cDNA, FLJ92727, highly similar to Homo sapiens potassium voltage-gated channel, shaker-related subfamily, beta member 2 (KCNAB2), transcript variant 1, mRNA;K(+) channel subunit beta-2;Kv-beta-2;Voltage-gated potassium channel subunit beta-2;c…	KCNA2B;KCNAB2;KCNK2;KCNA2B;KCNAB2;KCNK2;KCNAB2;KCNAB2;KCNAB2;KCNAB2;RP1-233K16.1-007;KCNAB2;RP1-233K16.1-010;KCNA2B;KCNAB2;KCNK2;KCNA1B;KCNAB1;KCNA1B;KCNAB1;KCNA1B;KCNAB1;KCNAB1;KCNAB1;KCNAB1;KCNAB1	S	112	KGWRRSSLVITTK	_RSS(ph)LVITTK_	3	0.989488	19.7371	129.16	Ki5311_A_04	3083	Ki5311_A_04	3083	4.9019		1.0763
679	A8K1Z3	A8K1Z3;Q8NHV4;B4E145;Q05CT8	cDNA FLJ75002, highly similar to Homo sapiens, neural cell expressed,developmentally down-regulated gene 1;Neural precursor cell expressed developmentally down-regulated protein 1;Protein NEDD1;cDNA FLJ58662, highly similar to Protein NEDD1;Neural cell expressed, developmentally down-regulated 1, isoform CRA_b;NEDD1 protein	NEDD1;hCG_33123;NEDD1;NEDD1	S	411	SLGDMFSPIRDDA	_SSLGDM(ox)FS(ph)PIRDDAVVNK_	8	0.99217	24.0383	65.038	Ki6025_2	18164	Ki6019_B_02	19173	0.40834	0.88008	2.3836		2.5437	0.1521	0.68177	2.3962			0.34142		0.78519
680	Q9UGN5	Q9UGN5;A8K214;Q9UGN5-2;B4DV82;E9PJ27	NAD(+) ADP-ribosyltransferase 2;Poly [ADP-ribose] polymerase 2;Poly[ADP-ribose] synthase 2;cDNA FLJ75509, highly similar to Homo sapiens poly-(ADP-ribose) polymerase II;NAD(+) ADP-ribosyltransferase 2;Poly [ADP-ribose] polymerase 2;Poly[ADP-ribose] synthase 2;cDNA FLJ58629, highly similar to Poly (ADP-ribose) polymerase 2 (EC 2.4.2.30)	ADPRT2;ADPRTL2;PARP2;ADPRT2;ADPRTL2;PARP2	S	33	NTAPEDSSPAKKT	_RVNNGNTAPEDS(ph)SPAKK_	12	0.5	0	154.69	Ki6024_8	1817	Ki6022_8	1937					4.6621				10.84		7.6733	5.0623
681	Q9UGN5	Q9UGN5;A8K214;Q9UGN5-2;B4DV82;E9PJ27	NAD(+) ADP-ribosyltransferase 2;Poly [ADP-ribose] polymerase 2;Poly[ADP-ribose] synthase 2;cDNA FLJ75509, highly similar to Homo sapiens poly-(ADP-ribose) polymerase II;NAD(+) ADP-ribosyltransferase 2;Poly [ADP-ribose] polymerase 2;Poly[ADP-ribose] synthase 2;cDNA FLJ58629, highly similar to Poly (ADP-ribose) polymerase 2 (EC 2.4.2.30)	ADPRT2;ADPRTL2;PARP2;ADPRT2;ADPRTL2;PARP2	S	34	TAPEDSSPAKKTR	_RVNNGNTAPEDS(ph)SPAKK_	13	0.5	0	154.69	Ki6024_8	1817	Ki6022_8	1937					4.6621		12.607		12.626	3.857	13.923	5.0623
682	Q92743	Q92743;B3KRN4;E7ESJ0;Q05DJ8;A8K224	L56;Serine protease 11;Serine protease HTRA1;cDNA FLJ34625 fis, clone KIDNE2015244, highly similar to Serine protease HTRA1 (EC 3.4.21.-);HTRA1 protein;cDNA FLJ35157 fis, clone PLACE6011156, highly similar to Serine protease HTRA1 (EC 3.4.21.-);cDNA FLJ78224	HTRA;HTRA1;PRSS11;HTRA1	S	393	MMSLTSSKAKELK	_Y(ph)IGIRMMSLTSS(ph)K_	12	0.947318	15.5609	76.728	Ki6019_B_02	11088	Ki6019_B_02	11088		1.2039		0.99238			0.71091
683	A8K245	A8K245;Q99986	cDNA FLJ75441, highly similar to Homo sapiens vaccinia related kinase 1 (VRK1), mRNA;Serine/threonine-protein kinase VRK1;Vaccinia-related kinase 1	VRK1	S	376	VEDTEWSNTQTEE	_EIEESKEPGVEDTEWS(ph)NTQTEEAIQTR_	16	0.816886	6.76162	196.43	Ki6024_2	14612	Ki6022_2	16311									1.4109			0.30012
684	Q9HC78	Q9HC78;A8K251;B2RCW4;Q9HC78-2	Dendritic-derived BTB/POZ zinc finger protein;Zinc finger and BTB domain-containing protein 20;Zinc finger protein 288;cDNA FLJ77884;cDNA, FLJ96336, highly similar to Homo sapiens zinc finger and BTB domain containing 20 (ZBTB20),mRNA;Dendritic-derived BTB/POZ zinc finger protein;Zinc finger and BTB domain-containing protein 20;Zinc finger protein 288	DPZF;ZBTB20;ZNF288;DPZF;ZBTB20;ZNF288	S	303	QMERYLSTTPETT	_YLS(ph)TTPETTHCR_	3	0.976128	16.8459	160.67	Ki6022_3	7209	Ki5309_A_04	3405	0.1393									0.17824
685	A8K268	A8K268;P21291;Q5U0J2;Q6ZMS3;B4DY28;Q9BTA4;E9PP21;B3KVC9;Q6AI18;Q6AWD1	cDNA FLJ77815, highly similar to Homo sapiens cysteine and glycine-rich protein 1 (CSRP1), mRNA;Cysteine and glycine-rich protein 1;Cysteine-rich protein 1;cDNA FLJ75177, highly similar to Homo sapiens cysteine and glycine-rich protein 1 (CSRP1), mRNA;Cysteine and glycine-rich protein 1;Cysteine and glycine-rich protein 1, isoform CRA_b;cDNA FLJ16726 fis, clone UTERU3014791;cDNA FLJ61189, highly …	CSRP;CSRP1;CYRP;CSRP1;hCG_17679;DKFZp686M148;DKFZp686P2249	S	192	AGALVHSE_____	_GFGFGQGAGALVHS(ph)E_	14	1	119.615	151.07	Ki6025_1	20787	Ki6021_1	21926
686	E9PF26	Q9NUL3;Q9NUL3-2;B7Z8B4;A8K276;Q9NUL3-3;Q2TBD5;B7Z292;B7Z1I6;Q9NUL3-4;E9PF26;E9PH62;E7EVJ4;E9PEI3;E7EPX0;Q4LE57;E9PF50;E7ER74	Double-stranded RNA-binding protein Staufen homolog 2;Double-stranded RNA-binding protein Staufen homolog 2;cDNA FLJ57245, highly similar to Double-stranded RNA-binding protein Staufen homolog 2;cDNA FLJ78317, highly similar to Homo sapiens staufen, RNA binding protein, homolog 2 (Drosophila) (STAU2), mRNA;Double-stranded RNA-binding protein Staufen homolog 2;cDNA, FLJ95458, Homo sapiens staufen,…	STAU2;STAU2;STAU2;hCG_1810951;STAU2;STAU2;STAU2 variant protein	S	485	AIGLKGSSPTPPC	_GS(ph)SPTPPCSPVQPSK_	2	0.471769	0	142.1	Ki6025_1	7628	Ki6017_1	6464											2.9839
687	E9PF26	Q9NUL3;Q9NUL3-2;B7Z8B4;A8K276;Q9NUL3-3;Q2TBD5;B7Z292;B7Z1I6;Q9NUL3-4;E9PF26;E9PH62;E7EVJ4;E9PEI3;E7EPX0;Q4LE57;E9PF50;E7ER74	Double-stranded RNA-binding protein Staufen homolog 2;Double-stranded RNA-binding protein Staufen homolog 2;cDNA FLJ57245, highly similar to Double-stranded RNA-binding protein Staufen homolog 2;cDNA FLJ78317, highly similar to Homo sapiens staufen, RNA binding protein, homolog 2 (Drosophila) (STAU2), mRNA;Double-stranded RNA-binding protein Staufen homolog 2;cDNA, FLJ95458, Homo sapiens staufen,…	STAU2;STAU2;STAU2;hCG_1810951;STAU2;STAU2;STAU2 variant protein	S	486	IGLKGSSPTPPCS	_GS(ph)SPTPPCSPVQPSK_	3	0.471769	0	142.1	Ki6025_1	7628	Ki6017_1	6464					10.984	2.9412	6.3496	10.436				2.1259
688	E9PF26	Q9NUL3;Q9NUL3-2;B7Z8B4;A8K276;Q9NUL3-3;Q2TBD5;B7Z292;B7Z1I6;Q9NUL3-4;E5RJ67;E9PF26;E9PH62;E7EVJ4;E9PEI3;E7EPX0;Q4LE57;E9PF50;E7ER74;E5RJN7	Double-stranded RNA-binding protein Staufen homolog 2;Double-stranded RNA-binding protein Staufen homolog 2;cDNA FLJ57245, highly similar to Double-stranded RNA-binding protein Staufen homolog 2;cDNA FLJ78317, highly similar to Homo sapiens staufen, RNA binding protein, homolog 2 (Drosophila) (STAU2), mRNA;Double-stranded RNA-binding protein Staufen homolog 2;cDNA, FLJ95458, Homo sapiens staufen,…	STAU2;STAU2;STAU2;hCG_1810951;STAU2;STAU2;STAU2 variant protein	S	440	TTLGYLSPKDMNQ	_VISGTTLGYLS(ph)PK_	11	0.978289	19.262	129.54	Ki6025_1	18341	Ki5309_A_01	13209	3.0878				11.132	5.8469				2.1549	3.5908		5.2622
689	A8K287	A8K287;O00161	Synaptosomal-associated protein;Synaptosomal-associated protein 23;Vesicle-membrane fusion protein SNAP-23	hCG_40424;SNAP23;SNAP23	S	110	GDGGENSPCNVVS	_TTWGDGGENS(ph)PCNVVSK_	10	1	81.9965	197.15	Ki6025_1	11701	Ki5309_A_01	7100	1.4675		1.5074		5.291	3.1519	3.8772	2.0639	1.5063	1.5438	0.60996	1.1215	2.9134
690	A8K287	A8K287;O00161;O00161-2	Synaptosomal-associated protein;Synaptosomal-associated protein 23;Vesicle-membrane fusion protein SNAP-23;Synaptosomal-associated protein 23;Vesicle-membrane fusion protein SNAP-23	hCG_40424;SNAP23;SNAP23;SNAP23	S	34	LGLAIESQDAGIK	_ILGLAIES(ph)QDAGIK_	8	1	90.7071	90.707	Ki6025_1	23627	Ki6025_1	23627													3.0922
691	A8K287	A8K287;O00161;O00161-2	Synaptosomal-associated protein;Synaptosomal-associated protein 23;Vesicle-membrane fusion protein SNAP-23;Synaptosomal-associated protein 23;Vesicle-membrane fusion protein SNAP-23	hCG_40424;SNAP23;SNAP23;SNAP23	S	5	__MDNLSSEEIQQ	_(ac)MDNLS(ph)SEEIQQR_	5	0.5	0	148.62	Ki6025_1	15050	Ki6024_1	9859							3.3917			0.89975		0.96287	1.1916
692	A8K287	A8K287;O00161;O00161-2	Synaptosomal-associated protein;Synaptosomal-associated protein 23;Vesicle-membrane fusion protein SNAP-23;Synaptosomal-associated protein 23;Vesicle-membrane fusion protein SNAP-23	hCG_40424;SNAP23;SNAP23;SNAP23	S	6	_MDNLSSEEIQQR	_(ac)MDNLS(ph)SEEIQQR_	6	0.5	0	148.62	Ki6025_1	15050	Ki6024_1	9859							3.3917			0.70612			1.1916
693	A8K287	A8K287;O00161	Synaptosomal-associated protein;Synaptosomal-associated protein 23;Vesicle-membrane fusion protein SNAP-23	hCG_40424;SNAP23;SNAP23	S	161	NLTQVGSILGNLK	_RITNDAREDEM(ox)EENLTQVGS(ph)ILGNLK_	20	0.98776	19.069	91.276	Ki6020_B_08	13303	Ki6019_B_08	19129							7.0597	2.1502	2.2821
694	A8K291	A8K291;B2R702;P10074;Q5SY20;Q5SY21	cDNA FLJ77924, highly similar to Homo sapiens GLI-Kruppel family member HKR3, mRNA;cDNA, FLJ93203, highly similar to Homo sapiens GLI-Kruppel family member HKR3 (HKR3), mRNA;Krueppel-related zinc finger protein 3;Protein HKR3;Zinc finger and BTB domain-containing protein 48;Zinc finger and BTB domain containing 48;Zinc finger and BTB domain containing 48	HKR3;ZBTB48;RP11-58A11.4-004;ZBTB48;RP11-58A11.4-005;ZBTB48	S	179	QRPQLHSPAQSEG	_GSHSPQRPQLHS(ph)PAQS(ph)EGPSSLCGK_	12	0.669124	0.318848	92.31	Ki6023_7	7094	Ki6020_10	7431					1.6061		0.44547		0.74701		0.24239		0.4525
695	A8K291	A8K291;B2R702;P10074;Q5SY20;Q5SY21	cDNA FLJ77924, highly similar to Homo sapiens GLI-Kruppel family member HKR3, mRNA;cDNA, FLJ93203, highly similar to Homo sapiens GLI-Kruppel family member HKR3 (HKR3), mRNA;Krueppel-related zinc finger protein 3;Protein HKR3;Zinc finger and BTB domain-containing protein 48;Zinc finger and BTB domain containing 48;Zinc finger and BTB domain containing 48	HKR3;ZBTB48;RP11-58A11.4-004;ZBTB48;RP11-58A11.4-005;ZBTB48	S	183	LHSPAQSEGPSSL	_GSHSPQRPQLHS(ph)PAQS(ph)EGPSSLCGK_	16	0.343373	0.318848	92.31	Ki6023_7	7094	Ki6020_10	7431
696	E9PC47	E9PC47;A8K297;P53667;P53667-2;B7Z6I8;Q59FA3	cDNA FLJ75611, highly similar to Homo sapiens LIM domain kinase 1 (LIMK1), transcript variant 1, mRNA;LIM domain kinase 1;LIM domain kinase 1;cDNA FLJ55661, highly similar to LIM domain kinase 1 (EC 2.7.11.1);LIM domain kinase 1 isoform 1 variant	LIMK;LIMK1;LIMK;LIMK1	S	328	PVLRSCSIDRSPG	_SCS(ph)IDRSPGAGSLGSPASQRK_	3	0.833807	7.57458	159.06	Ki6025_7	5913	Ki6021_6	6926	7.557	3.2652	0.71652	0.65126	1.5117	5.7885	4.0313	15.721	1.3896	0.73505	0.82916		1.9151
697	A4D1K4	A4D1K4;A8K2A0;Q9ULQ0;Q9ULQ0-2	Family with sequence similarity 40, member B;cDNA FLJ76770;Protein FAM40B;Protein FAM40B	FAM40B;tcag7.908;FAM40B;KIAA1170;FAM40B;KIAA1170	S	377	KSMRAASPPSYTL	_AAS(ph)PPSYTLDLGESQLAPPPSK_	3	0.332005	0	73.057	Ki6023_1	21926	Ki6023_1	21926
698	A4D1K4	A4D1K4;A8K2A0;Q9ULQ0;Q9ULQ0-2	Family with sequence similarity 40, member B;cDNA FLJ76770;Protein FAM40B;Protein FAM40B	FAM40B;tcag7.908;FAM40B;KIAA1170;FAM40B;KIAA1170	S	380	RAASPPSYTLDLG	_AAS(ph)PPSYTLDLGESQLAPPPSK_	6	0.332005	0	73.057	Ki6023_1	21926	Ki6023_1	21926
699	A8K2B4	A8K2B4;Q8N8S7-2;D0PQI2;Q6ZT55	cDNA FLJ77490, highly similar to Homo sapiens enabled homolog (Drosophila) (ENAH), transcript variant 2, mRNA;Protein enabled homolog;Enabled-like protein variant hMenaDv6;cDNA FLJ44946 fis, clone BRAMY4001863, highly similar to Mus musculus enabled homolog (Drosophila) (Enah)	ENAH;MENA;ENAH	S	508	TMNGSKSPVISRP	_TNTM(ox)NGSKS(ph)PVISRPK_	9	0.950428	13.8901	91.518	Ki6025_7	2803	Ki6025_6	2817					10.763		14.281		2.2132	0.96906	1.4384		1.2594
700	Q9NQG7-4	Q9NQG7-4;A8K2E6;Q6ICH6;Q9NQG7;Q6P1K3;Q9NQG7-3;Q9NQG7-2;F1LLU8;B3KTD7	Hermansky-Pudlak syndrome 4 protein;Light-ear protein homolog;cDNA FLJ77277, highly similar to Homo sapiens Hermansky-Pudlak syndrome 4 (HPS4), transcript variant 1, mRNA;Hermansky-Pudlak syndrome 4, isoform CRA_b;BK1048E9.4 protein;Hermansky-Pudlak syndrome 4 protein;Light-ear protein homolog;Hermansky-Pudlak syndrome 4;Hermansky-Pudlak syndrome 4 protein;Light-ear protein homolog;Hermansky-Pudl…	HPS4;KIAA1667;hCG_41138;HPS4;bK1048E9.4;HPS4;KIAA1667;HPS4;HPS4;KIAA1667;HPS4;KIAA1667	S	368	VLGLSSSLGKELV	_GEVLGLSSS(ph)LGK_	9	0.854167	7.773	136.93	Ki6023_1	17946	Ki6021_1	18863						2.005			4.4595		0.48731
701	Q96JM7	Q96JM7;A8K2F4;Q96JM7-2	Lethal(3)malignant brain tumor-like protein 3;MBT-1;cDNA FLJ75620;Lethal(3)malignant brain tumor-like protein 3;MBT-1	KIAA1798;L3MBTL3;MBT1;KIAA1798;L3MBTL3;MBT1	S	608	GEMPPASPSFPRN	_LSGEM(ox)PPAS(ph)PSFPR_	9	0.995708	23.6599	184.21	Ki6017_B_01	12513	Ki5309_A_01	7801	0.28407		0.80831		0.54452	1.0111	1.2909		0.70318	0.23557	0.72162	0.23119	1.2014
702	A8K2G2	A8K2G2;Q9NQU5;B3KYB0;B0AZM9;Q9P286;Q8TB93	cDNA FLJ75021, highly similar to Homo sapiens p21(CDKN1A)-activated kinase 6 (PAK6), mRNA;cDNA, FLJ79462, highly similar to Serine/threonine-protein kinase PAK 6 (EC2.7.11.1);cDNA, FLJ79466, highly similar to Serine/threonine-protein kinase PAK 6 (EC2.7.11.1);P21(CDKN1A)-activated kinase 6, isoform CRA_a;p21-activated kinase 6;PAK-5;Serine/threonine-protein kinase PAK 6;cDNA FLJ42691 fis, clone B…	hCG_38958;PAK6;PAK5;PAK6;KIAA1264;PAK5;PAK7;PAK7	S	560	DVPKRKSLVGTPY;EVPKRKSLVGTPY	_S(ph)LVGTPYWM(ox)APEVISR_	1	0.999324	31.6981	99.344	Ki6025_1	25665	Ki6025_1	25665						1.1807							0.8825
703	A8K2G2	A8K2G2;Q9NQU5;B3KYB0	cDNA FLJ75021, highly similar to Homo sapiens p21(CDKN1A)-activated kinase 6 (PAK6), mRNA;cDNA, FLJ79462, highly similar to Serine/threonine-protein kinase PAK 6 (EC2.7.11.1);cDNA, FLJ79466, highly similar to Serine/threonine-protein kinase PAK 6 (EC2.7.11.1);P21(CDKN1A)-activated kinase 6, isoform CRA_a;p21-activated kinase 6;PAK-5;Serine/threonine-protein kinase PAK 6;cDNA FLJ42691 fis, clone B…	hCG_38958;PAK6;PAK5;PAK6	S	346	GQLPGRSSPAGSP	_TAPATGQLPGRS(ph)SPAGSPR_	12	0.498929	0	63.681	Ki6021_2	6412	Ki6021_2	6412
704	A8K2G2	A8K2G2;Q9NQU5;B3KYB0	cDNA FLJ75021, highly similar to Homo sapiens p21(CDKN1A)-activated kinase 6 (PAK6), mRNA;cDNA, FLJ79462, highly similar to Serine/threonine-protein kinase PAK 6 (EC2.7.11.1);cDNA, FLJ79466, highly similar to Serine/threonine-protein kinase PAK 6 (EC2.7.11.1);P21(CDKN1A)-activated kinase 6, isoform CRA_a;p21-activated kinase 6;PAK-5;Serine/threonine-protein kinase PAK 6;cDNA FLJ42691 fis, clone B…	hCG_38958;PAK6;PAK5;PAK6	S	347	QLPGRSSPAGSPR	_TAPATGQLPGRS(ph)SPAGSPR_	13	0.498929	0	63.681	Ki6021_2	6412	Ki6021_2	6412
705	Q6ZMP9	Q6ZMP9;A8K2J1;B2RA17;Q9HC97	cDNA FLJ16773 fis, clone BRAWH3046240, highly similar to Probable G protein-coupled receptor GPR35;cDNA FLJ77971;cDNA, FLJ94656, highly similar to Homo sapiens G protein-coupled receptor 35 (GPR35), mRNA;G-protein coupled receptor 35;Kynurenic acid receptor	GPR35	S	385	RAKAHKSQDSLCV	_AHKS(ph)QDS(ph)LCVTLA_	4	1	95.596	106.42	Ki6017_1	14243	Ki6017_1	14243					4.1034
706	Q6ZMP9	Q6ZMP9;A8K2J1;B2RA17;Q9HC97	cDNA FLJ16773 fis, clone BRAWH3046240, highly similar to Probable G protein-coupled receptor GPR35;cDNA FLJ77971;cDNA, FLJ94656, highly similar to Homo sapiens G protein-coupled receptor 35 (GPR35), mRNA;G-protein coupled receptor 35;Kynurenic acid receptor	GPR35	S	388	AHKSQDSLCVTLA	_AHKS(ph)QDS(ph)LCVTLA_	7	1	82.7886	106.42	Ki6017_1	14243	Ki6017_1	14243					4.1034
707	A8K2M0	A8K2M0;P43686;P43686-2	cDNA FLJ78505, highly similar to Homo sapiens proteasome (prosome, macropain) 26S subunit, ATPase, 4 (PSMC4), transcript variant 1, mRNA;cDNA, FLJ93682, Homo sapiens proteasome (prosome, macropain) 26S subunit, ATPase, 4(PSMC4), transcript variant 1, mRNA;Proteasome (Prosome, macropain) 26S subunit, ATPase, 4, isoform CRA_b;26S protease regulatory subunit 6B;26S proteasome AAA-ATPase subunit RPT3…	hCG_43346;PSMC4;MIP224;PSMC4;TBP7;MIP224;PSMC4;TBP7	S	21	IPALSVSRPQTGL	_AQDEIPALSVS(ph)RPQTGLSFLGPEPEDLEDLYSR_	11	0.303458	0	57.351	Ki6025_2	28447	Ki6021_2	30008
708	A8K2M0	A8K2M0;P43686;P43686-2	cDNA FLJ78505, highly similar to Homo sapiens proteasome (prosome, macropain) 26S subunit, ATPase, 4 (PSMC4), transcript variant 1, mRNA;cDNA, FLJ93682, Homo sapiens proteasome (prosome, macropain) 26S subunit, ATPase, 4(PSMC4), transcript variant 1, mRNA;Proteasome (Prosome, macropain) 26S subunit, ATPase, 4, isoform CRA_b;26S protease regulatory subunit 6B;26S proteasome AAA-ATPase subunit RPT3…	hCG_43346;PSMC4;MIP224;PSMC4;TBP7;MIP224;PSMC4;TBP7	S	28	RPQTGLSFLGPEP	_AQDEIPALSVS(ph)RPQTGLSFLGPEPEDLEDLYSR_	18	0.303458	0	57.351	Ki6025_2	28447	Ki6021_2	30008
709	A8K2S1	A8K2S1;B4DZI4;P47712;E7EU42	cDNA FLJ75258, highly similar to Homo sapiens phospholipase A2, group IVA (cytosolic, calcium-dependent) (PLA2G4A), mRNA;cDNA FLJ51413, highly similar to Cytosolic phospholipase A2;Cytosolic phospholipase A2;Lysophospholipase;Phosphatidylcholine 2-acylhydrolase;Phospholipase A2;Phospholipase A2 group IVA	CPLA2;PLA2G4;PLA2G4A	S	727	QNPSRCSVSLSNV	_RQNPSRCS(ph)VSLS(ph)NVEAR_	8	0.923662	10.2288	183.33	Ki6020_5	8634	Ki5311_A_01	6847					3.8682	1.1772	0.53887	2.4653	0.4743		0.31462		1.1359
710	A8K2S1	A8K2S1;B4DZI4;P47712;E7EU42	cDNA FLJ75258, highly similar to Homo sapiens phospholipase A2, group IVA (cytosolic, calcium-dependent) (PLA2G4A), mRNA;cDNA FLJ51413, highly similar to Cytosolic phospholipase A2;Cytosolic phospholipase A2;Lysophospholipase;Phosphatidylcholine 2-acylhydrolase;Phospholipase A2;Phospholipase A2 group IVA	CPLA2;PLA2G4;PLA2G4A	S	731	RCSVSLSNVEARR	_RQNPSRCS(ph)VSLS(ph)NVEAR_	12	0.603583	1.58239	183.33	Ki6020_5	8634	Ki5311_A_01	6847								0.51686	0.066429	0.10074			0.056661
[truncated: 12,527 more rows]
