# Supplementary material for: Global phosphoproteome analysis of human bone marrow reveals predictive phosphorylation markers for the treatment of acute myeloid leukemia with quizartinib
Source: Leukemia. 2014 Jan 10;28(3):716–9. doi: 10.1038/leu.2013.347 (PMC3948157; doi:10.1038/leu.2013.347)
Supplement: Supplementary Information 3 [file leu2013347x3.xls]

## Sheet: Phospho (STY)Sites
id	Protein	Proteins	Protein Names	Gene Names	Amino Acid	Position	Sequence Window	Modified Sequence	Position in peptide	Localization Prob	Score Diff	Score	Best Localization Raw File	Best Localization Scan Number	Best Identification Raw File	Best Identification Scan Number	Ratio H/L Normalized AML014	Ratio H/L Normalized AML020	Ratio H/L Normalized AML025	Ratio H/L Normalized AML030	Ratio H/L Normalized AML031	Ratio H/L Normalized AML032	Ratio H/L Normalized AML033	Ratio H/L Normalized AML034	Ratio H/L Normalized AML035
0	A0AVK6	A0AVK6	Transcription factor E2F8	E2F8	S	102	CIHEHLSGDEFEK	_DCIHEHLS(ph)GDEFEK_	8	1	88.2818	101.43	Ki7619_A_04	10064	Ki6027_6	10886	11.946	2.3396	1.2805	9.3083			1.7805	20.171	7.899
1	A0AVK6	A0AVK6	Transcription factor E2F8	E2F8	S	413	DRRKINSAPSSPI	_KINS(ph)APSS(ph)PIK_	4	0.999842	37.6466	164.48	Ki6028_1	6802	Ki6028_1	6802	6.0239	1.4607	0.80035		14.581	20.212	0.58223		4.9537
2	A0AVK6	A0AVK6	Transcription factor E2F8	E2F8	S	417	INSAPSSPIKTNK	_KINS(ph)APSS(ph)PIK_	8	0.921994	10.7252	164.48	Ki6028_1	6802	Ki6028_1	6802	6.0239	1.4607	0.80035		14.581	20.212	0.58223		5.3311
3	A0AVT1	A0AVT1;A0AVT1-2	Monocyte protein 4;Ubiquitin-activating enzyme E1-like protein 2;Ubiquitin-like modifier-activating enzyme 6;Monocyte protein 4;Ubiquitin-activating enzyme E1-like protein 2;Ubiquitin-like modifier-activating enzyme 6	MOP4;UBA6;UBE1L2;MOP4;UBA6;UBE1L2	S	743	SPKRPPSPIKFDL	_RPPS(ph)PIKFDLNEPLHLSFLQNAAK_	4	0.999998	56.2157	67.827	Ki6028_8	25676	Ki6027_9	25933	1.1023	1.4773	4.3275
4	A0FGR8-2	A0FGR8-2;A0FGR8-6;A0FGR8;A0FGR8-5	Chr2Syt;Extended synaptotagmin-2;Chr2Syt;Extended synaptotagmin-2;Chr2Syt;Extended synaptotagmin-2;Chr2Syt;Extended synaptotagmin-2	ESYT2;FAM62B;KIAA1228;ESYT2;FAM62B;KIAA1228;ESYT2;FAM62B;KIAA1228;ESYT2;FAM62B;KIAA1228	S	727	VKEPTPSIASDIS	_SSSSLLASPGHISVKEPT(ph)PS(ph)IAS(ph)DIS(ph)LPIATQELR_	20	0.918347	10.5208	160.47	Ki6028_1	28031	Ki6027_1	27768	0.51796	0.85348	0.46597	0.46236	0.54765	0.67514	0.81297	0.74198	0.2831
5	A0FGR8-2	A0FGR8-2;A0FGR8-6;A0FGR8;A0FGR8-5	Chr2Syt;Extended synaptotagmin-2;Chr2Syt;Extended synaptotagmin-2;Chr2Syt;Extended synaptotagmin-2;Chr2Syt;Extended synaptotagmin-2	ESYT2;FAM62B;KIAA1228;ESYT2;FAM62B;KIAA1228;ESYT2;FAM62B;KIAA1228;ESYT2;FAM62B;KIAA1228	S	730	PTPSIASDISLPI	_SSSSLLASPGHISVKEPT(ph)PS(ph)IAS(ph)DIS(ph)LPIATQELR_	23	0.934969	15.6997	160.47	Ki6028_1	28031	Ki6027_1	27768	0.3725	0.88782	0.35483	0.42749	0.35004	0.39882	0.83478	0.30147	0.29991
6	A0FGR8-2	A0FGR8-2;A0FGR8-6;A0FGR8;A0FGR8-5	Chr2Syt;Extended synaptotagmin-2;Chr2Syt;Extended synaptotagmin-2;Chr2Syt;Extended synaptotagmin-2;Chr2Syt;Extended synaptotagmin-2	ESYT2;FAM62B;KIAA1228;ESYT2;FAM62B;KIAA1228;ESYT2;FAM62B;KIAA1228;ESYT2;FAM62B;KIAA1228	S	733	SIASDISLPIATQ	_SSSSLLASPGHISVKEPT(ph)PS(ph)IAS(ph)DIS(ph)LPIATQELR_	26	0.84045	6.31701	160.47	Ki6028_1	28031	Ki6027_1	27768	0.7181	0.86736	0.35075	0.31878	0.32306	0.51057	0.92265	0.38352	0.20888
7	A0FGR8-2	A0FGR8-2;A0FGR8-6;A0FGR8;A0FGR8-5	Chr2Syt;Extended synaptotagmin-2;Chr2Syt;Extended synaptotagmin-2;Chr2Syt;Extended synaptotagmin-2;Chr2Syt;Extended synaptotagmin-2	ESYT2;FAM62B;KIAA1228;ESYT2;FAM62B;KIAA1228;ESYT2;FAM62B;KIAA1228;ESYT2;FAM62B;KIAA1228	S	789	RNLIAFSEDGSDP	_NLIAFS(ph)EDGSDPYVRM(ox)YLLPDK_	6	0.908245	14.2626	59.356	Ki7618_A_02	21439	Ki7618_A_02	21439								0.13375
8	A0FGR8-2	A0FGR8-2;A0FGR8-6;A0FGR8;A0FGR8-5	Chr2Syt;Extended synaptotagmin-2;Chr2Syt;Extended synaptotagmin-2;Chr2Syt;Extended synaptotagmin-2;Chr2Syt;Extended synaptotagmin-2	ESYT2;FAM62B;KIAA1228;ESYT2;FAM62B;KIAA1228;ESYT2;FAM62B;KIAA1228;ESYT2;FAM62B;KIAA1228	S	663	SIKSHMSGSPGPG	_SHMS(ph)GS(ph)PGPGGS(ph)NTAPST(ph)PVIGGSDKPGMEEK_	4	0.813876	6.45405	150.34	Ki6028_1	12949	Ki6027_5	8746	0.27328	0.70585	0.16553	0.23851	0.14878	0.51076	0.50996	0.13355	0.31831
9	A0FGR8-2	A0FGR8-2;A0FGR8-6;A0FGR8;A0FGR8-5	Chr2Syt;Extended synaptotagmin-2;Chr2Syt;Extended synaptotagmin-2;Chr2Syt;Extended synaptotagmin-2;Chr2Syt;Extended synaptotagmin-2	ESYT2;FAM62B;KIAA1228;ESYT2;FAM62B;KIAA1228;ESYT2;FAM62B;KIAA1228;ESYT2;FAM62B;KIAA1228	S	665	KSHMSGSPGPGGS	_SHMS(ph)GS(ph)PGPGGS(ph)NTAPST(ph)PVIGGSDKPGMEEK_	6	0.981854	17.7868	150.34	Ki6028_1	12949	Ki6027_5	8746	1.7965	2.7689	1.8079	0.16227	0.14459	0.36172	0.34886	0.46048	0.46196
10	A0FGR8-2	A0FGR8-2;A0FGR8-6;A0FGR8;A0FGR8-5	Chr2Syt;Extended synaptotagmin-2;Chr2Syt;Extended synaptotagmin-2;Chr2Syt;Extended synaptotagmin-2;Chr2Syt;Extended synaptotagmin-2	ESYT2;FAM62B;KIAA1228;ESYT2;FAM62B;KIAA1228;ESYT2;FAM62B;KIAA1228;ESYT2;FAM62B;KIAA1228	S	671	SPGPGGSNTAPST	_SHMS(ph)GS(ph)PGPGGS(ph)NTAPST(ph)PVIGGSDKPGMEEK_	12	0.838073	7.2684	150.34	Ki6028_1	12949	Ki6027_5	8746	0.15188	0.25912	0.90277	0.17309	0.30325	0.33416	0.40013	0.19178	0.34454
11	A0JLT2	A0JLT2	Lung cancer metastasis-related protein 1;Mediator complex subunit 19;Mediator of RNA polymerase II transcription subunit 19	LCMR1;MED19	S	226	KKKNRHSPDHPGM	_NRHS(ph)PDHPGM(ox)GSSQASSSSSLR_	4	0.988069	20.2459	139.81	Ki7619_A_10	3347	Ki6026_12	4118	0.59132	1.5771	0.30469	1.0594	1.4886	1.8944	0.47985	1.6668	1.1308
12	A0JLT2	A0JLT2	Lung cancer metastasis-related protein 1;Mediator complex subunit 19;Mediator of RNA polymerase II transcription subunit 19	LCMR1;MED19	S	194	VPPETPSDSDHKK	_TQDPVPPETPS(ph)DSDHK_	11	0.490677	0	117.7	Ki7618_A_02	4901	Ki6027_2	5215		0.46948							0.74817
13	A0JLT2	A0JLT2	Lung cancer metastasis-related protein 1;Mediator complex subunit 19;Mediator of RNA polymerase II transcription subunit 19	LCMR1;MED19	S	196	PETPSDSDHKKKK	_TQDPVPPETPS(ph)DSDHK_	13	0.490677	0	117.7	Ki7618_A_02	4901	Ki6027_2	5215	0.88597		0.27272		0.72481
14	A0JNW5	A0JNW5;A0JNW5-2	UHRF1-binding protein 1-like;UHRF1-binding protein 1-like	KIAA0701;UHRF1BP1L;KIAA0701;UHRF1BP1L	S	414	KDHNVGSPPKSPT	_DHNVGS(ph)PPKSPT(ph)HASPQHTQTEK_	6	0.84704	6.40228	99.092	Ki7618_A_08	2645	Ki7619_A_10	3320						1.4011		2.1497
15	A0JNW5	A0JNW5;A0JNW5-2	UHRF1-binding protein 1-like;UHRF1-binding protein 1-like	KIAA0701;UHRF1BP1L;KIAA0701;UHRF1BP1L	S	418	VGSPPKSPTHASP	_S(ph)PTHASPQHTQTEK_	1	0.49992	0	116.19	Ki7619_A_06	2285	Ki7619_A_05	2073		0.40611		1.5528	1.9777	1.4706		2.8627	1.4345
16	A0JNW5	A0JNW5	UHRF1-binding protein 1-like	KIAA0701;UHRF1BP1L	S	935	SDNRSMSVDLSHI	_SM(ox)S(ph)VDLSHIPLKDPLLFK_	3	0.976547	16.2834	143.67	Ki7619_A_04	20310	Ki7615_A_04	19959	0.89943	6.7542	4.9154	3.4148	3.2074	3.2541	3.0637	8.0197	2.4222
17	A0MZ66-3	A0MZ66-3;A0MZ66;A0MZ66-6;A0MZ66-5;A0MZ66-4;A0MZ66-7	Shootin-1;Shootin-1;Shootin-1;Shootin-1;Shootin-1;Shootin-1	KIAA1598;KIAA1598;KIAA1598;KIAA1598;KIAA1598;KIAA1598	S	506	ATSESKSMPVLGS	_S(ph)M(ox)PVLGSVSSVTK_	1	0.999983	48.1452	133.15	Ki7618_A_01	11624	Ki7619_A_01	17122	31.603	24.298		11.288	7.8731		17.364	16.421	12.755
18	A1L390	A1L390;A1L390-3	Pleckstrin homology domain-containing family G member 3;Pleckstrin homology domain-containing family G member 3	KIAA0599;PLEKHG3;KIAA0599;PLEKHG3	S	76	NVKGPLSPFNSRA	_GPLS(ph)PFNSR_	4	0.999973	45.6454	107.21	Ki7619_A_01	14718	Ki7619_A_01	14718	6.4221	3.6824	2.9073	5.9341	7.333	6.2299	5.1748	0.76556	9.1452
19	A1L390	A1L390;A1L390-3;A1L390-2	Pleckstrin homology domain-containing family G member 3;Pleckstrin homology domain-containing family G member 3;Pleckstrin homology domain-containing family G member 3	KIAA0599;PLEKHG3;KIAA0599;PLEKHG3;KIAA0599;PLEKHG3	S	741	SVRRRESLSYIPK	_RRES(ph)LSYIPK_	4	0.978146	16.5344	110.08	Ki7619_A_08	7018	Ki7619_A_07	7322		1.2181	1.6629	1.7217	1.7424	4.5739	1.6668		0.94935
20	A1L390	A1L390;A1L390-3;A1L390-2	Pleckstrin homology domain-containing family G member 3;Pleckstrin homology domain-containing family G member 3;Pleckstrin homology domain-containing family G member 3	KIAA0599;PLEKHG3;KIAA0599;PLEKHG3;KIAA0599;PLEKHG3	S	640	LVSRSSSVLSLEG	_SSS(ph)VLS(ph)LEGSEK_	3	0.564732	1.55065	137.62	Ki6028_1	14157	Ki6027_1	14523		0.58186	0.66265
21	A1L390	A1L390;A1L390-3;A1L390-2	Pleckstrin homology domain-containing family G member 3;Pleckstrin homology domain-containing family G member 3;Pleckstrin homology domain-containing family G member 3	KIAA0599;PLEKHG3;KIAA0599;PLEKHG3;KIAA0599;PLEKHG3	S	643	RSSSVLSLEGSEK	_SSS(ph)VLS(ph)LEGSEK_	6	0.999381	29.9533	137.62	Ki6028_1	14157	Ki6027_1	14523		0.90166	0.66265
22	A2AJT9	A2AJT9;A2AJT9-2;A2AJT9-3	Uncharacterized protein CXorf23;Uncharacterized protein CXorf23;Uncharacterized protein CXorf23	CXorf23;CXorf23;CXorf23	S	78	QSYEHRSPSPNIR	_GNIYY(ph)QSYEHRS(ph)PSPNIR_	12	0.84554	7.43849	62.203	Ki6028_3	11927	Ki6028_3	11927	0.21102	0.13254	0.22589						0.11404
23	A2AJT9	A2AJT9;A2AJT9-2;A2AJT9-3	Uncharacterized protein CXorf23;Uncharacterized protein CXorf23;Uncharacterized protein CXorf23	CXorf23;CXorf23;CXorf23	S	106	SPGRGDSNRRAQY	_GYSPGRGDS(ph)NRR_	9	0.9998	37.0288	74.392	Ki7619_A_07	2507	Ki7619_A_07	2507							0.43333		0.21946
24	A2AJT9	A2AJT9;A2AJT9-2;A2AJT9-3	Uncharacterized protein CXorf23;Uncharacterized protein CXorf23;Uncharacterized protein CXorf23	CXorf23;CXorf23;CXorf23	S	17	WKHRSLSPVPRNA	_HRSLS(ph)PVPR_	5	0.983574	17.7728	121.6	Ki6028_11	3633	Ki6028_6	4631	0.30335	0.34117	0.15702	0.20058	0.41304	0.25178	0.44178	0.17994	0.30391
25	A2AJT9	A2AJT9;A2AJT9-2;A2AJT9-3	Uncharacterized protein CXorf23;Uncharacterized protein CXorf23;Uncharacterized protein CXorf23	CXorf23;CXorf23;CXorf23	S	402	LPDVKPSPINLRK	_LPDVKPS(ph)PINLR_	7	1	74.3925	124.12	Ki6028_3	16639	Ki6027_3	16468	0.22345	0.18839	0.2092		0.59923			0.54777	0.55492
26	A2AJT9	A2AJT9;A2AJT9-2;A2AJT9-3	Uncharacterized protein CXorf23;Uncharacterized protein CXorf23;Uncharacterized protein CXorf23	CXorf23;CXorf23;CXorf23	S	139	KVQGGHSPDDHRV	_VQGGHS(ph)PDDHRVR_	6	1	64.6747	109.44	Ki7618_A_09	2082	Ki6026_12	2130	0.33614	0.27473	2.8869	0.25848	0.49531	0.22144	0.16108	0.17698	0.2237
27	A2RRP1	A2RRP1;A2RRP1-2	Neuroblastoma-amplified gene protein;Neuroblastoma-amplified sequence;Neuroblastoma-amplified gene protein;Neuroblastoma-amplified sequence	NAG;NBAS;NAG;NBAS	S	475	GEEDSDSDYEISA	_AGEEDEGEEDSDS(ph)DYEISAK_	13	0.596093	1.69033	223.11	Ki7618_A_01	8945	Ki7616_A_01	9128								0.52712
28	A2RRP1	A2RRP1;A2RRP1-2	Neuroblastoma-amplified gene protein;Neuroblastoma-amplified sequence;Neuroblastoma-amplified gene protein;Neuroblastoma-amplified sequence	NAG;NBAS;NAG;NBAS	S	564	QRQWRKSAVNVAS	_S(ph)AVNVASIQNYLSK_	1	1	108.916	162.41	Ki6027_1	24543	Ki6027_1	24543		0.13782
29	A2RU30	A2RU30;A2RU30-3;A2RU30-2	Uncharacterized protein KIAA0748;Uncharacterized protein KIAA0748;Uncharacterized protein KIAA0748	HSPC257;KIAA0748;HSPC257;KIAA0748;HSPC257;KIAA0748	S	311	NTPKRNSLDQVVL	_RNS(ph)LDQVVLEVMDK_	3	1	251.87	251.87	Ki7619_A_02	23491	Ki7619_A_02	23491	0.18437	0.1617	0.14608		0.085368	0.097777		0.047723	0.191
30	A2RU30	A2RU30;A2RU30-3;A2RU30-2	Uncharacterized protein KIAA0748;Uncharacterized protein KIAA0748;Uncharacterized protein KIAA0748	HSPC257;KIAA0748;HSPC257;KIAA0748;HSPC257;KIAA0748	S	454	MGRKVKSLDLSIT	_VKS(ph)LDLSITQQK_	3	0.999576	33.7228	169.93	Ki6028_3	14312	Ki7618_A_02	14207	0.10466	0.097613	0.061933	0.63405	0.10224	0.15563	1.4896	0.13199	0.31799
31	A2RU30	A2RU30;A2RU30-3;A2RU30-2	Uncharacterized protein KIAA0748;Uncharacterized protein KIAA0748;Uncharacterized protein KIAA0748	HSPC257;KIAA0748;HSPC257;KIAA0748;HSPC257;KIAA0748	S	149	TNKTSSSISEILD	_TSSS(ph)ISEILDK_	4	0.98795	19.2181	102.4	Ki7618_A_01	14088	Ki7618_A_01	14088		0.081233						0.078566
32	A2RU30	A2RU30;A2RU30-3;A2RU30-2	Uncharacterized protein KIAA0748;Uncharacterized protein KIAA0748;Uncharacterized protein KIAA0748	HSPC257;KIAA0748;HSPC257;KIAA0748;HSPC257;KIAA0748	S	467	QQKWKQSVDRPEL	_WKQS(ph)VDRPELR_	4	1	53.0339	146.36	Ki7619_A_06	9132	Ki6026_8	7800	0.082325	0.51353	0.072585		0.075538			0.029426	0.35772
33	A2RU67	A2RU67	Uncharacterized protein KIAA1467	KIAA1467	S	62	EAPEPDSDAEVAE	_SPLGEAPEPDS(ph)DAEVAEAAKPHLSEVTTEGYPSEPLGGLEQK_	11	0.72923	4.41035	58.915	Ki6027_3	23358	Ki6027_3	23358	2.8496	2.6785
34	A2RUS2	A2RUS2;A2RUS2-2	DENN domain-containing protein 3;DENN domain-containing protein 3	DENND3;KIAA0870;DENND3;KIAA0870	S	512	LNVTPKSPYTFKI	_GSSAVLNVTPKS(ph)PYTFK_	12	0.808831	9.5174	56.482	Ki6027_2	18002	Ki6027_2	18002		0.31469				7.784		10.66	3.3462
35	A2RUS2	A2RUS2;A2RUS2-2	DENN domain-containing protein 3;DENN domain-containing protein 3	DENND3;KIAA0870;DENND3;KIAA0870	S	622	ELMRLISEILDKP	_LIS(ph)EILDKPHEASK_	3	1	64.5233	94.551	Ki6027_6	19902	Ki6026_5	19636	0.76023	0.17263
36	A2RUS2	A2RUS2;A2RUS2-2	DENN domain-containing protein 3;DENN domain-containing protein 3	DENND3;KIAA0870;DENND3;KIAA0870	S	490	LAPRNSSLRLTDT	_NSS(ph)LRLTDTAGCRGSSAVLNVTPK_	3	0.52961	2.55601	149.23	Ki7618_A_05	11847	Ki7617_A_02	7407	1.1903	3.4429	6.4323	0.35187	1.8562	1.5181	1.0065	2.478	1.9201
37	A3KN83	A3KN83;A3KN83-2;A3KN83-3	Monocyte protein 3;Protein strawberry notch homolog 1;Monocyte protein 3;Protein strawberry notch homolog 1;Monocyte protein 3;Protein strawberry notch homolog 1	MOP3;SBNO1;MOP3;SBNO1;MOP3;SBNO1	S	794	EKKKKKSIDPDSI	_S(ph)IDPDSIQSALLASGLGSK_	1	0.999999	61.8789	191.07	Ki7619_A_01	25102	Ki7619_A_01	25102	0.65014	1.3175	0.13607		0.38667	0.75716		1.5803	0.12076
38	A3KN83	A3KN83;A3KN83-2;A3KN83-3;A3KN83-4	Monocyte protein 3;Protein strawberry notch homolog 1;Monocyte protein 3;Protein strawberry notch homolog 1;Monocyte protein 3;Protein strawberry notch homolog 1;Monocyte protein 3;Protein strawberry notch homolog 1	MOP3;SBNO1;MOP3;SBNO1;MOP3;SBNO1;MOP3;SBNO1	S	697	NSSPRDSPCKENK	_LYSLLGIDLTAPSNNSSPRDS(ph)PCK_	21	0.921485	13.747	156.13	Ki7615_A_02	21620	Ki7615_A_01	25610	6.7903	3.1885	4.7377		9.8667		0.77829
39	A3KN83	A3KN83;A3KN83-2;A3KN83-3;A3KN83-4	Monocyte protein 3;Protein strawberry notch homolog 1;Monocyte protein 3;Protein strawberry notch homolog 1;Monocyte protein 3;Protein strawberry notch homolog 1;Monocyte protein 3;Protein strawberry notch homolog 1	MOP3;SBNO1;MOP3;SBNO1;MOP3;SBNO1;MOP3;SBNO1	S	162	DLLKNNSLNELMK	_NNS(ph)LNELM(ox)K_	3	1	101.381	128.81	Ki7618_A_01	7217	Ki7619_A_01	12796	7.474	21.626				3.2426		2.3498	5.8136
40	A4D1P6	A4D1P6;A4D1P6-2;A4D1P6-3	WD repeat-containing protein 91;WD repeat-containing protein 91;WD repeat-containing protein 91	HSPC049;WDR91;HSPC049;WDR91;HSPC049;WDR91	S	269	SSLLPQSKKSPSR	_VGFLSSLLPQS(ph)K_	11	1	84.3282	124.21	Ki6028_1	28010	Ki6028_1	28010			0.24889
41	A4D2B0	A4D2B0	Metallo-beta-lactamase domain-containing protein 1	MBLAC1	S	56	QTRGPASSHRESP	_GPAS(ph)SHRESPRGSGGAEAALEEAAR_	4	0.25	0	70.413	Ki7619_A_09	7271	Ki6028_11	8496
42	A4D2B0	A4D2B0	Metallo-beta-lactamase domain-containing protein 1	MBLAC1	S	57	TRGPASSHRESPR	_GPAS(ph)SHRESPRGSGGAEAALEEAAR_	5	0.25	0	70.413	Ki7619_A_09	7271	Ki6028_11	8496
43	A4D2B0	A4D2B0	Metallo-beta-lactamase domain-containing protein 1	MBLAC1	S	61	ASSHRESPRGSGG	_GPAS(ph)SHRESPRGSGGAEAALEEAAR_	9	0.25	0	70.413	Ki7619_A_09	7271	Ki6028_11	8496
44	A4D2B0	A4D2B0	Metallo-beta-lactamase domain-containing protein 1	MBLAC1	S	65	RESPRGSGGAEAA	_GPAS(ph)SHRESPRGSGGAEAALEEAAR_	13	0.25	0	70.413	Ki7619_A_09	7271	Ki6028_11	8496		6.1091	1.3085
45	A5YKK6	A5YKK6;A5YKK6-2;A5YKK6-3;A5YKK6-4	CCR4-associated factor 1;CCR4-NOT transcription complex subunit 1;Negative regulator of transcription subunit 1 homolog;CCR4-associated factor 1;CCR4-NOT transcription complex subunit 1;Negative regulator of transcription subunit 1 homolog;CCR4-associated factor 1;CCR4-NOT transcription complex subunit 1;Negative regulator of transcription subunit 1 homolog;CCR4-associated factor 1;CCR4-NOT trans…	AD-005;CDC39;CNOT1;KIAA1007;NOT1;AD-005;CDC39;CNOT1;KIAA1007;NOT1;AD-005;CDC39;CNOT1;KIAA1007;NOT1;AD-005;CDC39;CNOT1;KIAA1007;NOT1	S	1061	TRPTGVSFKKDVP	_TVTVTRPTGVS(ph)FKK_	11	0.965588	14.5365	87.363	Ki7619_A_05	8329	Ki6026_5	8914	0.8428	1.3663	0.29371	2.5838	2.7619	1.3571	0.57837	4.1058	0.87502
46	A6H8Y1	A6H8Y1;A6H8Y1-7;A6H8Y1-2;A6H8Y1-6;A6H8Y1-8	Transcription factor IIIB 150;Transcription factor TFIIIB component B'' homolog;Transcription factor-like nuclear regulator;Transcription factor IIIB 150;Transcription factor TFIIIB component B'' homolog;Transcription factor-like nuclear regulator;Transcription factor IIIB 150;Transcription factor TFIIIB component B'' homolog;Transcription factor-like nuclear regulator;Transcription factor IIIB 1…	BDP1;KIAA1241;KIAA1689;TFNR;BDP1;KIAA1241;KIAA1689;TFNR;BDP1;KIAA1241;KIAA1689;TFNR;BDP1;KIAA1241;KIAA1689;TFNR;BDP1;KIAA1241;KIAA1689;TFNR	S	2227	RGLGENSVEEPQI	_GLGENS(ph)VEEPQIK_	6	1	45.9154	104.79	Ki7616_A_01	16884	Ki7615_A_01	17534	0.29599		0.16642		0.49098	0.46461
47	A6NC98	A6NC98;A6NC98-4;A6NC98-6	Brain leucine zipper domain-containing protein;Coiled-coil domain-containing protein 88B;Hook-related protein 3;Brain leucine zipper domain-containing protein;Coiled-coil domain-containing protein 88B;Hook-related protein 3;Brain leucine zipper domain-containing protein;Coiled-coil domain-containing protein 88B;Hook-related protein 3	BRLZ;CCDC88B;BRLZ;CCDC88B;BRLZ;CCDC88B	S	1379	PMRRAQSSLCLRD	_RAQS(ph)SLCLRDETLAGGQR_	4	0.963051	14.2702	109.38	Ki6028_7	10736	Ki6027_2	12686	1.6253	1.1949	3.5325					5.3263
48	A6NC98	A6NC98;A6NC98-4;A6NC98-6	Brain leucine zipper domain-containing protein;Coiled-coil domain-containing protein 88B;Hook-related protein 3;Brain leucine zipper domain-containing protein;Coiled-coil domain-containing protein 88B;Hook-related protein 3;Brain leucine zipper domain-containing protein;Coiled-coil domain-containing protein 88B;Hook-related protein 3	BRLZ;CCDC88B;BRLZ;CCDC88B;BRLZ;CCDC88B	S	1398	QRRKLSSRFPVGR	_KLSS(ph)RFPVGR_	4	0.829901	6.88326	87.568	Ki7619_A_07	7438	Ki6028_8	8145	0.42165		0.61017						0.50025
49	A6NC98	A6NC98;A6NC98-4;A6NC98-6	Brain leucine zipper domain-containing protein;Coiled-coil domain-containing protein 88B;Hook-related protein 3;Brain leucine zipper domain-containing protein;Coiled-coil domain-containing protein 88B;Hook-related protein 3;Brain leucine zipper domain-containing protein;Coiled-coil domain-containing protein 88B;Hook-related protein 3	BRLZ;CCDC88B;BRLZ;CCDC88B;BRLZ;CCDC88B	S	1475	PLTPSLSQ_____	_RPLT(ph)PSLS(ph)Q_	8	0.999457	32.6309	142	Ki7615_A_01	11331	Ki6027_1	12646	1.8935	0.65882	3.8576	1.0938	1.4987	1.4775	2.5229	1.0941	1.5576
50	A6NC98	A6NC98;A6NC98-4;A6NC98-2;A6NC98-3	Brain leucine zipper domain-containing protein;Coiled-coil domain-containing protein 88B;Hook-related protein 3;Brain leucine zipper domain-containing protein;Coiled-coil domain-containing protein 88B;Hook-related protein 3;Brain leucine zipper domain-containing protein;Coiled-coil domain-containing protein 88B;Hook-related protein 3;Brain leucine zipper domain-containing protein;Coiled-coil doma…	BRLZ;CCDC88B;BRLZ;CCDC88B;BRLZ;CCDC88B;BRLZ;CCDC88B	S	600	RRSSLQSPASVAP	_RSSLQS(ph)PASVAPPQGPGTK_	6	0.522129	3.79828	165.3	Ki7619_A_03	8520	Ki6026_3	8647	0.58328	0.54031	0.23904						0.22999
51	A6ND36	A6ND36;A6ND36-2	Protein FAM83G;Protein FAM83G	FAM83G;FAM83G	S	634	PLRRRHSEQVANG	_RHS(ph)EQVANGPTPPPR_	3	1	120.657	160.84	Ki6028_9	3247	Ki6028_9	3247			1.1407
52	A6ND36	A6ND36;A6ND36-2	Protein FAM83G;Protein FAM83G	FAM83G;FAM83G	S	650	PPRRQLSAPHITR	_RQLS(ph)APHITR_	4	0.999951	43.0808	118.28	Ki7619_A_07	6472	Ki6028_8	6914	0.76626	2.1174	0.41497	2.9895	1.7197	0.75124	1.6341	1.7928	3.0839
53	A6NFI3	A6NFI3	Zinc finger protein 316	ZNF316	S	10	LHTTPDSPAAQLE	_(ac)AALHTTPDS(ph)PAAQLER_	9	0.846444	9.4502	153.23	Ki6027_1	16005	Ki6027_1	15994	0.23207	0.44985
54	A6NFI3	A6NFI3	Zinc finger protein 316	ZNF316	S	112	RGGDAKSPVLQEK	_LSRGGDAKS(ph)PVLQEK_	9	0.992447	21.1856	151.7	Ki7618_A_06	3377	Ki6028_3	3603	2.1339	1.7561	0.92493	0.41601	1.4657	0.75117	0.80678	0.79778	0.7249
55	A6NHR9	A6NHR9	Structural maintenance of chromosomes flexible hinge domain-containing protein 1	KIAA0650;SMCHD1	S	1974	NDSLRHSPKVETT	_CNDSLRHS(ph)PKVETTDCPVPPK_	8	0.831386	11.2976	72.819	Ki7619_A_08	5991	Ki7615_A_08	6322							1.1372		0.95119
56	A6NHR9	A6NHR9;A6NHR9-2;A6NHR9-3	Structural maintenance of chromosomes flexible hinge domain-containing protein 1;Structural maintenance of chromosomes flexible hinge domain-containing protein 1;Structural maintenance of chromosomes flexible hinge domain-containing protein 1	KIAA0650;SMCHD1;KIAA0650;SMCHD1;KIAA0650;SMCHD1	S	1697	LLKRKLSEQEELK	_RKLS(ph)EQEELK_	4	1	96.1135	96.113	Ki6026_9	3779	Ki6026_9	3779	0.49657
57	A6NHT5	A6NHT5	Homeobox protein H6 family member 3;Homeobox protein HMX3;Homeobox protein Nkx-5.1	HMX3;NKX-5.1;NKX5-1	S	153	SGTDRDSPEPLLK	_DSSPASGTDRDS(ph)PEPLLK_	12	1	63.8348	184.22	Ki6027_2	10505	Ki6027_2	10505
58	A6NHT5	A6NHT5	Homeobox protein H6 family member 3;Homeobox protein HMX3;Homeobox protein Nkx-5.1	HMX3;NKX-5.1;NKX5-1	S	180	EIILEESDSEESK	_SPDEIILEES(ph)DSEESKK_	10	0.999484	33.5019	133.25	Ki7616_A_02	10965	Ki7616_A_02	10965						12.268		61.732
59	A6NI72	A6NI72;P14598;A8MVU1	Putative neutrophil cytosol factor 1B;Putative SH3 and PX domain-containing protein 1B;47 kDa autosomal chronic granulomatous disease protein;47 kDa neutrophil oxidase factor;NCF-47K;Neutrophil cytosol factor 1;Neutrophil NADPH oxidase factor 1;Nox organizer 2;Nox-organizing protein 2;p47-phox;SH3 and PX domain-containing protein 1A;Putative neutrophil cytosol factor 1C;Putative SH3 and PX domain…	NCF1B;SH3PXD1B;NCF1;NOXO2;SH3PXD1A;NCF1C;SH3PXD1C	S	346	ARPGPQSPGSPLE	_QARPGPQS(ph)PGS(ph)PLEEERQTQR_	8	0.978967	16.5913	67.251	Ki6028_4	8154	Ki6027_7	6772	3.0981	1.3186	2.1319	0.86159	1.325	1.7908	2.4634		0.95195
60	A6NI72	A6NI72;P14598;A8MVU1	Putative neutrophil cytosol factor 1B;Putative SH3 and PX domain-containing protein 1B;47 kDa autosomal chronic granulomatous disease protein;47 kDa neutrophil oxidase factor;NCF-47K;Neutrophil cytosol factor 1;Neutrophil NADPH oxidase factor 1;Nox organizer 2;Nox-organizing protein 2;p47-phox;SH3 and PX domain-containing protein 1A;Putative neutrophil cytosol factor 1C;Putative SH3 and PX domain…	NCF1B;SH3PXD1B;NCF1;NOXO2;SH3PXD1A;NCF1C;SH3PXD1C	S	349	GPQSPGSPLEEER	_QARPGPQS(ph)PGS(ph)PLEEERQTQR_	11	0.980516	16.9237	67.251	Ki6028_4	8154	Ki6027_7	6772	0.73465	0.55438	2.8188	0.74327	1.3486	1.3576	2.2072	9.0443	0.90838
61	A6NI72	A6NI72;P14598;A8MVU1	Putative neutrophil cytosol factor 1B;Putative SH3 and PX domain-containing protein 1B;47 kDa autosomal chronic granulomatous disease protein;47 kDa neutrophil oxidase factor;NCF-47K;Neutrophil cytosol factor 1;Neutrophil NADPH oxidase factor 1;Nox organizer 2;Nox-organizing protein 2;p47-phox;SH3 and PX domain-containing protein 1A;Putative neutrophil cytosol factor 1C;Putative SH3 and PX domain…	NCF1B;SH3PXD1B;NCF1;NOXO2;SH3PXD1A;NCF1C;SH3PXD1C	S	321	RSRKRLSQDAYRR	_RLS(ph)QDAYRR_	3	0.999994	52.4393	200.54	Ki7619_A_07	3910	Ki6027_5	3948		0.21557		0.17542	0.11699	0.52767	0.55379	8.7654	0.27953
62	A6NIH7	A6NIH7	Protein unc-119 homolog B	UNC119B	S	229	YETRSDSFYFVDN	_SDS(ph)FYFVDNK_	3	0.885791	8.89635	101.95	Ki6027_1	19094	Ki6027_1	19094		0.059304
63	Q9HA26	A6NJ09;Q8IUI4;Q9HA26	Putative RUNDC2-like protein 2;RUN domain-containing protein 2B;RUNDC2-like protein;RUN domain-containing protein 2A	RUNDC2B;RUNDC2L;RUNDC2;RUNDC2A	S	344	QKLDVKSIDDEDV	_LDVKS(ph)IDDEDVDENEDDVYGNSSGRK_	5	1	145.321	158.65	Ki7619_A_03	12892	Ki6027_4	14906	0.45606	0.64275	0.3758	1.9494	1.4392	1.0397	0.88672	1.9367	0.97348
64	A6NJ78	A6NJ78	Methyltransferase 5 domain-containing protein 1;Probable S-adenosyl-L-methionine-dependent methyltransferase METT5D1	METT5D1	S	358	KTSQLGSDHENTE	_TSQLGS(ph)DHENTEEVSMR_	6	0.998879	32.7388	62.357	Ki6027_2	7938	Ki6027_2	7938	0.27325	0.3602
65	A6NJG2	A6NJG2	Ankyrin repeat domain-containing protein 58	ANKRD58	S	38	SRADTGSLGRYWG	_ADTGS(ph)LGRYWGK_	5	0.99019	20.0425	108.59	Ki7617_A_02	12937	Ki7617_A_02	12937	2.2353	3.6385	1.345	2.1543	7.1924	3.9514	0.28903		1.9288
66	A6NKB5	A6NKB5	Pecanex-like protein 2	KIAA0435;PCNXL2	S	463	RLKTRVSTNQCSG	_LKT(ph)RVS(ph)TNQCSGY(ph)GSGEGGNAIK_	6	0.620007	0	66.606	Ki7619_A_04	8556	Ki6026_4	9479	0.78631	0.58378	0.21455	0.30734	0.2656	0.51392	0.82601	0.26589	0.34112
67	A6NP81	A6NP81	Golgin subfamily A member 8-like protein 2		S	497	KIHHLLSEPGGRA	_IHHLLS(ph)EPGGR_	6	1	102.531	102.53	Ki7619_A_07	7307	Ki7619_A_07	7307	0.48909	0.39638			0.71982	0.8336	0.19594	0.69391	0.40061
68	A6QL63	A6QL63;A6QL63-3;A6QL63-2	Ankyrin repeat and BTB/POZ domain-containing protein BTBD11;BTB/POZ domain-containing protein 11;Ankyrin repeat and BTB/POZ domain-containing protein BTBD11;BTB/POZ domain-containing protein 11;Ankyrin repeat and BTB/POZ domain-containing protein BTBD11;BTB/POZ domain-containing protein 11	BTBD11;BTBD11;BTBD11	S	65	MHSRHNSFDTVNT	_HNS(ph)FDTVNTALVEDSEGLDCAGQHCSR_	3	0.999994	53.1906	129.5	Ki7619_A_04	15900	Ki7619_A_04	15900									0.10089
69	A7E2V4-4	A7E2V4-4;A7E2V4-3;A7E2V4;A7E2V4-5;A7E2V4-2	Zinc finger SWIM domain-containing protein KIAA0913;Zinc finger SWIM domain-containing protein KIAA0913;Zinc finger SWIM domain-containing protein KIAA0913;Zinc finger SWIM domain-containing protein KIAA0913;Zinc finger SWIM domain-containing protein KIAA0913	KIAA0913;KIAA0913;KIAA0913;KIAA0913;KIAA0913	S	1160	PETTSDSSPTLSR	_HTGM(ox)ASIDSSAPETTSDS(ph)SPTLSRRPLR_	18	0.262398	0	137.13	Ki6028_10	8668	Ki6028_3	11611			0.26542
70	A7E2V4-4	A7E2V4-4;A7E2V4-3;A7E2V4;A7E2V4-5;A7E2V4-2	Zinc finger SWIM domain-containing protein KIAA0913;Zinc finger SWIM domain-containing protein KIAA0913;Zinc finger SWIM domain-containing protein KIAA0913;Zinc finger SWIM domain-containing protein KIAA0913;Zinc finger SWIM domain-containing protein KIAA0913	KIAA0913;KIAA0913;KIAA0913;KIAA0913;KIAA0913	S	1161	ETTSDSSPTLSRR	_HTGM(ox)ASIDSSAPETTSDS(ph)SPTLSRRPLR_	19	0.262398	0	137.13	Ki6028_10	8668	Ki6028_3	11611		0.96545	0.35304
71	A7E2V4-4	A7E2V4-4;A7E2V4-3;A7E2V4;A7E2V4-5;A7E2V4-2	Zinc finger SWIM domain-containing protein KIAA0913;Zinc finger SWIM domain-containing protein KIAA0913;Zinc finger SWIM domain-containing protein KIAA0913;Zinc finger SWIM domain-containing protein KIAA0913;Zinc finger SWIM domain-containing protein KIAA0913	KIAA0913;KIAA0913;KIAA0913;KIAA0913;KIAA0913	S	48	RGWRKQSAGPNSP	_KQS(ph)AGPNSPTGGGGGGGSGGTR_	3	0.998377	27.89	144.18	Ki7615_A_02	2279	Ki6028_3	2187			0.1011		0.29869
72	A7KAX9	A7KAX9;A7KAX9-2	Brain-specific Rho GTPase-activating protein;GAB-associated Cdc42/Rac GTPase-activating protein;GC-GAP;GTPase regulator interacting with TrkA;p200RhoGAP;p250GAP;Rho GTPase-activating protein 32;Rho/Cdc42/Rac GTPase-activating protein RICS;RhoGAP involved in the beta-catenin-N-cadherin and NMDA receptor signaling;Rho-type GTPase-activating protein 32;Brain-specific Rho GTPase-activating protein;GA…	ARHGAP32;GRIT;KIAA0712;RICS;ARHGAP32;GRIT;KIAA0712;RICS	S	706	TLRSAKSEESLTS	_SAKS(ph)EESLTSLHAVDGDSK_	4	0.826405	6.7942	131.31	Ki7619_A_04	9290	Ki6027_5	9928	0.7647	0.50292	0.61033					0.95516	0.6207
73	A7MCY6	A7MCY6	TANK-binding kinase 1-binding protein 1	KIAA0775;TBKBP1	S	504	GPGRPLSPRRAFE	_AYGSELYGPGRPLS(ph)PRR_	14	0.978935	19.3014	121.04	Ki6027_6	12099	Ki6026_3	14622	0.82582	0.5493	0.45176		1.3624	1.2873	2.3502	3.5529	2.0398
74	A7MCY6	A7MCY6	TANK-binding kinase 1-binding protein 1	KIAA0775;TBKBP1	S	335	SGGQRHSPLSQRH	_SGGQRHS(ph)PLSQR_	7	0.984453	18.2516	66.989	Ki7619_A_08	2460	Ki7618_A_07	1897		1.4443				5.9903		8.645	0.71123
75	A8CG34	A8CG34;A8CG34-2;Q96HA1;Q96HA1-3;Q96HA1-2	Nuclear envelope pore membrane protein POM 121C;Nuclear pore membrane protein 121-2;Pore membrane protein of 121 kDa C;Nuclear envelope pore membrane protein POM 121C;Nuclear pore membrane protein 121-2;Pore membrane protein of 121 kDa C;Nuclear envelope pore membrane protein POM 121;Nuclear envelope pore membrane protein POM 121A;Nucleoporin Nup121;Pore membrane protein of 121 kDa;Nuclear envelo…	POM121C;POM121C;KIAA0618;NUP121;POM121;POM121A;KIAA0618;NUP121;POM121;POM121A;KIAA0618;NUP121;POM121;POM121A	S	401	SSTRGISQLWKRN	_GIS(ph)QLWK_	3	1	147.519	147.52	Ki7619_A_01	21727	Ki7619_A_01	21727									2.8937
76	A8CG34	A8CG34;A8CG34-2;Q96HA1;Q96HA1-3;Q96HA1-2	Nuclear envelope pore membrane protein POM 121C;Nuclear pore membrane protein 121-2;Pore membrane protein of 121 kDa C;Nuclear envelope pore membrane protein POM 121C;Nuclear pore membrane protein 121-2;Pore membrane protein of 121 kDa C;Nuclear envelope pore membrane protein POM 121;Nuclear envelope pore membrane protein POM 121A;Nucleoporin Nup121;Pore membrane protein of 121 kDa;Nuclear envelo…	POM121C;POM121C;KIAA0618;NUP121;POM121;POM121A;KIAA0618;NUP121;POM121;POM121A;KIAA0618;NUP121;POM121;POM121A	S	358	GLNSQSSDDHLNK	_RGLNSQSS(ph)DDHLNKR_	8	0.997369	25.841	158.64	Ki7618_A_09	3581	Ki6026_4	3925	0.98303	1.1422	2.471	0.44253	0.66653	0.66238	1.0435	0.58922	0.52966
77	A8CG34	A8CG34	Nuclear envelope pore membrane protein POM 121C;Nuclear pore membrane protein 121-2;Pore membrane protein of 121 kDa C	POM121C	S	81	GSRPLSSFVQKAR	_GSRPLSS(ph)FVQK_	7	0.867374	8.15931	115.57	Ki7619_A_03	9572	Ki6028_4	11121	1.6311	3.0164	1.4617						1.1116
78	A8CG34	A8CG34;A8CG34-2	Nuclear envelope pore membrane protein POM 121C;Nuclear pore membrane protein 121-2;Pore membrane protein of 121 kDa C;Nuclear envelope pore membrane protein POM 121C;Nuclear pore membrane protein 121-2;Pore membrane protein of 121 kDa C	POM121C;POM121C	S	323	RRRHDSSGSGHSA	_RHDSS(ph)GSGHSAFEPLVASGVPASFVPK_	5	0.30425	0	132.01	Ki7619_A_09	16713	Ki7619_A_04	19058	0.29512	0.22672	0.22139						0.2116
79	A8CG34	A8CG34;A8CG34-2	Nuclear envelope pore membrane protein POM 121C;Nuclear pore membrane protein 121-2;Pore membrane protein of 121 kDa C;Nuclear envelope pore membrane protein POM 121C;Nuclear pore membrane protein 121-2;Pore membrane protein of 121 kDa C	POM121C;POM121C	S	325	RHDSSGSGHSAFE	_RHDSS(ph)GSGHSAFEPLVASGVPASFVPK_	7	0.30425	0	132.01	Ki7619_A_09	16713	Ki7619_A_04	19058	0.4074	0.43446	0.42501		0.39445			0.21512	0.28571
80	A8CG34	A8CG34;A8CG34-2	Nuclear envelope pore membrane protein POM 121C;Nuclear pore membrane protein 121-2;Pore membrane protein of 121 kDa C;Nuclear envelope pore membrane protein POM 121C;Nuclear pore membrane protein 121-2;Pore membrane protein of 121 kDa C	POM121C;POM121C	S	442	ELCHHSSSSTPLA	_IREEELCHHSS(ph)S(ph)STPLAADK_	11	0.457355	0	97.49	Ki6028_9	6865	Ki6026_11	7036
81	A8CG34	A8CG34;A8CG34-2	Nuclear envelope pore membrane protein POM 121C;Nuclear pore membrane protein 121-2;Pore membrane protein of 121 kDa C;Nuclear envelope pore membrane protein POM 121C;Nuclear pore membrane protein 121-2;Pore membrane protein of 121 kDa C	POM121C;POM121C	S	443	LCHHSSSSTPLAA	_IREEELCHHSS(ph)S(ph)STPLAADK_	12	0.490113	0	97.49	Ki6028_9	6865	Ki6026_11	7036	0.64447
82	A8CG34	A8CG34;A8CG34-2	Nuclear envelope pore membrane protein POM 121C;Nuclear pore membrane protein 121-2;Pore membrane protein of 121 kDa C;Nuclear envelope pore membrane protein POM 121C;Nuclear pore membrane protein 121-2;Pore membrane protein of 121 kDa C	POM121C;POM121C	S	444	CHHSSSSTPLAAD	_IREEELCHHSS(ph)S(ph)STPLAADK_	13	0.486474	0	97.49	Ki6028_9	6865	Ki6026_11	7036	0.51302
83	A8CG34	A8CG34;A8CG34-2;Q96HA1;Q96HA1-3;Q96HA1-2	Nuclear envelope pore membrane protein POM 121C;Nuclear pore membrane protein 121-2;Pore membrane protein of 121 kDa C;Nuclear envelope pore membrane protein POM 121C;Nuclear pore membrane protein 121-2;Pore membrane protein of 121 kDa C;Nuclear envelope pore membrane protein POM 121;Nuclear envelope pore membrane protein POM 121A;Nucleoporin Nup121;Pore membrane protein of 121 kDa;Nuclear envelo…	POM121C;POM121C;KIAA0618;NUP121;POM121;POM121A;KIAA0618;NUP121;POM121;POM121A;KIAA0618;NUP121;POM121;POM121A	S	246	NSRMVCSPVTVRI	_MVCS(ph)PVTVR_	4	0.999109	30.4995	140.83	Ki6028_1	10094	Ki6027_1	10829		0.53546	0.67958
84	A8CG34	A8CG34;A8CG34-2;Q96HA1;Q96HA1-3;Q96HA1-2;A6NF01	Nuclear envelope pore membrane protein POM 121C;Nuclear pore membrane protein 121-2;Pore membrane protein of 121 kDa C;Nuclear envelope pore membrane protein POM 121C;Nuclear pore membrane protein 121-2;Pore membrane protein of 121 kDa C;Nuclear envelope pore membrane protein POM 121;Nuclear envelope pore membrane protein POM 121A;Nucleoporin Nup121;Pore membrane protein of 121 kDa;Nuclear envelo…	POM121C;POM121C;KIAA0618;NUP121;POM121;POM121A;KIAA0618;NUP121;POM121;POM121A;KIAA0618;NUP121;POM121;POM121A;POM121B	S	412	RNGPSSSPFSSPA	_RNGPSSS(ph)PFS(ph)S(ph)PASSR_	7	0.823284	7.45656	126.4	Ki6028_1	9259	Ki6027_2	6561	0.54739	0.26504	0.37897
85	A8CG34	A8CG34;A8CG34-2;Q96HA1;Q96HA1-3;Q96HA1-2;A6NF01	Nuclear envelope pore membrane protein POM 121C;Nuclear pore membrane protein 121-2;Pore membrane protein of 121 kDa C;Nuclear envelope pore membrane protein POM 121C;Nuclear pore membrane protein 121-2;Pore membrane protein of 121 kDa C;Nuclear envelope pore membrane protein POM 121;Nuclear envelope pore membrane protein POM 121A;Nucleoporin Nup121;Pore membrane protein of 121 kDa;Nuclear envelo…	POM121C;POM121C;KIAA0618;NUP121;POM121;POM121A;KIAA0618;NUP121;POM121;POM121A;KIAA0618;NUP121;POM121;POM121A;POM121B	S	415	PSSSPFSSPASSR	_RNGPSSS(ph)PFS(ph)S(ph)PASSR_	10	0.996286	24.2283	126.4	Ki6028_1	9259	Ki6027_2	6561	0.67533	0.26504	0.7827					1.9528	0.69227
86	A8CG34	A8CG34;A8CG34-2;Q96HA1;Q96HA1-3;Q96HA1-2;A6NF01	Nuclear envelope pore membrane protein POM 121C;Nuclear pore membrane protein 121-2;Pore membrane protein of 121 kDa C;Nuclear envelope pore membrane protein POM 121C;Nuclear pore membrane protein 121-2;Pore membrane protein of 121 kDa C;Nuclear envelope pore membrane protein POM 121;Nuclear envelope pore membrane protein POM 121A;Nucleoporin Nup121;Pore membrane protein of 121 kDa;Nuclear envelo…	POM121C;POM121C;KIAA0618;NUP121;POM121;POM121A;KIAA0618;NUP121;POM121;POM121A;KIAA0618;NUP121;POM121;POM121A;POM121B	S	416	SSSPFSSPASSRS	_RNGPSSS(ph)PFS(ph)S(ph)PASSR_	11	0.920833	10.847	126.4	Ki6028_1	9259	Ki6027_2	6561	0.36644	0.42521	0.7827
87	A8CG34	A8CG34;A8CG34-2	Nuclear envelope pore membrane protein POM 121C;Nuclear pore membrane protein 121-2;Pore membrane protein of 121 kDa C;Nuclear envelope pore membrane protein POM 121C;Nuclear pore membrane protein 121-2;Pore membrane protein of 121 kDa C	POM121C;POM121C	S	370	KRSRSSSMSSLTG	_SSS(ph)M(ox)SS(ph)LTGAYTSGIPSSSR_	3	0.401124	0.893638	105.96	Ki7618_A_01	14153	Ki7618_A_01	14153								2.1137
88	A8CG34	A8CG34;A8CG34-2	Nuclear envelope pore membrane protein POM 121C;Nuclear pore membrane protein 121-2;Pore membrane protein of 121 kDa C;Nuclear envelope pore membrane protein POM 121C;Nuclear pore membrane protein 121-2;Pore membrane protein of 121 kDa C	POM121C;POM121C	S	373	RSSSMSSLTGAYT	_SSS(ph)M(ox)SS(ph)LTGAYTSGIPSSSR_	6	0.812234	6.55146	105.96	Ki7618_A_01	14153	Ki7618_A_01	14153							2.568	2.1722
89	A8K0R7-5	A8K0R7-5;A8K0R7-2;A8K0R7	Renal carcinoma antigen NY-REN-50;Zinc finger protein 839;Renal carcinoma antigen NY-REN-50;Zinc finger protein 839;Renal carcinoma antigen NY-REN-50;Zinc finger protein 839	C14orf131;ZNF839;C14orf131;ZNF839;C14orf131;ZNF839	S	464	AGEQRASPSKARL	_RAAQLPGGPAAAGEQRAS(ph)PSK_	18	0.892939	9.21191	178.71	Ki6028_7	5472	Ki6028_7	5472			0.17377
90	A8K0R7-5	A8K0R7-5;A8K0R7-2;A8K0R7	Renal carcinoma antigen NY-REN-50;Zinc finger protein 839;Renal carcinoma antigen NY-REN-50;Zinc finger protein 839;Renal carcinoma antigen NY-REN-50;Zinc finger protein 839	C14orf131;ZNF839;C14orf131;ZNF839;C14orf131;ZNF839	S	690	LEARRGSIGAALS	_RGS(ph)IGAALSSR_	3	0.999836	38.6359	152.7	Ki7617_A_03	6362	Ki6028_4	7630	0.32729	0.64181	0.19734		1.1012		1.0277		0.33697
91	A8K0R7-5	A8K0R7-5;A8K0R7-2;A8K0R7	Renal carcinoma antigen NY-REN-50;Zinc finger protein 839;Renal carcinoma antigen NY-REN-50;Zinc finger protein 839;Renal carcinoma antigen NY-REN-50;Zinc finger protein 839	C14orf131;ZNF839;C14orf131;ZNF839;C14orf131;ZNF839	S	786	LNHQQPSPTSVLP	_VCDFHLNHQQPS(ph)PTSVLPTEVAAPPLEK_	12	0.739787	5.64609	65.197	Ki6028_5	21851	Ki6028_5	21851			0.36868
92	A8MWX3	A8MWX3;A8K0Z3;Q6VEQ5;C4AMC7;Q9NQA3	Protein FAM39CP;Putative WAS protein family homolog 4;CXYorf1-like protein on chromosome 9;Protein FAM39E;WAS protein family homolog 1;CXYorf1-like protein on chromosome 2;Protein FAM39B;WAS protein family homolog 2;Protein FAM39DP;Putative WAS protein family homolog 3;Protein FAM39A;WAS protein family homolog 6	FAM39CP;WASH4P;FAM39E;WASH1;FAM39B;WASH2P;FAM39DP;WASH3P;CXYorf1;FAM39A;WASH6P	S	232	DAPLSISKREQLE	_LFDAPLSIS(ph)KR_	9	0.927763	11.0868	98.898	Ki7619_A_02	15977	Ki7619_A_02	15957									0.25304
93	A8MVS5	A8MVS5	Protein HIDE1	C19orf38;HIDE1	S	215	KRPTSTSSSPETP	_KRPTSTS(ph)SSPETPEFSTFR_	7	0.610914	7.7121	112.55	Ki6028_8	12578	Ki6028_8	12578			0.61388
94	A8MW06	A8MW06;P62328	Thymosin beta-4-like protein 3;Fx;Hematopoietic system regulatory peptide;Seraspenide;Thymosin beta-4	TMSL3;TB4X;THYB4;TMSB4;TMSB4X	S	2	_____MSDKPDMA	_(ac)S(ph)DKPDMAEIEKFDK_	1	1	111.116	145.91	Ki6028_2	17715	Ki6028_1	12255	4.9739	8.5805	0.86797	2.8549	4.4502	3.7575	2.0343	13.633	7.9248
95	B0I1T2	B0I1T2	Minor histocompatibility antigen HA-2;Myosin-Ig	MYO1G	S	689	DVAFGHSKLFIRS	_AAVSALLEQHGLQGDVAFGHS(ph)K_	21	0.99998	46.9818	75.064	Ki6028_5	21073	Ki6027_5	20598		0.20068	0.23051
96	B0I1T2	B0I1T2	Minor histocompatibility antigen HA-2;Myosin-Ig	MYO1G	S	1010	FRCARGSFTLLWP	_GS(ph)FTLLWPSR_	2	0.653268	2.75099	113.99	Ki7619_A_02	24817	Ki6028_3	23332	8.4389	0.20199	0.22624	0.90579	0.3759		0.57073	2.0321	0.15141
97	B0I1T2	B0I1T2	Minor histocompatibility antigen HA-2;Myosin-Ig	MYO1G	S	992	GVRRLISVEPRPE	_RLIS(ph)VEPRPEQPEPDFR_	4	1	84.035	141.86	Ki7619_A_06	14030	Ki6027_6	15860	0.16488	0.034511	0.31165	0.51467	0.68917	1.6035	0.51657	1.3669	0.060847
98	B2RTY4-4	B2RTY4-4;B2RTY4;B2RTY4-2;B2RTY4-5	Myosin-IXa;Unconventional myosin-9a;Myosin-IXa;Unconventional myosin-9a;Myosin-IXa;Unconventional myosin-9a;Myosin-IXa;Unconventional myosin-9a	MYO9A;MYR7;MYO9A;MYR7;MYO9A;MYR7;MYO9A;MYR7	S	1362	FPSPKISSSPKFD	_IS(ph)SSPKFDSRDNALSASNETSSAEHLK_	2	0.307311	0	103.08	Ki7614_A_06	10037	Ki6027_3	4951
99	B2RTY4-4	B2RTY4-4;B2RTY4;B2RTY4-2;B2RTY4-5	Myosin-IXa;Unconventional myosin-9a;Myosin-IXa;Unconventional myosin-9a;Myosin-IXa;Unconventional myosin-9a;Myosin-IXa;Unconventional myosin-9a	MYO9A;MYR7;MYO9A;MYR7;MYO9A;MYR7;MYO9A;MYR7	S	1363	PSPKISSSPKFDS	_IS(ph)SSPKFDSRDNALSASNETSSAEHLK_	3	0.307311	0	103.08	Ki7614_A_06	10037	Ki6027_3	4951
100	B2RTY4-4	B2RTY4-4;B2RTY4;B2RTY4-2;B2RTY4-5	Myosin-IXa;Unconventional myosin-9a;Myosin-IXa;Unconventional myosin-9a;Myosin-IXa;Unconventional myosin-9a;Myosin-IXa;Unconventional myosin-9a	MYO9A;MYR7;MYO9A;MYR7;MYO9A;MYR7;MYO9A;MYR7	S	1364	SPKISSSPKFDSR	_IS(ph)SSPKFDSRDNALSASNETSSAEHLK_	4	0.307311	0	103.08	Ki7614_A_06	10037	Ki6027_3	4951	0.27502
101	B2RTY4-4	B2RTY4-4;B2RTY4;B2RTY4-2;B2RTY4-5	Myosin-IXa;Unconventional myosin-9a;Myosin-IXa;Unconventional myosin-9a;Myosin-IXa;Unconventional myosin-9a;Myosin-IXa;Unconventional myosin-9a	MYO9A;MYR7;MYO9A;MYR7;MYO9A;MYR7;MYO9A;MYR7	S	1299	RSLGGISPSEDRR	_SLGGIS(ph)PSEDRR_	6	0.97339	15.6495	116.03	Ki6027_3	7177	Ki6027_3	7177
102	B2RTY4-4	B2RTY4-4;B2RTY4;B2RTY4-2;B2RTY4-5	Myosin-IXa;Unconventional myosin-9a;Myosin-IXa;Unconventional myosin-9a;Myosin-IXa;Unconventional myosin-9a;Myosin-IXa;Unconventional myosin-9a	MYO9A;MYR7;MYO9A;MYR7;MYO9A;MYR7;MYO9A;MYR7	S	1804	KLHKTMSQGEITK	_TMS(ph)QGEITK_	3	1	66.9249	155.42	Ki7619_A_01	5583	Ki7619_A_01	5583	0.70855	0.62447	0.37965		2.8968	1.9332	1.6939	1.4588	1.6788
103	B2RUZ4	B2RUZ4	Uncharacterized protein LOC388588		S	6	_MQPQESHVHYSR	_(ac)MQPQES(ph)HVHYSR_	6	0.999899	42.9275	83.081	Ki7619_A_02	6949	Ki7619_A_02	6949									8.3586
104	B2RUZ4	B2RUZ4	Uncharacterized protein LOC388588		S	22	GSRDGVSLGAVSS	_WEDGSRDGVS(ph)LGAVS(ph)STEEASR_	10	0.999497	33.2264	136.62	Ki7619_A_01	14665	Ki7615_A_01	14931	5.2752				2.6296				5.6032
105	B2RUZ4	B2RUZ4	Uncharacterized protein LOC388588		S	27	VSLGAVSSTEEAS	_WEDGSRDGVS(ph)LGAVS(ph)STEEASR_	15	0.463911	0.990777	136.62	Ki7619_A_01	14665	Ki7615_A_01	14931	5.2752				2.6296
106	B4DX44	B4DX44	cDNA FLJ57041, moderately similar to Zinc finger protein 92		S	168	EHKDIFSREKCHK	_DIFS(ph)REKCHK_	4	1	116.233	116.23	Ki7619_A_02	19703	Ki7619_A_02	19703		58.592	32.942	70.444	71.476		3.5245	27.132	30.96
107	C9JLW8	C9JLW8	Protein FAM195B	FAM195B	S	17	YNGKRTSSPRSPP	_RTS(ph)SPRSPPSSSEIFTPAHEENVR_	3	0.319473	0	115.63	Ki7619_A_09	8561	Ki6026_11	10871
108	C9JLW8	C9JLW8	Protein FAM195B	FAM195B	S	18	NGKRTSSPRSPPS	_RTS(ph)SPRSPPSSSEIFTPAHEENVR_	4	0.319473	0	115.63	Ki7619_A_09	8561	Ki6026_11	10871
109	C9JTQ0	C9JTQ0	Putative uncharacterized protein ENSP00000399547		S	193	RGSNSDSPPGRPA	_GSNSDS(ph)PPGRPAPAASPEHR_	6	0.955882	16.3682	98.175	Ki6027_6	3325	Ki6027_6	3325		0.45334
140	O00116	O00116	Aging-associated gene 5 protein;Alkyldihydroxyacetonephosphate synthase, peroxisomal;Alkylglycerone-phosphate synthase	AAG5;AGPS	S	65	KARRAASAATAAP	_RAAS(ph)AATAAPTATPAAQESGTIPK_	4	0.499971	0	120.33	Ki7617_A_02	7782	Ki6027_2	8988	0.42082	0.25733		1.1176			0.52884	0.51575	0.66188
141	O00116	O00116	Aging-associated gene 5 protein;Alkyldihydroxyacetonephosphate synthase, peroxisomal;Alkylglycerone-phosphate synthase	AAG5;AGPS	S	42	RRLRVLSGHLLGR	_VLS(ph)GHLLGRPR_	3	1	62.4631	73.985	Ki7618_A_06	8502	Ki6028_7	11271			3.9043		10.765	15.846	26.449	74.821
142	O00139-4	O00139-4;O00139;O00139-1	Kinesin-2;Kinesin-like protein KIF2A;Kinesin-2;Kinesin-like protein KIF2A;Kinesin-2;Kinesin-like protein KIF2A	KIF2;KIF2A;KNS2;KIF2;KIF2A;KNS2;KIF2;KIF2A;KNS2	S	137	QQNGSVSDISPVQ	_ARPSQFPEQSSSAQQNGSVS(ph)DISPVQAAKK_	20	0.70984	4.80741	57.735	Ki7616_A_05	8200	Ki7616_A_05	8200						1.4539	5.1141	3.655
143	O00139-4	O00139-4;O00139;O00139-1;O00139-2	Kinesin-2;Kinesin-like protein KIF2A;Kinesin-2;Kinesin-like protein KIF2A;Kinesin-2;Kinesin-like protein KIF2A;Kinesin-2;Kinesin-like protein KIF2A	KIF2;KIF2A;KNS2;KIF2;KIF2A;KNS2;KIF2;KIF2A;KNS2;KIF2;KIF2A;KNS2	S	100	NRRTVASIKNDPP	_TVAS(ph)IKNDPPSRDNR_	4	0.882035	10.4592	110.53	Ki7619_A_05	4211	Ki7619_A_08	2888	2.7405	1.3283	0.90396	3.1457	3.6898	3.1465	2.8886		1.1983
144	O00148	O00148	ATP-dependent RNA helicase DDX39;DEAD box protein 39;Nuclear RNA helicase URH49	DDX39	S	40	IKGSYVSIHSSGF	_GSYVS(ph)IHSSGFRDFLLKPELLR_	5	0.402934	2.54296	115.1	Ki7619_A_08	19542	Ki7619_A_04	11622		0.24871	0.40677		1.5075	1.007		3.1352	0.54748
145	O00151	O00151	C-terminal LIM domain protein 1;Elfin;LIM domain protein CLP-36;PDZ and LIM domain protein 1	CLIM1;CLP36;PDLIM1	S	133	FTASPASSTTARV	_SAMPFTASPAS(ph)STTAR_	11	0.754444	7.63136	149.44	Ki7618_A_01	12161	Ki7618_A_01	8335								0.033638
146	O00151	O00151	C-terminal LIM domain protein 1;Elfin;LIM domain protein CLP-36;PDZ and LIM domain protein 1	CLIM1;CLP36;PDLIM1	S	90	SEHKVWSPLVTEE	_VWS(ph)PLVTEEGK_	3	0.999996	53.9115	159.94	Ki7619_A_01	17203	Ki7616_A_01	16733	1.5448	6.9042	24.768	1.0877	2.0625	1.0231	1.7975	4.5095	2.8014
147	O00160	O00160	Myosin-Ie;Myosin-If	MYO1F	S	1001	PRARPPSEHNTEF	_ARPPS(ph)EHNTEFLNVPDQGM(ox)AGM(ox)QR_	5	0.5	0	62.646	Ki7619_A_05	10807	Ki7619_A_05	10807				5.5999					2.218
148	O00160	O00160	Myosin-Ie;Myosin-If	MYO1F	S	734	KERRRNSINRNFV	_NS(ph)INRNFVGDYLGLEERPELR_	2	1	63.3019	96.55	Ki6026_5	23561	Ki6026_5	23561	1.3398				1.287		0.32731	4.1314	2.4237
149	O00160	O00160	Myosin-Ie;Myosin-If	MYO1F	S	1023	GMQRKRSVGQRPV	_S(ph)VGQRPVPGVGRPK_	1	1	65.805	131.35	Ki7619_A_07	5144	Ki6027_7	4901	1.2911	1.2167	2.5539	1.0088	1.7049	0.48924	0.47957		1.1209
150	O00161	O00161	Synaptosomal-associated protein 23;Vesicle-membrane fusion protein SNAP-23	SNAP23	S	161	NLTQVGSILGNLK	_RITNDAREDEM(ox)EENLTQVGS(ph)ILGNLK_	20	0.996683	24.7855	88.036	Ki7618_A_06	17309	Ki6027_8	23845	1.6891	1.6667	9.6874		5.5476	14.958	7.1787	4.166
151	O00161	O00161	Synaptosomal-associated protein 23;Vesicle-membrane fusion protein SNAP-23	SNAP23	S	110	GDGGENSPCNVVS	_TTWGDGGENS(ph)PCNVVSK_	10	1	79.6454	174.87	Ki7618_A_01	10292	Ki6026_1	11773	4.1021	3.8406			0.11248	1.5884	3.9049	3.8014	7.1796
152	O00170	O00170	AH receptor-interacting protein;Aryl-hydrocarbon receptor-interacting protein;HBV X-associated protein 2;Immunophilin homolog ARA9	AIP;XAP2	S	43	HYRTLHSDDEGTV	_TLHS(ph)DDEGTVLDDSRAR_	4	0.986749	21.3716	188.12	Ki6027_6	8118	Ki6027_2	9082	0.73209	0.31163							3.8508
153	O00178	O00178	GTP-binding protein 1	GTPBP1	S	44	LHGGFDSDCSEDG	_LHGGFDS(ph)DCSEDGEALNGEPELDLTSK_	7	0.930627	11.2758	146.13	Ki6028_2	20961	Ki7617_A_01	18934	0.761	0.78267	1.7357	5.1514	3.1907	2.4862	3.2007	6.9116	7.8825
154	O00178	O00178	GTP-binding protein 1	GTPBP1	S	580	LQTTNNSPMNSKP	_LLQTTNNS(ph)PMNSK_	8	0.997261	25.6125	233.59	Ki7619_A_01	7028	Ki7619_A_01	7028					9.0558	1.541	1.842		14.646
155	O00178	O00178	GTP-binding protein 1	GTPBP1	S	24	MFAPEPSSPGAAR	_SRSAMDSPVPASMFAPEPS(ph)SPGAAR_	19	0.499999	0	163.74	Ki6028_3	20959	Ki7617_A_03	10873	2.3959	2.43	1.2278		2.8299	2.5162		1.8511	1.7707
156	O00178	O00178	GTP-binding protein 1	GTPBP1	S	25	FAPEPSSPGAARA	_SRSAMDSPVPASMFAPEPS(ph)SPGAAR_	20	0.499999	0	163.74	Ki6028_3	20959	Ki7617_A_03	10873	2.3959	2.43	0.79907	3.2671	3.921	2.237	5.375	3.4772	3.725
157	O00182	O00182;O00182-2	Ecalectin;Galectin-9;Tumor antigen HOM-HD-21;Ecalectin;Galectin-9;Tumor antigen HOM-HD-21	LGALS9;LGALS9	S	286	NTQIDNSWGSEER	_NTQIDNS(ph)WGSEERSLPRK_	7	0.602429	2.83163	113.25	Ki6027_6	10712	Ki6027_1	12180		0.36766
158	O00182	O00182;O00182-2	Ecalectin;Galectin-9;Tumor antigen HOM-HD-21;Ecalectin;Galectin-9;Tumor antigen HOM-HD-21	LGALS9;LGALS9	S	240	GLYPSKSILLSGT	_S(ph)ILLSGTVLPSAQR_	1	0.999999	59.6222	118.51	Ki6027_1	22539	Ki6027_1	22539		0.033724
159	O00189	O00189	Adapter-related protein complex 4 mu-1 subunit;AP-4 adapter complex mu subunit;AP-4 complex subunit mu-1;Mu subunit of AP-4;Mu4-adaptin;Mu-adaptin-related protein 2	AP4M1;MUARP2	S	444	KWVRHLSHSDAYV	_HLS(ph)HSDAYVIRI_	3	0.919705	10.5896	111.86	Ki6027_8	16057	Ki6027_7	15989		0.043374
160	O00193	O00193	Small acidic protein	C11orf58;SMAP	S	15	PHGVKRSASPDDD	_S(ph)ASPDDDLGSSNWEAADLGNEERK_	1	0.499998	0	334.55	Ki7619_A_02	15937	Ki7618_A_05	12102	0.98836	1.4325	1.2367	1.6955	1.5535	1.0294	2.2453	1.1077	0.96806
161	O00193	O00193	Small acidic protein	C11orf58;SMAP	S	17	GVKRSASPDDDLG	_S(ph)ASPDDDLGSSNWEAADLGNEERK_	3	0.499998	0	334.55	Ki7619_A_02	15937	Ki7618_A_05	12102	1.2587	1.5826	1.3029	1.2454	1.5265	1.3601	1.4892	1.7186	1.5426
162	O00203	O00203	Adapter-related protein complex 3 subunit beta-1;Adaptor protein complex AP-3 subunit beta-1;AP-3 complex subunit beta-1;Beta-3A-adaptin;Clathrin assembly protein complex 3 beta-1 large chain	ADTB3A;AP3B1	S	609	PAPLLESPFKDRD	_IFLAQKPAPLLES(ph)PFK_	13	1	127.373	127.37	Ki6027_2	25785	Ki6027_2	25785		1.3872
163	O00203	O00203	Adapter-related protein complex 3 subunit beta-1;Adaptor protein complex AP-3 subunit beta-1;AP-3 complex subunit beta-1;Beta-3A-adaptin;Clathrin assembly protein complex 3 beta-1 large chain	ADTB3A;AP3B1	S	276	GKNFYESDDDQKE	_NFYES(ph)DDDQK_	5	1	74.4886	154.24	Ki7619_A_01	7141	Ki7615_A_01	7643	1.2332	1.3367	1.4747	1.3319	1.2562	1.2088	1.1321	2.2128	1.8131
164	O00221	O00221	I-kappa-B-epsilon;NF-kappa-B inhibitor epsilon	IKBE;NFKBIE	S	157	EESQYDSGIESLR	_KGPDEAEESQYDS(ph)GIESLR_	13	0.985549	18.7417	107.33	Ki6027_3	13816	Ki6026_3	13360	6.7006	4.2064
165	O00231	O00231	26S proteasome non-ATPase regulatory subunit 11;26S proteasome regulatory subunit p44.5;26S proteasome regulatory subunit RPN6;26S proteasome regulatory subunit S9	PSMD11	S	23	STDREASIDILHS	_AQSLLSTDREAS(ph)IDILHSIVKR_	12	0.746908	5.40995	203.81	Ki6028_8	25311	Ki7618_A_04	21065	2.1041		1.6603			7.9311			3.0968
166	O00255	O00255;O00255-2;O00255-3	Menin;Menin;Menin	MEN1;SCG2;MEN1;SCG2;MEN1;SCG2	S	492	RGPRRESKPEEPP	_RES(ph)KPEEPPPPK_	3	1	143.424	158.42	Ki7619_A_06	4295	Ki7614_A_05	2526		0.4435	0.11617	0.13431	0.087412	0.13761	0.18051	0.36443	0.10101
167	O00257	O00257	Chromobox protein homolog 4;E3 SUMO-protein ligase CBX4;Polycomb 2 homolog	CBX4	S	291	AEGEARSPSHKKR	_SGEVAEGEARS(ph)PSHKK_	11	0.5	0	149.3	Ki7619_A_08	2178	Ki6028_6	2331	0.5822	0.94017	0.34816	0.69485	1.3447	0.43446	0.18758	5.6062	1.1521
168	O00257	O00257	Chromobox protein homolog 4;E3 SUMO-protein ligase CBX4;Polycomb 2 homolog	CBX4	S	293	GEARSPSHKKRAA	_SGEVAEGEARS(ph)PSHKK_	13	0.5	0	149.3	Ki7619_A_08	2178	Ki6028_6	2331	0.83009	2.4505					1.824	2.0252	1.6256
169	O00264	O00264	Membrane-associated progesterone receptor component 1	HPR6.6;PGRMC;PGRMC1	S	181	EEPTVYSDEEEPK	_EGEEPTVYS(ph)DEEEPKDESARK_	9	0.562575	1.2701	207.52	Ki7619_A_06	8220	Ki7617_A_01	8685	0.48609	1.4674	0.53092	0.42965	0.33047	0.50216	0.53887	0.40884	1.1702
170	O00264	O00264	Membrane-associated progesterone receptor component 1	HPR6.6;PGRMC;PGRMC1	S	54	GDQPAASGDSDDD	_IVRGDQPAAS(ph)GDSDDDEPPPLPR_	10	0.799063	5.9952	201.29	Ki7619_A_02	10681	Ki7617_A_02	10039									0.23192
171	O00267	O00267;O00267-2	DRB sensitivity-inducing factor 160 kDa subunit;DRB sensitivity-inducing factor large subunit;Tat-cotransactivator 1 protein;Transcription elongation factor SPT5;DRB sensitivity-inducing factor 160 kDa subunit;DRB sensitivity-inducing factor large subunit;Tat-cotransactivator 1 protein;Transcription elongation factor SPT5	SPT5;SPT5H;SUPT5H;SPT5;SPT5H;SUPT5H	S	666	GGFAPMSPRISSP	_PRDVTNFTVGGFAPMS(ph)PR_	16	1	80.0207	201.57	Ki6028_3	21853	Ki7618_A_01	18687	0.34933	0.85983	0.20005		1.4655	0.61246	2.8626	0.54617	0.54865
172	O00268	O00268	RNA polymerase II TBP-associated factor subunit C;TBP-associated factor 4;Transcription initiation factor TFIID 130 kDa subunit;Transcription initiation factor TFIID 135 kDa subunit;Transcription initiation factor TFIID subunit 4	TAF2C;TAF2C1;TAF4;TAF4A;TAFII130;TAFII135	S	660	VPFLKRSLPALRQ	_RS(ph)LPALR_	2	1	123.983	127.02	Ki6028_4	6034	Ki6027_4	5861		0.16758	0.19751
173	O00273	O00273;O00273-2	DNA fragmentation factor 45 kDa subunit;DNA fragmentation factor subunit alpha;Inhibitor of CAD;DNA fragmentation factor 45 kDa subunit;DNA fragmentation factor subunit alpha;Inhibitor of CAD	DFF1;DFF45;DFFA;H13;DFF1;DFF45;DFFA;H13	S	232	GISRETSSDVALA	_ETS(ph)SDVALASHILTALR_	3	0.469702	0	100.93	Ki7619_A_02	25763	Ki7619_A_03	25043
174	O00273	O00273;O00273-2	DNA fragmentation factor 45 kDa subunit;DNA fragmentation factor subunit alpha;Inhibitor of CAD;DNA fragmentation factor 45 kDa subunit;DNA fragmentation factor subunit alpha;Inhibitor of CAD	DFF1;DFF45;DFFA;H13;DFF1;DFF45;DFFA;H13	S	233	ISRETSSDVALAS	_ETS(ph)SDVALASHILTALR_	4	0.469702	0	100.93	Ki7619_A_02	25763	Ki7619_A_03	25043
175	O00273	O00273	DNA fragmentation factor 45 kDa subunit;DNA fragmentation factor subunit alpha;Inhibitor of CAD	DFF1;DFF45;DFFA;H13	S	315	ISASKASPPGDLQ	_SISAS(ph)KAS(ph)PPGDLQNPK_	8	0.911863	14.6297	183.36	Ki6026_6	5079	Ki6026_2	6855	0.74655	0.99595	0.63439	0.84278	1.103	1.0654	0.76595	0.81766	1.185
176	O00273	O00273;O00273-2	DNA fragmentation factor 45 kDa subunit;DNA fragmentation factor subunit alpha;Inhibitor of CAD;DNA fragmentation factor 45 kDa subunit;DNA fragmentation factor subunit alpha;Inhibitor of CAD	DFF1;DFF45;DFFA;H13;DFF1;DFF45;DFFA;H13	S	28	LLRRNYSREQHGV	_RNYS(ph)REQHGVAASCLEDLR_	4	0.546838	0.83522	108.71	Ki7618_A_09	9413	Ki6026_6	12830	0.48066	0.028372	2.9944	0.59633	1.6243	0.32824	1.6177	0.54315	0.33972
177	O00273	O00273	DNA fragmentation factor 45 kDa subunit;DNA fragmentation factor subunit alpha;Inhibitor of CAD	DFF1;DFF45;DFFA;H13	S	312	LRSISASKASPPG	_SISAS(ph)KAS(ph)PPGDLQNPK_	5	0.911863	14.6297	183.36	Ki6026_6	5079	Ki6026_2	6855	0.12004
178	O00273	O00273;O00273-2	DNA fragmentation factor 45 kDa subunit;DNA fragmentation factor subunit alpha;Inhibitor of CAD;DNA fragmentation factor 45 kDa subunit;DNA fragmentation factor subunit alpha;Inhibitor of CAD	DFF1;DFF45;DFFA;H13;DFF1;DFF45;DFFA;H13	S	110	AWISQESFDVDET	_WAYNNSDGGTAWISQES(ph)FDVDETDSGAGLK_	17	0.999836	38.7233	134.56	Ki7618_A_01	22063	Ki7618_A_01	22063					2.4665	2.3936	1.0517	4.5178
179	O00291	O00291	Huntingtin-interacting protein 1;Huntingtin-interacting protein I	HIP1	S	320	IPAEASSPDSEPV	_ASALSEHISPVVVIPAEASS(ph)PDSEPVLEK_	20	0.766686	7.87375	153.14	Ki7619_A_02	21405	Ki6027_2	25445		0.56408				0.096205		0.14863	0.13726
180	O00303	O00303	eIF3 p47;eIF-3-epsilon;Eukaryotic translation initiation factor 3 subunit 5;Eukaryotic translation initiation factor 3 subunit F	EIF3F;EIF3S5	S	258	IMKTCFSPNRVIG	_TCFS(ph)PNRVIGLSSDLQQVGGASAR_	4	0.872878	8.36801	183.22	Ki7619_A_02	21494	Ki7616_A_02	19662	2.1434	4.1703	1.9779			5.3365	4.3758	7.2884	5.351
181	O00308	O00308	Atrophin-1-interacting protein 2;NEDD4-like E3 ubiquitin-protein ligase WWP2;WW domain-containing protein 2	WWP2	S	211	PATGEQSPGARSR	_TTPATGEQS(ph)PGAR_	9	1	73.0089	177.42	Ki7619_A_01	2764	Ki7619_A_01	2764	2.0438	1.1152		2.4699	4.0028	2.6515	1.9376	5.7302	3.469
182	O00329	O00329	Phosphatidylinositol-4,5-bisphosphate 3-kinase 110 kDa catalytic subunit delta;Phosphatidylinositol-4,5-bisphosphate 3-kinase catalytic subunit delta isoform	PIK3CD	S	118	LINSQISLLIGKG	_KLINSQIS(ph)LLIGK_	8	0.999701	35.2444	115.12	Ki6027_3	24056	Ki6027_3	24056		0.027802
183	O00329	O00329	Phosphatidylinositol-4,5-bisphosphate 3-kinase 110 kDa catalytic subunit delta;Phosphatidylinositol-4,5-bisphosphate 3-kinase catalytic subunit delta isoform	PIK3CD	S	520	ILERRGSGELYEH	_RGS(ph)GELYEHEK_	3	0.999999	60.9427	126.76	Ki7618_A_06	2937	Ki6026_8	3175	0.41444	0.38162			0.60575	0.74204	0.50757	1.6943	0.34635
184	O00409	O00409;O00409-2	Checkpoint suppressor 1;Forkhead box protein N3;Checkpoint suppressor 1;Forkhead box protein N3	C14orf116;CHES1;FOXN3;C14orf116;CHES1;FOXN3	S	412	KDSLGDSGYASQH	_DSLGDS(ph)GYASQHK_	6	0.999994	54.4001	113.69	Ki7619_A_01	4834	Ki7619_A_01	4834			0.19952						0.076647
185	O00409	O00409;O00409-2	Checkpoint suppressor 1;Forkhead box protein N3;Checkpoint suppressor 1;Forkhead box protein N3	C14orf116;CHES1;FOXN3;C14orf116;CHES1;FOXN3	S	324	SEPSCGSPVVSGD	_MRTESEPSCGS(ph)PVVSGDPK_	11	0.989494	20.0798	97.256	Ki6028_4	6217	Ki6028_3	6252			5.495
186	O00409	O00409;O00409-2	Checkpoint suppressor 1;Forkhead box protein N3;Checkpoint suppressor 1;Forkhead box protein N3	C14orf116;CHES1;FOXN3;C14orf116;CHES1;FOXN3	S	83	GESVLRSVSPVQD	_S(ph)VSPVQDLDDDTPPSPAHSDM(ox)PYDAR_	1	0.499992	0	90.22	Ki7618_A_02	12939	Ki6028_1	16877			2.3382					0.16178
187	O00409	O00409;O00409-2	Checkpoint suppressor 1;Forkhead box protein N3;Checkpoint suppressor 1;Forkhead box protein N3	C14orf116;CHES1;FOXN3;C14orf116;CHES1;FOXN3	S	85	SVLRSVSPVQDLD	_S(ph)VSPVQDLDDDTPPSPAHSDM(ox)PYDAR_	3	0.499992	0	90.22	Ki7618_A_02	12939	Ki6028_1	16877			0.54628					0.16178
188	O00410-3	O00410-3;O00410;O00410-2	Importin subunit beta-3;Importin-5;Karyopherin beta-3;Ran-binding protein 5;Importin subunit beta-3;Importin-5;Karyopherin beta-3;Ran-binding protein 5;Importin subunit beta-3;Importin-5;Karyopherin beta-3;Ran-binding protein 5	IPO5;KPNB3;RANBP5;IPO5;KPNB3;RANBP5;IPO5;KPNB3;RANBP5	S	845	DEQVEESLQDEDD	_RQDEDYDEQVEES(ph)LQDEDDNDVYILTK_	13	0.999862	38.643	122.34	Ki7618_A_02	18612	Ki7618_A_02	18612						0.29856	1.1277	0.80168	1.6358
189	O00410-3	O00410-3;O00410;O00410-2	Importin subunit beta-3;Importin-5;Karyopherin beta-3;Ran-binding protein 5;Importin subunit beta-3;Importin-5;Karyopherin beta-3;Ran-binding protein 5;Importin subunit beta-3;Importin-5;Karyopherin beta-3;Ran-binding protein 5	IPO5;KPNB3;RANBP5;IPO5;KPNB3;RANBP5;IPO5;KPNB3;RANBP5	S	670	QDMENMSDDDGWE	_TASIKPEVALLDTQDM(ox)ENM(ox)S(ph)DDDGWEFVNLGDQQSFGIK_	20	0.518892	4.78657	71.44	Ki7618_A_02	24129	Ki6026_2	27218	3.1852	11.745						2.1678	2.5699
190	O00418	O00418	Calcium/calmodulin-dependent eukaryotic elongation factor 2 kinase;Eukaroytic elongation factor 2 kinase	EEF2K	S	27	AGHDGDSDGDSDD	_AGHDGDS(ph)DGDS(ph)DDEEGYFICPITDDPSSNQNVNSK_	7	0.885575	8.35497	99.753	Ki7619_A_01	19796	Ki7619_A_01	19773					0.89763				1.6594
191	O00418	O00418	Calcium/calmodulin-dependent eukaryotic elongation factor 2 kinase;Eukaroytic elongation factor 2 kinase	EEF2K	S	31	GDSDGDSDDEEGY	_AGHDGDS(ph)DGDS(ph)DDEEGYFICPITDDPSSNQNVNSK_	11	0.897295	8.82438	99.753	Ki7619_A_01	19796	Ki7619_A_01	19773					0.89763				1.6594
192	O00418	O00418	Calcium/calmodulin-dependent eukaryotic elongation factor 2 kinase;Eukaroytic elongation factor 2 kinase	EEF2K	S	445	GDSGYPSEKRGEL	_DHDHLDNHRESENSGDSGYPS(ph)EK_	21	0.997701	27.5637	63.398	Ki6028_12	4646	Ki6028_12	4646		4.3311	3.5849						4.9886
193	O00418	O00418	Calcium/calmodulin-dependent eukaryotic elongation factor 2 kinase;Eukaroytic elongation factor 2 kinase	EEF2K	S	470	SNRKYESDEDSLG	_KYES(ph)DEDS(ph)LGS(ph)SGRVCVEK_	4	0.999978	49.2982	175.29	Ki6028_1	10742	Ki6027_3	3788	0.69955	10.002	1.3522
194	O00418	O00418	Calcium/calmodulin-dependent eukaryotic elongation factor 2 kinase;Eukaroytic elongation factor 2 kinase	EEF2K	S	474	YESDEDSLGSSGR	_KYES(ph)DEDS(ph)LGS(ph)SGRVCVEK_	8	0.864737	7.60054	175.29	Ki6028_1	10742	Ki6027_3	3788	1.0395	0.82455	0.62007					1.6759
195	O00418	O00418	Calcium/calmodulin-dependent eukaryotic elongation factor 2 kinase;Eukaroytic elongation factor 2 kinase	EEF2K	S	477	DEDSLGSSGRVCV	_KYES(ph)DEDS(ph)LGS(ph)SGRVCVEK_	11	0.913712	9.55276	175.29	Ki6028_1	10742	Ki6027_3	3788	0.69955	10.002	1.3522
196	O00418	O00418	Calcium/calmodulin-dependent eukaryotic elongation factor 2 kinase;Eukaroytic elongation factor 2 kinase	EEF2K	S	18	GVDGGQSPRAGHD	_LEGVDGGQS(ph)PR_	9	1	128.283	155.99	Ki6028_1	7062	Ki6027_1	7978	0.66343	0.85671	0.51449
197	O00418	O00418	Calcium/calmodulin-dependent eukaryotic elongation factor 2 kinase;Eukaroytic elongation factor 2 kinase	EEF2K	S	500	LHLPRASAVALEV	_LHLPRAS(ph)AVALEVQR_	7	1	79.4662	79.466	Ki7619_A_06	15384	Ki7619_A_06	15384									0.30818
198	O00418	O00418	Calcium/calmodulin-dependent eukaryotic elongation factor 2 kinase;Eukaroytic elongation factor 2 kinase	EEF2K	S	74	RYSSSGSPANSFH	_YSSSGS(ph)PANSFHFK_	6	0.990659	20.9839	146.96	Ki6028_3	12447	Ki6028_3	12447	0.44936	0.98294	0.15045					1.7417	1.5181
199	O00418	O00418	Calcium/calmodulin-dependent eukaryotic elongation factor 2 kinase;Eukaroytic elongation factor 2 kinase	EEF2K	S	377	PLLRPLSENSGDE	_TLSGSRPPLLRPLS(ph)ENSGDENM(ox)SDVTFDSLPSSPSSATPHSQK_	14	0.781136	6.20502	73.758	Ki6027_7	21358	Ki6027_7	21358		0.12096
200	O00418	O00418	Calcium/calmodulin-dependent eukaryotic elongation factor 2 kinase;Eukaroytic elongation factor 2 kinase	EEF2K	S	491	KWNLLNSSRLHLP	_WNLLNS(ph)SRLHLPR_	6	0.881987	8.73531	91.313	Ki7619_A_06	17424	Ki6027_7	22307	2.2542	0.26182							0.84269
201	O00421-2	O00421-2;O00421	C-C chemokine receptor-like 2;Chemokine receptor CCR11;Chemokine receptor X;Putative MCP-1 chemokine receptor;C-C chemokine receptor-like 2;Chemokine receptor CCR11;Chemokine receptor X;Putative MCP-1 chemokine receptor	CCR11;CCR6;CCRL2;CKRX;CRAM;HCR;CCR11;CCR6;CCRL2;CKRX;CRAM;HCR	S	341	LQPRGQSAQGTSR	_GQS(ph)AQGTSREEPDHSTEV_	3	0.999859	41.5357	112.34	Ki6028_2	4452	Ki6028_2	4452	1.078	1.0408	1.8483
202	O00429-6	O00429-6;O00429;O00429-2;O00429-3;O00429-5;O00429-4	Dnm1p/Vps1p-like protein;Dynamin family member proline-rich carboxyl-terminal domain less;Dynamin-1-like protein;Dynamin-like protein;Dynamin-like protein 4;Dynamin-like protein IV;Dynamin-related protein 1;Dnm1p/Vps1p-like protein;Dynamin family member proline-rich carboxyl-terminal domain less;Dynamin-1-like protein;Dynamin-like protein;Dynamin-like protein 4;Dynamin-like protein IV;Dynamin-rel…	DLP1;DNM1L;DRP1;DLP1;DNM1L;DRP1;DLP1;DNM1L;DRP1;DLP1;DNM1L;DRP1;DLP1;DNM1L;DRP1;DLP1;DNM1L;DRP1	S	542	ELPSAVSRDKSSK	_ELPSAVS(ph)RDK_	7	0.999954	43.4146	187.97	Ki7619_A_02	5279	Ki7616_A_02	4410	1.275	6.6173	2.1317	3.3627	2.0065	1.2385	3.5516	6.0712	1.5676
203	O00429-6	O00429-6;O00429;O00429-2;O00429-3;O00429-5;O00429-4	Dnm1p/Vps1p-like protein;Dynamin family member proline-rich carboxyl-terminal domain less;Dynamin-1-like protein;Dynamin-like protein;Dynamin-like protein 4;Dynamin-like protein IV;Dynamin-related protein 1;Dnm1p/Vps1p-like protein;Dynamin family member proline-rich carboxyl-terminal domain less;Dynamin-1-like protein;Dynamin-like protein;Dynamin-like protein 4;Dynamin-like protein IV;Dynamin-rel…	DLP1;DNM1L;DRP1;DLP1;DNM1L;DRP1;DLP1;DNM1L;DRP1;DLP1;DNM1L;DRP1;DLP1;DNM1L;DRP1;DLP1;DNM1L;DRP1	S	629	IPIMPASPQKGHA	_SKPIPIMPAS(ph)PQK_	10	1	121.87	173.06	Ki7619_A_03	10506	Ki6026_4	12249	2.6418	6.9321	2.2277	5.1861	4.342	1.0616	2.0051	5.6071	4.8751
204	O00470-2	O00470-2;O00470	Homeobox protein Meis1;Homeobox protein Meis1	MEIS1;MEIS1	S	192	DDREGGSKSDSED	_MPIDLVIDDREGGS(ph)KSDSEDITR_	14	0.312148	0	86.213	Ki6027_4	20604	Ki6026_4	20510	0.29627					0.3521
205	O00470-2	O00470-2;O00470	Homeobox protein Meis1;Homeobox protein Meis1	MEIS1;MEIS1	S	194	REGGSKSDSEDIT	_MPIDLVIDDREGGS(ph)KSDSEDITR_	16	0.312148	0	86.213	Ki6027_4	20604	Ki6026_4	20510	0.24578	0.21807		2.8188	0.4435	0.35008	3.671	0.29962	0.54387
206	O00470-2	O00470-2;O00470	Homeobox protein Meis1;Homeobox protein Meis1	MEIS1;MEIS1	S	196	GGSKSDSEDITRS	_MPIDLVIDDREGGS(ph)KSDSEDITR_	18	0.312148	0	86.213	Ki6027_4	20604	Ki6026_4	20510	0.51321
207	O00479	O00479	High mobility group nucleosome-binding domain-containing protein 4;Non-histone chromosomal protein HMG-17-like 3	HMG17L3;HMGN4;NHC	S	80	DASTLQSQKAEGT	_NRDASTLQS(ph)QKAEGTGDAK_	9	0.943259	13.3279	75.143	Ki7614_A_05	2666	Ki7614_A_05	2666		0.80973	1.325	0.093512
208	O00483	O00483	Complex I-MLRQ;NADH dehydrogenase [ubiquinone] 1 alpha subcomplex subunit 4;NADH-ubiquinone oxidoreductase MLRQ subunit	NDUFA4	S	66	DQYKFYSVNVDYS	_FYS(ph)VNVDYSK_	3	1	76.6426	143.24	Ki6027_1	17152	Ki6027_1	17152		0.18532
209	O00505	O00505	Importin alpha Q2;Importin subunit alpha-3;Karyopherin subunit alpha-3;SRP1-gamma	KPNA3;QIP2	S	60	EESLEDSDVDADF	_RNVPQEESLEDS(ph)DVDADFK_	12	1	66.4029	214.22	Ki7619_A_03	12756	Ki7616_A_03	11864	2.3772	2.1699	2.6308	1.8608	2.8053	2.6332	3.8085	2.8261	5.455
210	O00512	O00512	B-cell CLL/lymphoma 9 protein;Protein legless homolog	BCL9	S	687	PVEGPLSPSRGDF	_IPVEGPLS(ph)PSRGDFPK_	8	0.587036	1.52753	65.467	Ki7619_A_02	14774	Ki6026_2	16343	0.68711	3.1016	0.2389	0.76589	0.64986	0.481	1.8208	0.59061	1.3117
211	O00512	O00512	B-cell CLL/lymphoma 9 protein;Protein legless homolog	BCL9	S	153	NATAPRSSTPSHG	_S(ph)STPSHGQTTATEPTPAQK_	1	0.166612	0	53.565	Ki6027_2	2957	Ki6027_2	2957
212	O00512	O00512	B-cell CLL/lymphoma 9 protein;Protein legless homolog	BCL9	S	154	ATAPRSSTPSHGQ	_S(ph)STPSHGQTTATEPTPAQK_	2	0.166612	0	53.565	Ki6027_2	2957	Ki6027_2	2957
213	O00512	O00512	B-cell CLL/lymphoma 9 protein;Protein legless homolog	BCL9	S	157	PRSSTPSHGQTTA	_S(ph)STPSHGQTTATEPTPAQK_	5	0.166612	0	53.565	Ki6027_2	2957	Ki6027_2	2957
214	O00559	O00559	Cancer-associated surface antigen RCAS1;Estrogen receptor-binding fragment-associated gene 9 protein;Receptor-binding cancer antigen expressed on SiSo cells	EBAG9;RCAS1	S	36	GRGRKLSGDQITL	_KLS(ph)GDQITLPTTVDYSSVPK_	3	0.902418	9.80568	218.25	Ki7619_A_04	16996	Ki7619_A_01	17884	0.79909	0.67698	0.78699	0.61063	0.4584	0.43711	1.3464	0.22385	0.56296
215	O00562	O00562;O00562-2	Drosophila retinal degeneration B homolog;Membrane-associated phosphatidylinositol transfer protein 1;Phosphatidylinositol transfer protein, membrane-associated 1;Pyk2 N-terminal domain-interacting receptor 2;Drosophila retinal degeneration B homolog;Membrane-associated phosphatidylinositol transfer protein 1;Phosphatidylinositol transfer protein, membrane-associated 1;Pyk2 N-terminal domain-inte…	DRES9;NIR2;PITPNM;PITPNM1;DRES9;NIR2;PITPNM;PITPNM1	S	1235	ARGKARSISLKLD	_ARS(ph)ISLK_	3	0.999903	40.139	154.35	Ki6028_4	4789	Ki6026_4	4814	0.66385	0.34699	0.12856
216	O00562	O00562;O00562-2	Drosophila retinal degeneration B homolog;Membrane-associated phosphatidylinositol transfer protein 1;Phosphatidylinositol transfer protein, membrane-associated 1;Pyk2 N-terminal domain-interacting receptor 2;Drosophila retinal degeneration B homolog;Membrane-associated phosphatidylinositol transfer protein 1;Phosphatidylinositol transfer protein, membrane-associated 1;Pyk2 N-terminal domain-inte…	DRES9;NIR2;PITPNM;PITPNM1;DRES9;NIR2;PITPNM;PITPNM1	S	593	GSSRRGSMNNELL	_RGS(ph)M(ox)NNELLSPEFGPVRDPLADGVEGLGR_	3	0.575034	1.31339	118.37	Ki7619_A_04	20334	Ki7619_A_02	24923	0.3626	0.30778	0.59278	0.79619	0.77795		0.61866	0.82181	0.56799
217	O00562	O00562;O00562-2	Drosophila retinal degeneration B homolog;Membrane-associated phosphatidylinositol transfer protein 1;Phosphatidylinositol transfer protein, membrane-associated 1;Pyk2 N-terminal domain-interacting receptor 2;Drosophila retinal degeneration B homolog;Membrane-associated phosphatidylinositol transfer protein 1;Phosphatidylinositol transfer protein, membrane-associated 1;Pyk2 N-terminal domain-inte…	DRES9;NIR2;PITPNM;PITPNM1;DRES9;NIR2;PITPNM;PITPNM1	S	373	EMTKWNSNDFIDA	_WNS(ph)NDFIDAFASPVEAEGTPEPGAEAAK_	3	0.999936	41.9477	91.819	Ki6028_1	28045	Ki6028_1	28045			0.58377
218	O00566	O00566	M phase phosphoprotein 10;U3 small nucleolar ribonucleoprotein protein MPP10	MPHOSPH10;MPP10	S	171	VFSDEDSDLDFDI	_SPVFSDEDS(ph)DLDFDISK_	9	0.999999	59.2256	254.58	Ki7618_A_01	20405	Ki6026_1	25500	0.64784	4.7416	0.35838		4.0228	0.67075		0.49509	0.64161
219	O00567	O00567	Nucleolar protein 56;Nucleolar protein 5A	NOL5A;NOP56	S	554	EEAGHRSGSKKKR	_EETVNDPEEAGHRS(ph)GSK_	14	0.498869	0	95.767	Ki7618_A_05	2763	Ki7617_A_04	2931							0.11625
220	O00567	O00567	Nucleolar protein 56;Nucleolar protein 5A	NOL5A;NOP56	S	556	AGHRSGSKKKRKF	_EETVNDPEEAGHRS(ph)GSK_	16	0.498869	0	95.767	Ki7618_A_05	2763	Ki7617_A_04	2931	5.9047			1.6001		1.3387	0.14706		1.4232
221	O00567	O00567	Nucleolar protein 56;Nucleolar protein 5A	NOL5A;NOP56	S	563	KKKRKFSKEEPVS	_KFS(ph)KEEPVSSGPEEAVGK_	3	0.999833	38.8169	256.49	Ki6028_6	7836	Ki7619_A_01	9490	0.23193	0.66075	0.036659
222	O00567	O00567	Nucleolar protein 56;Nucleolar protein 5A	NOL5A;NOP56	S	511	KPKKKKSFSKEEL	_S(ph)FSKEELMSSDLEETAGSTSIPK_	1	0.402091	0	136.68	Ki7618_A_02	16441	Ki7618_A_02	14016	0.78281		0.27811						5.1644
223	O00567	O00567	Nucleolar protein 56;Nucleolar protein 5A	NOL5A;NOP56	S	513	KKKKSFSKEELMS	_S(ph)FSKEELMSSDLEETAGSTSIPK_	3	0.402091	0	136.68	Ki7618_A_02	16441	Ki7618_A_02	14016	1.4032	0.74204	0.21109		0.7966	0.84165	1.2786	0.90276	5.1644
224	O00567	O00567	Nucleolar protein 56;Nucleolar protein 5A	NOL5A;NOP56	S	314	LIAHAGSLTNLAK	_LIAHAGS(ph)LTNLAK_	7	0.934675	11.5558	198.32	Ki7619_A_02	12842	Ki7619_A_02	12842	2.3362	2.6598		8.4656			1.5945	2.7113	3.2271
225	O00567	O00567	Nucleolar protein 56;Nucleolar protein 5A	NOL5A;NOP56	S	467	SSENSSSTPEECE	_RLAALALASSENSSS(ph)T(ph)PEECEEMSEKPK_	15	0.970135	15.5203	126.51	Ki6028_4	17808	Ki6028_4	16388	1.1912	1.316	0.71476		0.22412		0.45072	0.34855	0.45149
226	O00567	O00567	Nucleolar protein 56;Nucleolar protein 5A	NOL5A;NOP56	S	537	IPKRKKSTPKEET	_S(ph)TPKEETVNDPEEAGHR_	1	0.479063	0	133.48	Ki7619_A_04	4590	Ki6028_5	3779
227	O00571	O00571;O15523	ATP-dependent RNA helicase DDX3X;DEAD box protein 3, X-chromosomal;DEAD box, X isoform;Helicase-like protein 2;ATP-dependent RNA helicase DDX3Y;DEAD box protein 3, Y-chromosomal	DBX;DDX3;DDX3X;DBY;DDX3Y	S	74	AYSSFGSRDSRGK;AYSSFGSRSDSRG	_DAYSSFGS(ph)R_	8	0.892517	9.24483	96.143	Ki7619_A_01	8686	Ki7619_A_01	8686					9.3289	2.5932	3.0506		2.8476
228	O00571	O00571	ATP-dependent RNA helicase DDX3X;DEAD box protein 3, X-chromosomal;DEAD box, X isoform;Helicase-like protein 2	DBX;DDX3;DDX3X	S	612	SGASSSSFSSSRA	_QSSGASSSS(ph)FSSSR_	9	0.685381	8.32833	103.14	Ki7619_A_01	3289	Ki6026_1	3755			1.1889		3.757	2.5562	4.0039	20.54	4.7926
229	O00571	O00571	ATP-dependent RNA helicase DDX3X;DEAD box protein 3, X-chromosomal;DEAD box, X isoform;Helicase-like protein 2	DBX;DDX3;DDX3X	S	102	FDDRGRSDYDGIG	_GRS(ph)DYDGIGSR_	3	0.999997	56.6736	147.33	Ki6027_3	5224	Ki6027_3	5224		1.1621
230	O00571	O00571;O15523	ATP-dependent RNA helicase DDX3X;DEAD box protein 3, X-chromosomal;DEAD box, X isoform;Helicase-like protein 2;ATP-dependent RNA helicase DDX3Y;DEAD box protein 3, Y-chromosomal	DBX;DDX3;DDX3X;DBY;DDX3Y	S	520	INFDLPSDIEEYV	_HVINFDLPS(ph)DIEEYVHR_	9	1	98.8637	161.24	Ki6027_7	25760	Ki6027_7	25760		0.84286
231	O00571	O00571;O15523	ATP-dependent RNA helicase DDX3X;DEAD box protein 3, X-chromosomal;DEAD box, X isoform;Helicase-like protein 2;ATP-dependent RNA helicase DDX3Y;DEAD box protein 3, Y-chromosomal	DBX;DDX3;DDX3X;DBY;DDX3Y	S	470	EGYACTSIHGDRS	_KGADSLEDFLYHEGYACT(ph)SIHGDR_	19	0.481891	0	51.469	Ki6027_10	22157	Ki6027_10	22157
232	O00571	O00571	ATP-dependent RNA helicase DDX3X;DEAD box protein 3, X-chromosomal;DEAD box, X isoform;Helicase-like protein 2	DBX;DDX3;DDX3X	S	90	FFSDRGSGSRGRF	_SSFFSDRGS(ph)GSRGR_	9	0.695173	6.79627	86.344	Ki7618_A_06	5329	Ki6028_4	8938	2.8661	3.0443	1.0323	3.1483	7.166	0.76469		9.5393	2.6031
233	O00571	O00571	ATP-dependent RNA helicase DDX3X;DEAD box protein 3, X-chromosomal;DEAD box, X isoform;Helicase-like protein 2	DBX;DDX3;DDX3X	S	594	SKSSRFSGGFGAR	_SSRFS(ph)GGFGAR_	5	0.970912	15.8234	119.27	Ki7619_A_03	7918	Ki7617_A_03	7045	6.8462	7.8017	2.0141	6.5031	1.3483	4.6264	6.4534	31.198	7.7762
234	O00571	O00571;O15523	ATP-dependent RNA helicase DDX3X;DEAD box protein 3, X-chromosomal;DEAD box, X isoform;Helicase-like protein 2;ATP-dependent RNA helicase DDX3Y;DEAD box protein 3, Y-chromosomal	DBX;DDX3;DDX3X;DBY;DDX3Y	S	410	AVGRVGSTSENIT	_VGS(ph)TSENITQK_	3	0.984214	18.0318	119.74	Ki6027_1	7260	Ki6027_1	7260		0.30532
235	O00571	O00571	ATP-dependent RNA helicase DDX3X;DEAD box protein 3, X-chromosomal;DEAD box, X isoform;Helicase-like protein 2	DBX;DDX3;DDX3X	S	131	SRWCDKSDEDDWS	_WCDKS(ph)DEDDWSK_	5	1	87.9602	175.21	Ki6028_3	9418	Ki6027_3	9107	0.53904	0.57344	0.823		10.355	6.7287		13.525
236	O00584	O00584	Ribonuclease 6;Ribonuclease T2	RNASE6PL;RNASET2	S	130	QVDALNSQKKYFG	_HGTCAAQVDALNS(ph)QK_	13	0.999783	36.6436	66.387	Ki7615_A_01	27261	Ki6027_1	28664		0.64878	0.48034	0.70481	0.70416	0.57891	1.4522
237	O00716	O00716	Transcription factor E2F3	E2F3;KIAA0075	S	166	ALRSPDSPKTPKS	_AALRSPDS(ph)PK_	8	0.982278	17.4372	112.13	Ki7619_A_02	3430	Ki7619_A_02	3430				0.69106					0.609
238	O00750	O00750	C2-PI3K;Phosphatidylinositol-4-phosphate 3-kinase C2 domain-containing subunit beta;Phosphoinositide 3-kinase-C2-beta	PIK3C2B	S	155	GSCKKLSPPPLPP	_KLS(ph)PPPLPPR_	3	1	51.2762	124.67	Ki7616_A_03	9640	Ki6028_3	12746	0.34664	0.29019	0.19753			0.18242	0.32139
239	O00767	O00767	Acyl-CoA desaturase;Delta(9)-desaturase;Fatty acid desaturase;Stearoyl-CoA desaturase	SCD	S	198	AVKEKGSTLDLSD	_EKGS(ph)TLDLSDLEAEK_	4	0.829359	6.86843	114.7	Ki7619_A_02	15767	Ki7616_A_02	14766						32.111		7.5639	59.798
240	O14492	O14492	Adapter protein with pleckstrin homology and Src homology 2 domains;SH2 and PH domain-containing adapter protein APS;SH2B adapter protein 2	APS;SH2B2	S	115	AAPYGHSRSSEDV	_AAPYGHS(ph)RSSEDVSTHAATK_	7	0.489762	0	91.401	Ki7615_A_08	3293	Ki6027_10	2853
241	O14492	O14492	Adapter protein with pleckstrin homology and Src homology 2 domains;SH2 and PH domain-containing adapter protein APS;SH2B adapter protein 2	APS;SH2B2	S	117	PYGHSRSSEDVST	_AAPYGHS(ph)RSSEDVSTHAATK_	9	0.489762	0	91.401	Ki7615_A_08	3293	Ki6027_10	2853	1.1377	1.5484
242	O14492	O14492	Adapter protein with pleckstrin homology and Src homology 2 domains;SH2 and PH domain-containing adapter protein APS;SH2B adapter protein 2	APS;SH2B2	S	157	MWHRRASPEPDAA	_RAS(ph)PEPDAAAAPR_	3	1	158.519	158.52	Ki6027_3	3401	Ki6027_3	3401	1.2431	0.65207	1.194
243	O14497	O14497;O14497-2;O14497-3	AT-rich interactive domain-containing protein 1A;B120;BRG1-associated factor 250;BRG1-associated factor 250a;hELD;Osa homolog 1;SWI/SNF complex protein p270;SWI/SNF-related, matrix-associated, actin-dependent regulator of chromatin subfamily F member 1;SWI-like protein;AT-rich interactive domain-containing protein 1A;B120;BRG1-associated factor 250;BRG1-associated factor 250a;hELD;Osa homolog 1;S…	ARID1A;BAF250;BAF250A;C1orf4;OSA1;SMARCF1;ARID1A;BAF250;BAF250A;C1orf4;OSA1;SMARCF1;ARID1A;BAF250;BAF250A;C1orf4;OSA1;SMARCF1	S	1936	SEAIKESSKFPFG	_ES(ph)SKFPFGISPAQSHR_	2	0.499772	0	91.657	Ki6028_7	16725	Ki6026_6	16494
244	O14497	O14497;O14497-2;O14497-3	AT-rich interactive domain-containing protein 1A;B120;BRG1-associated factor 250;BRG1-associated factor 250a;hELD;Osa homolog 1;SWI/SNF complex protein p270;SWI/SNF-related, matrix-associated, actin-dependent regulator of chromatin subfamily F member 1;SWI-like protein;AT-rich interactive domain-containing protein 1A;B120;BRG1-associated factor 250;BRG1-associated factor 250a;hELD;Osa homolog 1;S…	ARID1A;BAF250;BAF250A;C1orf4;OSA1;SMARCF1;ARID1A;BAF250;BAF250A;C1orf4;OSA1;SMARCF1;ARID1A;BAF250;BAF250A;C1orf4;OSA1;SMARCF1	S	1937	EAIKESSKFPFGI	_ES(ph)SKFPFGISPAQSHR_	3	0.499772	0	91.657	Ki6028_7	16725	Ki6026_6	16494	0.93424
245	O14497	O14497;O14497-2;O14497-3	AT-rich interactive domain-containing protein 1A;B120;BRG1-associated factor 250;BRG1-associated factor 250a;hELD;Osa homolog 1;SWI/SNF complex protein p270;SWI/SNF-related, matrix-associated, actin-dependent regulator of chromatin subfamily F member 1;SWI-like protein;AT-rich interactive domain-containing protein 1A;B120;BRG1-associated factor 250;BRG1-associated factor 250a;hELD;Osa homolog 1;S…	ARID1A;BAF250;BAF250A;C1orf4;OSA1;SMARCF1;ARID1A;BAF250;BAF250A;C1orf4;OSA1;SMARCF1;ARID1A;BAF250;BAF250A;C1orf4;OSA1;SMARCF1	S	1944	KFPFGISPAQSHR	_FPFGIS(ph)PAQSHR_	6	0.917455	10.4589	208.56	Ki7619_A_02	16854	Ki6028_3	19954	0.78235	1.3097	0.42343	2.1904	1.5818	1.8051	1.178	1.3575	1.4979
246	O14497	O14497;O14497-2;O14497-3	AT-rich interactive domain-containing protein 1A;B120;BRG1-associated factor 250;BRG1-associated factor 250a;hELD;Osa homolog 1;SWI/SNF complex protein p270;SWI/SNF-related, matrix-associated, actin-dependent regulator of chromatin subfamily F member 1;SWI-like protein;AT-rich interactive domain-containing protein 1A;B120;BRG1-associated factor 250;BRG1-associated factor 250a;hELD;Osa homolog 1;S…	ARID1A;BAF250;BAF250A;C1orf4;OSA1;SMARCF1;ARID1A;BAF250;BAF250A;C1orf4;OSA1;SMARCF1;ARID1A;BAF250;BAF250A;C1orf4;OSA1;SMARCF1	S	696	PGIRGPSPSPVGS	_GPS(ph)PSPVGSPASVAQSR_	3	0.997296	25.6688	170.16	Ki7619_A_01	9153	Ki6028_1	11773	0.5139	0.6032	0.43574		0.78552	0.80931	1.1231	1.0243	0.76953
247	O14497	O14497;O14497-2;O14497-3	AT-rich interactive domain-containing protein 1A;B120;BRG1-associated factor 250;BRG1-associated factor 250a;hELD;Osa homolog 1;SWI/SNF complex protein p270;SWI/SNF-related, matrix-associated, actin-dependent regulator of chromatin subfamily F member 1;SWI-like protein;AT-rich interactive domain-containing protein 1A;B120;BRG1-associated factor 250;BRG1-associated factor 250a;hELD;Osa homolog 1;S…	ARID1A;BAF250;BAF250A;C1orf4;OSA1;SMARCF1;ARID1A;BAF250;BAF250A;C1orf4;OSA1;SMARCF1;ARID1A;BAF250;BAF250A;C1orf4;OSA1;SMARCF1	S	772	QPGSALSPRQPSG	_NPQMPQYSSPQPGSALS(ph)PR_	17	0.999479	32.8291	134.25	Ki6028_1	15516	Ki6028_1	15516			0.27076
248	O14497	O14497;O14497-2;O14497-3	AT-rich interactive domain-containing protein 1A;B120;BRG1-associated factor 250;BRG1-associated factor 250a;hELD;Osa homolog 1;SWI/SNF complex protein p270;SWI/SNF-related, matrix-associated, actin-dependent regulator of chromatin subfamily F member 1;SWI-like protein;AT-rich interactive domain-containing protein 1A;B120;BRG1-associated factor 250;BRG1-associated factor 250a;hELD;Osa homolog 1;S…	ARID1A;BAF250;BAF250A;C1orf4;OSA1;SMARCF1;ARID1A;BAF250;BAF250A;C1orf4;OSA1;SMARCF1;ARID1A;BAF250;BAF250A;C1orf4;OSA1;SMARCF1	S	1204	TFQKRNSMTPNPG	_RNS(ph)MTPNPGYQPSMNTSDMMGR_	3	0.996169	24.1504	132.65	Ki6028_2	15393	Ki6028_2	15393			0.12105
249	O14497	O14497;O14497-2	AT-rich interactive domain-containing protein 1A;B120;BRG1-associated factor 250;BRG1-associated factor 250a;hELD;Osa homolog 1;SWI/SNF complex protein p270;SWI/SNF-related, matrix-associated, actin-dependent regulator of chromatin subfamily F member 1;SWI-like protein;AT-rich interactive domain-containing protein 1A;B120;BRG1-associated factor 250;BRG1-associated factor 250a;hELD;Osa homolog 1;S…	ARID1A;BAF250;BAF250A;C1orf4;OSA1;SMARCF1;ARID1A;BAF250;BAF250A;C1orf4;OSA1;SMARCF1	S	363	SHHAPMSPGSSGG	_SHHAPMS(ph)PGSSGGGGQPLAR_	7	0.993555	23.7616	207.82	Ki7619_A_08	5369	Ki7617_A_07	3678	0.54346	1.6937	0.35082	1.2735	0.77874	0.69014	1.0933	1.2168	1.1992
250	O14497	O14497;O14497-2;O14497-3	AT-rich interactive domain-containing protein 1A;B120;BRG1-associated factor 250;BRG1-associated factor 250a;hELD;Osa homolog 1;SWI/SNF complex protein p270;SWI/SNF-related, matrix-associated, actin-dependent regulator of chromatin subfamily F member 1;SWI-like protein;AT-rich interactive domain-containing protein 1A;B120;BRG1-associated factor 250;BRG1-associated factor 250a;hELD;Osa homolog 1;S…	ARID1A;BAF250;BAF250A;C1orf4;OSA1;SMARCF1;ARID1A;BAF250;BAF250A;C1orf4;OSA1;SMARCF1;ARID1A;BAF250;BAF250A;C1orf4;OSA1;SMARCF1	S	1182	LPGMSRSNSVGIQ	_S(ph)NSVGIQDAFNDGSDSTFQK_	1	0.79812	5.96977	228.85	Ki7619_A_03	17056	Ki7617_A_01	16994		0.77526	0.26174	1.1189	0.40579	0.77432	0.71642	2.0545	0.44458
251	O14497	O14497;O14497-2;O14497-3	AT-rich interactive domain-containing protein 1A;B120;BRG1-associated factor 250;BRG1-associated factor 250a;hELD;Osa homolog 1;SWI/SNF complex protein p270;SWI/SNF-related, matrix-associated, actin-dependent regulator of chromatin subfamily F member 1;SWI-like protein;AT-rich interactive domain-containing protein 1A;B120;BRG1-associated factor 250;BRG1-associated factor 250a;hELD;Osa homolog 1;S…	ARID1A;BAF250;BAF250A;C1orf4;OSA1;SMARCF1;ARID1A;BAF250;BAF250A;C1orf4;OSA1;SMARCF1;ARID1A;BAF250;BAF250A;C1orf4;OSA1;SMARCF1	S	1604	RTSPSKSPFLHSG	_TSPSKS(ph)PFLHSGM(ox)K_	6	0.900457	9.80339	107.21	Ki6027_6	5088	Ki6028_3	9166	0.84745	1.0728	0.3941
252	O14497	O14497;O14497-2;O14497-3	AT-rich interactive domain-containing protein 1A;B120;BRG1-associated factor 250;BRG1-associated factor 250a;hELD;Osa homolog 1;SWI/SNF complex protein p270;SWI/SNF-related, matrix-associated, actin-dependent regulator of chromatin subfamily F member 1;SWI-like protein;AT-rich interactive domain-containing protein 1A;B120;BRG1-associated factor 250;BRG1-associated factor 250a;hELD;Osa homolog 1;S…	ARID1A;BAF250;BAF250A;C1orf4;OSA1;SMARCF1;ARID1A;BAF250;BAF250A;C1orf4;OSA1;SMARCF1;ARID1A;BAF250;BAF250A;C1orf4;OSA1;SMARCF1	S	1751	LDPGRFSKVSSPA	_TLLDPGRFS(ph)K_	9	0.999998	56.3875	141.1	Ki7618_A_02	11569	Ki6027_2	14288	0.88659	0.88278	0.62906	0.77619	0.69796	0.6747	0.67662	0.47249	0.95748
253	O14497	O14497;O14497-2	AT-rich interactive domain-containing protein 1A;B120;BRG1-associated factor 250;BRG1-associated factor 250a;hELD;Osa homolog 1;SWI/SNF complex protein p270;SWI/SNF-related, matrix-associated, actin-dependent regulator of chromatin subfamily F member 1;SWI-like protein;AT-rich interactive domain-containing protein 1A;B120;BRG1-associated factor 250;BRG1-associated factor 250a;hELD;Osa homolog 1;S…	ARID1A;BAF250;BAF250A;C1orf4;OSA1;SMARCF1;ARID1A;BAF250;BAF250A;C1orf4;OSA1;SMARCF1	S	381	ARTPQPSSPMDQM	_TPQPS(ph)SPM(ox)DQM(ox)GK_	5	0.859313	7.8604	140.31	Ki7617_A_01	2781	Ki7619_A_01	8394					1.1699		1.9935
254	O14497	O14497;O14497-2;O14497-3	AT-rich interactive domain-containing protein 1A;B120;BRG1-associated factor 250;BRG1-associated factor 250a;hELD;Osa homolog 1;SWI/SNF complex protein p270;SWI/SNF-related, matrix-associated, actin-dependent regulator of chromatin subfamily F member 1;SWI-like protein;AT-rich interactive domain-containing protein 1A;B120;BRG1-associated factor 250;BRG1-associated factor 250a;hELD;Osa homolog 1;S…	ARID1A;BAF250;BAF250A;C1orf4;OSA1;SMARCF1;ARID1A;BAF250;BAF250A;C1orf4;OSA1;SMARCF1;ARID1A;BAF250;BAF250A;C1orf4;OSA1;SMARCF1	S	1754	GRFSKVSSPAPME	_VS(ph)SPAPM(ox)EGGEEEEELLGPKLEEEEEEEVVENDEEIAFSGK_	2	0.499571	0	74.282	Ki7619_A_01	24423	Ki7618_A_01	23724	0.42882	1.2629	0.83162		1.2342	0.39561		0.90802	1.0037
255	O14497	O14497;O14497-2;O14497-3	AT-rich interactive domain-containing protein 1A;B120;BRG1-associated factor 250;BRG1-associated factor 250a;hELD;Osa homolog 1;SWI/SNF complex protein p270;SWI/SNF-related, matrix-associated, actin-dependent regulator of chromatin subfamily F member 1;SWI-like protein;AT-rich interactive domain-containing protein 1A;B120;BRG1-associated factor 250;BRG1-associated factor 250a;hELD;Osa homolog 1;S…	ARID1A;BAF250;BAF250A;C1orf4;OSA1;SMARCF1;ARID1A;BAF250;BAF250A;C1orf4;OSA1;SMARCF1;ARID1A;BAF250;BAF250A;C1orf4;OSA1;SMARCF1	S	1755	RFSKVSSPAPMEG	_VS(ph)SPAPM(ox)EGGEEEEELLGPKLEEEEEEEVVENDEEIAFSGK_	3	0.499571	0	74.282	Ki7619_A_01	24423	Ki7618_A_01	23724	0.42882	1.2629	0.83162		1.2342	0.39561		0.90802	1.0037
256	O14523-2	O14523-2;O14523	C2 domain-containing protein 2-like;Transmembrane protein 24;C2 domain-containing protein 2-like;Transmembrane protein 24	C2CD2L;DLNB23;KIAA0285;TMEM24;C2CD2L;DLNB23;KIAA0285;TMEM24	S	663	EAGLSQSHDDLSN	_EAGLSQS(ph)HDDLSNATATPSVRK_	7	0.758386	6.26329	161.19	Ki7615_A_04	7705	Ki6027_2	11463	0.73513	0.5449	0.67246	1.318	0.86282	0.83558	0.55989	1.0906	0.4005
257	O14526	O14526;O14526-2	FCH domain only protein 1;FCH domain only protein 1	FCHO1;KIAA0290;FCHO1;KIAA0290	S	295	FRLPGLSRREREP	_AFRLPGLS(ph)RR_	8	1	45.4329	123.86	Ki7619_A_07	11952	Ki6028_3	19642	0.50961	0.52288	0.57005	1.4662	0.96696	0.60728	0.58891	4.0305	0.59806
258	O14526	O14526;O14526-2	FCH domain only protein 1;FCH domain only protein 1	FCHO1;KIAA0290;FCHO1;KIAA0290	S	576	SCPLTRSNGDLSR	_VSCPLT(ph)RSNGDLSR_	8	0.497433	0	116.01	Ki7617_A_02	6651	Ki6027_2	7581	1.5607	4.3731	0.91461		8.7919	11.261			2.5167
259	O14526	O14526;O14526-2	FCH domain only protein 1;FCH domain only protein 1	FCHO1;KIAA0290;FCHO1;KIAA0290	S	583	NGDLSRSLSPSPL	_S(ph)LSPS(ph)PLGSSAASTALERPSFLSQTGHGVSR_	1	0.512159	0	71.881	Ki6027_3	23349	Ki6026_4	21626		0.57373
260	O14526	O14526;O14526-2	FCH domain only protein 1;FCH domain only protein 1	FCHO1;KIAA0290;FCHO1;KIAA0290	S	585	DLSRSLSPSPLGS	_S(ph)LSPS(ph)PLGSSAASTALERPSFLSQTGHGVSR_	3	0.512159	0	71.881	Ki6027_3	23349	Ki6026_4	21626		0.57373							3.0126
261	O14526	O14526;O14526-2	FCH domain only protein 1;FCH domain only protein 1	FCHO1;KIAA0290;FCHO1;KIAA0290	S	587	SRSLSPSPLGSSA	_S(ph)LSPS(ph)PLGSSAASTALERPSFLSQTGHGVSR_	5	0.856157	10.9368	71.881	Ki6027_3	23349	Ki6026_4	21626		0.43306					2.922		1.0129
262	O14545	O14545	Protein FLN29;TRAF-type zinc finger domain-containing protein 1	FLN29;TRAFD1	S	327	LNTGSSSPRGVEE	_ALPSLNTGSSS(ph)PR_	11	0.998645	31.0699	138.24	Ki7619_A_01	10930	Ki7619_A_01	10930	1.6165		2.4718		3.7623	3.5116	2.2414	4.9502	4.0123
263	O14545	O14545	Protein FLN29;TRAF-type zinc finger domain-containing protein 1	FLN29;TRAFD1	S	415	SQPQETSPELPRR	_LDSQPQETS(ph)PELPR_	9	0.985519	18.3286	176.89	Ki7619_A_01	9854	Ki7617_A_01	9739	2.5254	3.2214		4.3859	5.9623	4.9348	3.2672	7.0648	8.8891
264	O14545	O14545	Protein FLN29;TRAF-type zinc finger domain-containing protein 1	FLN29;TRAFD1	S	468	YNQLSRSTSGPRP	_S(ph)TSGPRPGCQPSSPCVPK_	1	0.333323	0	89.846	Ki6028_2	6755	Ki6028_2	6695
265	O14545	O14545	Protein FLN29;TRAF-type zinc finger domain-containing protein 1	FLN29;TRAFD1	S	470	QLSRSTSGPRPGC	_S(ph)TSGPRPGCQPSSPCVPK_	3	0.333323	0	89.846	Ki6028_2	6755	Ki6028_2	6695	1.4365	1.4115	0.55563	3.0976	2.978	1.6106	1.249	6.6656	1.1375
266	O14578	O14578;O14578-3	Citron Rho-interacting kinase;Serine/threonine-protein kinase 21;Citron Rho-interacting kinase;Serine/threonine-protein kinase 21	CIT;KIAA0949;STK21;CIT;KIAA0949;STK21	S	1993	STRRERSPGRLFE	_ERS(ph)PGRLFEDSSR_	3	0.999582	36.7943	120.84	Ki7618_A_06	7073	Ki6027_8	8705	4.1022	2.0935	2.1108	30.896	0.24861	9.909	2.9661	13.092	11.329
267	O14578	O14578;O14578-3	Citron Rho-interacting kinase;Serine/threonine-protein kinase 21;Citron Rho-interacting kinase;Serine/threonine-protein kinase 21	CIT;KIAA0949;STK21;CIT;KIAA0949;STK21	S	480	RLHRRVSEVEAVL	_RVS(ph)EVEAVLSQK_	3	1	106.496	171.32	Ki6028_3	16138	Ki6028_3	16138	1.2999	0.64898	0.31499				2.0427
268	O14578	O14578;O14578-2	Citron Rho-interacting kinase;Serine/threonine-protein kinase 21;Citron Rho-interacting kinase;Serine/threonine-protein kinase 21	CIT;KIAA0949;STK21;CIT;KIAA0949;STK21	S	440	VVSGLDSPAKTSS	_SESVVSGLDS(ph)PAK_	10	0.999999	58.8265	222.94	Ki7619_A_01	10229	Ki7619_A_01	10229					18.627		3.2083		10.954
269	O14579	O14579	Coatomer subunit epsilon;Epsilon-coat protein	COPE	S	99	HESRRDSIVAELD	_RDS(ph)IVAELDREM(ox)SR_	3	0.991369	20.6019	84.566	Ki6027_7	13267	Ki6026_7	20135	0.31225	0.42586	0.36288
270	O14595	O14595	Carboxy-terminal domain RNA polymerase II polypeptide A small phosphatase 2;Nuclear LIM interactor-interacting factor 2;Protein OS-4;Small CTD phosphatase 2;Small C-terminal domain phosphatase 2	CTDSP2;NIF2;OS4;SCP2	S	55	HVGQSSSSTELAA	_AQHVGQSSS(ph)STELAAYKEEANTIAK_	9	0.712224	7.19721	66.536	Ki6028_5	14071	Ki6028_5	14071		0.91475	0.48331			0.48288
271	O14607	O14607;O14607-3;O14607-2	Histone demethylase UTY;Ubiquitously transcribed TPR protein on the Y chromosome;Ubiquitously transcribed Y chromosome tetratricopeptide repeat protein;Histone demethylase UTY;Ubiquitously transcribed TPR protein on the Y chromosome;Ubiquitously transcribed Y chromosome tetratricopeptide repeat protein;Histone demethylase UTY;Ubiquitously transcribed TPR protein on the Y chromosome;Ubiquitously t…	UTY;UTY;UTY	S	716	SPNHGDSPNLLIA	_GLSNHVHQLIADAVSSPNHGDS(ph)PNLLIADNPQLSALLIGK_	22	0.59453	4.3807	42.669	Ki7619_A_07	20534	Ki7619_A_07	20534									0.28747
272	O14607	O14607;O14607-3;O14607-2	Histone demethylase UTY;Ubiquitously transcribed TPR protein on the Y chromosome;Ubiquitously transcribed Y chromosome tetratricopeptide repeat protein;Histone demethylase UTY;Ubiquitously transcribed TPR protein on the Y chromosome;Ubiquitously transcribed Y chromosome tetratricopeptide repeat protein;Histone demethylase UTY;Ubiquitously transcribed TPR protein on the Y chromosome;Ubiquitously t…	UTY;UTY;UTY	S	793	SVTSLNSPHSGLH	_SINSVTSLNS(ph)PHSGLHTVNGEGLGK_	10	0.95157	14.8001	97.49	Ki7615_A_04	11344	Ki6027_5	14270		0.26524			0.36934		1.2302		0.55217
273	O14617-5	O14617-5;O14617;O14617-2;O14617-4;O14617-3	Adapter-related protein complex 3 subunit delta-1;AP-3 complex subunit delta;AP-3 complex subunit delta-1;Delta-adaptin;Adapter-related protein complex 3 subunit delta-1;AP-3 complex subunit delta;AP-3 complex subunit delta-1;Delta-adaptin;Adapter-related protein complex 3 subunit delta-1;AP-3 complex subunit delta;AP-3 complex subunit delta-1;Delta-adaptin;Adapter-related protein complex 3 subun…	AP3D1;PRO0039;AP3D1;PRO0039;AP3D1;PRO0039;AP3D1;PRO0039;AP3D1;PRO0039	S	658	RPKHRPSEADEEE	_HRPS(ph)EADEEELAR_	4	1	145.708	145.71	Ki7619_A_07	4979	Ki7619_A_07	4979		0.84337	0.24382	0.795	1.0321	2.0411	1.098	6.7907	0.27145
274	O14617-5	O14617-5	Adapter-related protein complex 3 subunit delta-1;AP-3 complex subunit delta;AP-3 complex subunit delta-1;Delta-adaptin	AP3D1;PRO0039	S	876	DLDFWLSTTPPPA	_KAEDLDFWLS(ph)TTPPPAPAPAPAPVPSTGELSVNTVTTPKDECEDAK_	10	0.322835	0	36.673	Ki6028_4	25792	Ki7618_A_02	23435
275	O14617-5	O14617-5;O14617;O14617-2;O14617-4;O14617-3	Adapter-related protein complex 3 subunit delta-1;AP-3 complex subunit delta;AP-3 complex subunit delta-1;Delta-adaptin;Adapter-related protein complex 3 subunit delta-1;AP-3 complex subunit delta;AP-3 complex subunit delta-1;Delta-adaptin;Adapter-related protein complex 3 subunit delta-1;AP-3 complex subunit delta;AP-3 complex subunit delta-1;Delta-adaptin;Adapter-related protein complex 3 subun…	AP3D1;PRO0039;AP3D1;PRO0039;AP3D1;PRO0039;AP3D1;PRO0039;AP3D1;PRO0039	S	632	WINEPLSDSESED	_KVPVPEGLDLDAWINEPLS(ph)DSESEDERPR_	19	0.779613	8.49722	102.21	Ki7619_A_05	21026	Ki7617_A_04	21559	0.7272				0.30752		0.049757	0.17562	0.15491
276	O14639	O14639;O14639-2;O14639-5;O14639-3;O14639-4	Actin-binding double zinc finger protein;Actin-binding LIM protein 1;Actin-binding LIM protein family member 1;LIMAB1;Limatin;Actin-binding double zinc finger protein;Actin-binding LIM protein 1;Actin-binding LIM protein family member 1;LIMAB1;Limatin;Actin-binding double zinc finger protein;Actin-binding LIM protein 1;Actin-binding LIM protein family member 1;LIMAB1;Limatin;Actin-binding double …	ABLIM;ABLIM1;KIAA0059;LIMAB1;ABLIM;ABLIM1;KIAA0059;LIMAB1;ABLIM;ABLIM1;KIAA0059;LIMAB1;ABLIM;ABLIM1;KIAA0059;LIMAB1;ABLIM;ABLIM1;KIAA0059;LIMAB1	S	706	RMDRGVSMPNMLE	_MDRGVS(ph)MPNMLEPK_	6	1	104.549	119.74	Ki6028_2	18387	Ki6028_1	20956	0.37306		0.24924
277	O14639	O14639;O14639-2;O14639-5;O14639-3;O14639-4	Actin-binding double zinc finger protein;Actin-binding LIM protein 1;Actin-binding LIM protein family member 1;LIMAB1;Limatin;Actin-binding double zinc finger protein;Actin-binding LIM protein 1;Actin-binding LIM protein family member 1;LIMAB1;Limatin;Actin-binding double zinc finger protein;Actin-binding LIM protein 1;Actin-binding LIM protein family member 1;LIMAB1;Limatin;Actin-binding double …	ABLIM;ABLIM1;KIAA0059;LIMAB1;ABLIM;ABLIM1;KIAA0059;LIMAB1;ABLIM;ABLIM1;KIAA0059;LIMAB1;ABLIM;ABLIM1;KIAA0059;LIMAB1;ABLIM;ABLIM1;KIAA0059;LIMAB1	S	669	GLHRPVSTDFAQY	_NGLHRPVS(ph)TDFAQYNSYGDVSGGVRDYQTLPDGHM(ox)PAM(ox)R_	8	0.49916	0	65.577	Ki6028_11	17910	Ki6028_11	17910
278	O14639	O14639;O14639-2;O14639-5;O14639-3;O14639-4	Actin-binding double zinc finger protein;Actin-binding LIM protein 1;Actin-binding LIM protein family member 1;LIMAB1;Limatin;Actin-binding double zinc finger protein;Actin-binding LIM protein 1;Actin-binding LIM protein family member 1;LIMAB1;Limatin;Actin-binding double zinc finger protein;Actin-binding LIM protein 1;Actin-binding LIM protein family member 1;LIMAB1;Limatin;Actin-binding double …	ABLIM;ABLIM1;KIAA0059;LIMAB1;ABLIM;ABLIM1;KIAA0059;LIMAB1;ABLIM;ABLIM1;KIAA0059;LIMAB1;ABLIM;ABLIM1;KIAA0059;LIMAB1;ABLIM;ABLIM1;KIAA0059;LIMAB1	S	450	DRMIHRSTSQGSI	_S(ph)TSQGSINSPVYSR_	1	0.33327	0	172.76	Ki7619_A_01	8510	Ki6028_1	10369
279	O14639	O14639;O14639-2;O14639-5;O14639-3;O14639-4	Actin-binding double zinc finger protein;Actin-binding LIM protein 1;Actin-binding LIM protein family member 1;LIMAB1;Limatin;Actin-binding double zinc finger protein;Actin-binding LIM protein 1;Actin-binding LIM protein family member 1;LIMAB1;Limatin;Actin-binding double zinc finger protein;Actin-binding LIM protein 1;Actin-binding LIM protein family member 1;LIMAB1;Limatin;Actin-binding double …	ABLIM;ABLIM1;KIAA0059;LIMAB1;ABLIM;ABLIM1;KIAA0059;LIMAB1;ABLIM;ABLIM1;KIAA0059;LIMAB1;ABLIM;ABLIM1;KIAA0059;LIMAB1;ABLIM;ABLIM1;KIAA0059;LIMAB1	S	452	MIHRSTSQGSINS	_S(ph)TSQGSINSPVYSR_	3	0.33327	0	172.76	Ki7619_A_01	8510	Ki6028_1	10369			0.36828				0.6024	1.2519
280	O14639	O14639;O14639-2;O14639-5;O14639-3;O14639-4	Actin-binding double zinc finger protein;Actin-binding LIM protein 1;Actin-binding LIM protein family member 1;LIMAB1;Limatin;Actin-binding double zinc finger protein;Actin-binding LIM protein 1;Actin-binding LIM protein family member 1;LIMAB1;Limatin;Actin-binding double zinc finger protein;Actin-binding LIM protein 1;Actin-binding LIM protein family member 1;LIMAB1;Limatin;Actin-binding double …	ABLIM;ABLIM1;KIAA0059;LIMAB1;ABLIM;ABLIM1;KIAA0059;LIMAB1;ABLIM;ABLIM1;KIAA0059;LIMAB1;ABLIM;ABLIM1;KIAA0059;LIMAB1;ABLIM;ABLIM1;KIAA0059;LIMAB1	S	655	PSSKTASLPGYGR	_TAS(ph)LPGYGR_	3	0.999895	39.8159	114.5	Ki7619_A_01	8711	Ki7617_A_01	8611		4.5485	0.40728		0.58837	0.50689	0.303	0.29309	1.1382
281	O14639	O14639;O14639-2;O14639-5;O14639-3	Actin-binding double zinc finger protein;Actin-binding LIM protein 1;Actin-binding LIM protein family member 1;LIMAB1;Limatin;Actin-binding double zinc finger protein;Actin-binding LIM protein 1;Actin-binding LIM protein family member 1;LIMAB1;Limatin;Actin-binding double zinc finger protein;Actin-binding LIM protein 1;Actin-binding LIM protein family member 1;LIMAB1;Limatin;Actin-binding double …	ABLIM;ABLIM1;KIAA0059;LIMAB1;ABLIM;ABLIM1;KIAA0059;LIMAB1;ABLIM;ABLIM1;KIAA0059;LIMAB1;ABLIM;ABLIM1;KIAA0059;LIMAB1	S	353	RPTRTSSESIYSR	_TSS(ph)ESIYSRPGSSIPGSPGHTIYAK_	3	0.624183	7.05156	130.83	Ki6028_5	13800	Ki6028_5	13424			0.12285
282	O14641	O14641	DSH homolog 2;Segment polarity protein dishevelled homolog DVL-2	DVL2	S	418	CEGRGLSVHTDMA	_GLS(ph)VHTDMAS(ph)VTK_	3	0.999999	58.3403	178.23	Ki6026_1	14252	Ki6026_1	13873	0.28802
283	O14641	O14641	DSH homolog 2;Segment polarity protein dishevelled homolog DVL-2	DVL2	S	425	VHTDMASVTKAMA	_GLS(ph)VHTDMAS(ph)VTK_	10	0.991495	22.818	178.23	Ki6026_1	14252	Ki6026_1	13873	0.28802
284	O14646	O14646;O14646-2	ATP-dependent helicase CHD1;Chromodomain-helicase-DNA-binding protein 1;ATP-dependent helicase CHD1;Chromodomain-helicase-DNA-binding protein 1	CHD1;CHD1	S	1161	AELVDKSETDLRR	_DAELVDKS(ph)ETDLRR_	8	0.909114	10.0012	90.707	Ki6028_5	8421	Ki6028_5	8421	0.34606		0.51402
285	O14646	O14646;O14646-2	ATP-dependent helicase CHD1;Chromodomain-helicase-DNA-binding protein 1;ATP-dependent helicase CHD1;Chromodomain-helicase-DNA-binding protein 1	CHD1;CHD1	S	471	ALKKQPSYIGGHE	_KQPS(ph)YIGGHEGLELR_	4	0.897756	9.43522	139.66	Ki6027_8	12420	Ki6027_7	12426	0.5397	0.22997
286	O14646	O14646;O14646-2	ATP-dependent helicase CHD1;Chromodomain-helicase-DNA-binding protein 1;ATP-dependent helicase CHD1;Chromodomain-helicase-DNA-binding protein 1	CHD1;CHD1	S	1385	ERSKKSSVSDAPV	_KSS(ph)VSDAPVHITASGEPVPISEESEELDQK_	3	0.825152	7.10167	121.23	Ki7619_A_03	14819	Ki7619_A_03	14819	0.24542	0.84962	0.56277		0.66776	1.7684			0.36581
287	O14646	O14646;O14646-2	ATP-dependent helicase CHD1;Chromodomain-helicase-DNA-binding protein 1;ATP-dependent helicase CHD1;Chromodomain-helicase-DNA-binding protein 1	CHD1;CHD1	S	5	__MNGHSDEESVR	_(ac)M(ox)NGHS(ph)DEESVR_	5	0.944829	12.3364	196.24	Ki7617_A_01	3452	Ki6026_1	6099	0.22722	0.79509		0.3807	0.4256	0.39133	0.34181	0.20018	0.32905
288	O14646	O14646	ATP-dependent helicase CHD1;Chromodomain-helicase-DNA-binding protein 1	CHD1	S	1689	SPYGSRSPFEHSV	_SPYGS(ph)RSPFEHSVEHK_	7	0.496095	0	112.24	Ki7619_A_09	5613	Ki7618_A_08	5048	1.1027	1.2149			1.6284				1.0007
289	O14646	O14646;O14646-2	ATP-dependent helicase CHD1;Chromodomain-helicase-DNA-binding protein 1;ATP-dependent helicase CHD1;Chromodomain-helicase-DNA-binding protein 1	CHD1;CHD1	S	1699	HSVEHKSTPEHTW	_S(ph)TPEHTWSSR_	1	0.496548	0	93.178	Ki7619_A_03	4755	Ki7619_A_02	4583		0.69313			6.7777		0.56298		1.8479
290	O14646	O14646	ATP-dependent helicase CHD1;Chromodomain-helicase-DNA-binding protein 1	CHD1	S	1687	QRSPYGSRSPFEH	_SPYGS(ph)RSPFEHSVEHK_	5	0.496095	0	112.24	Ki7619_A_09	5613	Ki7618_A_08	5048				0.29654		1.535	2.7219	1.0804	0.92981
291	O14646	O14646;O14646-2	ATP-dependent helicase CHD1;Chromodomain-helicase-DNA-binding protein 1;ATP-dependent helicase CHD1;Chromodomain-helicase-DNA-binding protein 1	CHD1;CHD1	S	89	GAEFWKSSPSILA	_S(ph)SPSILAVQR_	1	0.499897	0	117.52	Ki7619_A_01	11704	Ki6026_1	12809			0.74641
292	O14646	O14646;O14646-2	ATP-dependent helicase CHD1;Chromodomain-helicase-DNA-binding protein 1;ATP-dependent helicase CHD1;Chromodomain-helicase-DNA-binding protein 1	CHD1;CHD1	S	90	AEFWKSSPSILAV	_S(ph)SPSILAVQR_	2	0.499897	0	117.52	Ki7619_A_01	11704	Ki6026_1	12809			0.74641
293	O14646-2	O14646-2	ATP-dependent helicase CHD1;Chromodomain-helicase-DNA-binding protein 1	CHD1	S	1677	SSSGPRSPLDQRS	_ASSSGPRS(ph)PLDQR_	8	0.991382	23.7465	143.94	Ki7619_A_03	4060	Ki7618_A_03	3546	1.29	1.3555	0.96063	2.4052	1.7067	1.6344	1.5129	1.5774	1.6565
294	O14646-2	O14646-2	ATP-dependent helicase CHD1;Chromodomain-helicase-DNA-binding protein 1	CHD1	S	1688	RSYGSRSPFEHSV	_SYGS(ph)RS(ph)PFEHSVEHK_	6	0.987735	18.9734	138.73	Ki6028_7	6836	Ki6027_11	5602	0.62067	1.0224	0.8996				1.7169		15.851
295	O14646-2	O14646-2	ATP-dependent helicase CHD1;Chromodomain-helicase-DNA-binding protein 1	CHD1	S	1686	DQRSYGSRSPFEH	_SYGS(ph)RS(ph)PFEHSVEHK_	4	0.921784	10.7363	138.73	Ki6028_7	6836	Ki6027_11	5602	0.6526	0.87122	0.44405
296	O14647	O14647;O14647-2	ATP-dependent helicase CHD2;Chromodomain-helicase-DNA-binding protein 2;ATP-dependent helicase CHD2;Chromodomain-helicase-DNA-binding protein 2	CHD2;CHD2	S	1364	EHGIELSSPRHSD	_LKEEHGIELS(ph)SPRHS(ph)DNPS(ph)EEGEVK_	10	0.507886	0	74.048	Ki6028_8	8825	Ki6026_11	8910		0.16964	0.33576		0.1916			0.15914	1.032
297	O14647	O14647;O14647-2	ATP-dependent helicase CHD2;Chromodomain-helicase-DNA-binding protein 2;ATP-dependent helicase CHD2;Chromodomain-helicase-DNA-binding protein 2	CHD2;CHD2	S	1365	HGIELSSPRHSDN	_LKEEHGIELS(ph)SPRHS(ph)DNPS(ph)EEGEVK_	11	0.507886	0	74.048	Ki6028_8	8825	Ki6026_11	8910			0.33576		0.1916			0.15914	1.032
298	O14647	O14647;O14647-2	ATP-dependent helicase CHD2;Chromodomain-helicase-DNA-binding protein 2;ATP-dependent helicase CHD2;Chromodomain-helicase-DNA-binding protein 2	CHD2;CHD2	S	1369	LSSPRHSDNPSEE	_LKEEHGIELS(ph)SPRHS(ph)DNPS(ph)EEGEVK_	15	0.985075	15.1814	149.97	Ki6028_8	8825	Ki7619_A_04	5725	0.27922		0.30142		0.1916			0.15914	1.032
299	O14647	O14647;O14647-2	ATP-dependent helicase CHD2;Chromodomain-helicase-DNA-binding protein 2;ATP-dependent helicase CHD2;Chromodomain-helicase-DNA-binding protein 2	CHD2;CHD2	S	1373	RHSDNPSEEGEVK	_LKEEHGIELS(ph)SPRHS(ph)DNPS(ph)EEGEVK_	19	0.999154	27.6494	149.97	Ki6028_8	8825	Ki7619_A_04	5725	0.23136	0.16964	0.33576		0.25188			0.15242	0.10071
300	O14662	O14662;O14662-4;O14662-2	Syntaxin-16;Syntaxin-16;Syntaxin-16	STX16;STX16;STX16	S	116	PTLDDSSEEEHAI	_HLNRPTLDDSS(ph)EEEHAIEITTQEITQLFHR_	11	0.807931	6.26136	75.177	Ki7619_A_09	21731	Ki7619_A_09	21731									0.97367
301	O14662	O14662	Syntaxin-16	STX16	S	34	VSSHITSSPLHSR	_QLLAEQVSSHITS(ph)SPLHSR_	13	0.369137	0	88.565	Ki7619_A_04	13765	Ki7616_A_04	12784								1.2058
302	O14662	O14662	Syntaxin-16	STX16	S	35	SSHITSSPLHSRS	_QLLAEQVSSHITS(ph)SPLHSR_	14	0.369137	0	88.565	Ki7619_A_04	13765	Ki7616_A_04	12784						0.51841	7.6145
303	O14681	O14681	Etoposide-induced protein 2.4 homolog;p53-induced gene 8 protein	EI24;PIG8	S	330	FPSPHPSPAKLKA	_TVYLQSALSSSTSAEKFPSPHPS(ph)PAK_	23	0.171533	0.364523	160.53	Ki6027_5	17495	Ki6028_3	5773		0.49013	0.9778			7.8066	3.5032		5.0532
304	O14683	O14683	p53-induced gene 11 protein;Tumor protein p53-inducible protein 11	PIG11;TP53I11	S	14	PLMKKHSQTDLVS	_KHS(ph)QTDLVSR_	3	0.998775	29.115	185.08	Ki7619_A_08	3514	Ki6028_8	3120	2.603	3.1324	8.4018	5.377	3.1105	7.5046	7.6515	5.1485	61.587
305	O14686-3	O14686-3;O14686	ALL1-related protein;Histone-lysine N-methyltransferase MLL2;Lysine N-methyltransferase 2B;Myeloid/lymphoid or mixed-lineage leukemia protein 2;ALL1-related protein;Histone-lysine N-methyltransferase MLL2;Lysine N-methyltransferase 2B;Myeloid/lymphoid or mixed-lineage leukemia protein 2	ALR;KMT2B;MLL2;ALR;KMT2B;MLL2	S	2299	EELGASSPSYGPP	_KEELGASS(ph)PSYGPPNLGFVDSPSSGTHLGGLELK_	8	0.350298	0	113.29	Ki7619_A_04	19367	Ki6028_4	24369			0.21043
306	O14686-3	O14686-3;O14686	ALL1-related protein;Histone-lysine N-methyltransferase MLL2;Lysine N-methyltransferase 2B;Myeloid/lymphoid or mixed-lineage leukemia protein 2;ALL1-related protein;Histone-lysine N-methyltransferase MLL2;Lysine N-methyltransferase 2B;Myeloid/lymphoid or mixed-lineage leukemia protein 2	ALR;KMT2B;MLL2;ALR;KMT2B;MLL2	S	2301	LGASSPSYGPPNL	_KEELGASS(ph)PSYGPPNLGFVDSPSSGTHLGGLELK_	10	0.350298	0	113.29	Ki7619_A_04	19367	Ki6028_4	24369			0.34192
307	O14686-3	O14686-3;O14686	ALL1-related protein;Histone-lysine N-methyltransferase MLL2;Lysine N-methyltransferase 2B;Myeloid/lymphoid or mixed-lineage leukemia protein 2;ALL1-related protein;Histone-lysine N-methyltransferase MLL2;Lysine N-methyltransferase 2B;Myeloid/lymphoid or mixed-lineage leukemia protein 2	ALR;KMT2B;MLL2;ALR;KMT2B;MLL2	S	1801	VGVGRPSFGLGTP	_ALFAVGVGRPS(ph)FGLGTPK_	11	0.5	0	95.264	Ki6027_2	26208	Ki6027_2	26208	0.666	1.9254							2.2068
308	O14686-3	O14686-3;O14686	ALL1-related protein;Histone-lysine N-methyltransferase MLL2;Lysine N-methyltransferase 2B;Myeloid/lymphoid or mixed-lineage leukemia protein 2;ALL1-related protein;Histone-lysine N-methyltransferase MLL2;Lysine N-methyltransferase 2B;Myeloid/lymphoid or mixed-lineage leukemia protein 2	ALR;KMT2B;MLL2;ALR;KMT2B;MLL2	S	4741	QEDRALSPVIPLI	_WEQEDRALS(ph)PVIPLIPR_	9	1	133.857	183.33	Ki7619_A_02	23688	Ki6028_1	27619	0.71756	1.5413	0.48212	0.85671	0.71723	0.88162	0.90625	1.0032	0.95295
309	O14686-3	O14686-3;O14686	ALL1-related protein;Histone-lysine N-methyltransferase MLL2;Lysine N-methyltransferase 2B;Myeloid/lymphoid or mixed-lineage leukemia protein 2;ALL1-related protein;Histone-lysine N-methyltransferase MLL2;Lysine N-methyltransferase 2B;Myeloid/lymphoid or mixed-lineage leukemia protein 2	ALR;KMT2B;MLL2;ALR;KMT2B;MLL2	S	2277	ASEPLLSPPPFGE	_ASEPLLS(ph)PPPFGESRK_	7	0.542804	0.749621	134.25	Ki7619_A_03	15397	Ki6028_3	19372	0.77045	1.2394	0.33481	0.71706	0.64881	0.60644	0.96851	1.3407	0.87881
310	O14686-3	O14686-3;O14686	ALL1-related protein;Histone-lysine N-methyltransferase MLL2;Lysine N-methyltransferase 2B;Myeloid/lymphoid or mixed-lineage leukemia protein 2;ALL1-related protein;Histone-lysine N-methyltransferase MLL2;Lysine N-methyltransferase 2B;Myeloid/lymphoid or mixed-lineage leukemia protein 2	ALR;KMT2B;MLL2;ALR;KMT2B;MLL2	S	3202	AHLLTPSPLSGPG	_ASFGATGGPPAHLLT(ph)PS(ph)PLSGPGGSSLLEK_	17	0.851394	12.453	109.53	Ki7619_A_01	22660	Ki6026_1	26529	0.71914	1.6117	0.50944	1.3148	0.7783	0.33991			0.37086
311	O14686-3	O14686-3;O14686	ALL1-related protein;Histone-lysine N-methyltransferase MLL2;Lysine N-methyltransferase 2B;Myeloid/lymphoid or mixed-lineage leukemia protein 2;ALL1-related protein;Histone-lysine N-methyltransferase MLL2;Lysine N-methyltransferase 2B;Myeloid/lymphoid or mixed-lineage leukemia protein 2	ALR;KMT2B;MLL2;ALR;KMT2B;MLL2	S	1876	GEGMLSSDLDRIS	_ASPVPSDPEKPGTPGEGM(ox)LSS(ph)DLDRISTEELPK_	21	0.381091	0.693768	51.539	Ki7619_A_03	18407	Ki7618_A_03	18332
312	O14686-3	O14686-3;O14686	ALL1-related protein;Histone-lysine N-methyltransferase MLL2;Lysine N-methyltransferase 2B;Myeloid/lymphoid or mixed-lineage leukemia protein 2;ALL1-related protein;Histone-lysine N-methyltransferase MLL2;Lysine N-methyltransferase 2B;Myeloid/lymphoid or mixed-lineage leukemia protein 2	ALR;KMT2B;MLL2;ALR;KMT2B;MLL2	S	1837	DIADEESRGLEGK	_GDDGPDIADEES(ph)RGLEGK_	12	1	76.3575	118.72	Ki7619_A_01	9818	Ki6027_2	10604	0.28461	1.1327	0.90091						0.49116
313	O14686-3	O14686-3;O14686	ALL1-related protein;Histone-lysine N-methyltransferase MLL2;Lysine N-methyltransferase 2B;Myeloid/lymphoid or mixed-lineage leukemia protein 2;ALL1-related protein;Histone-lysine N-methyltransferase MLL2;Lysine N-methyltransferase 2B;Myeloid/lymphoid or mixed-lineage leukemia protein 2	ALR;KMT2B;MLL2;ALR;KMT2B;MLL2	S	1671	KLEGPVSPDVEPG	_LEGPVS(ph)PDVEPGKEETEESKK_	6	0.999923	41.1599	132.84	Ki7619_A_04	8536	Ki7617_A_02	9541	0.43191	0.5396	0.29682	0.71816	0.80557	0.77255	0.46089	0.71179	1.0443
314	O14686-3	O14686-3;O14686	ALL1-related protein;Histone-lysine N-methyltransferase MLL2;Lysine N-methyltransferase 2B;Myeloid/lymphoid or mixed-lineage leukemia protein 2;ALL1-related protein;Histone-lysine N-methyltransferase MLL2;Lysine N-methyltransferase 2B;Myeloid/lymphoid or mixed-lineage leukemia protein 2	ALR;KMT2B;MLL2;ALR;KMT2B;MLL2	S	4852	KGLEGKSPDTGPD	_GLEGKS(ph)PDTGPDWLK_	6	0.999438	32.5032	205.28	Ki7619_A_03	14346	Ki7619_A_02	15064	0.95415	0.47256	0.85198	0.66122	0.56851	0.38404	0.61014	0.73685	0.61524
315	O14686-3	O14686-3;O14686	ALL1-related protein;Histone-lysine N-methyltransferase MLL2;Lysine N-methyltransferase 2B;Myeloid/lymphoid or mixed-lineage leukemia protein 2;ALL1-related protein;Histone-lysine N-methyltransferase MLL2;Lysine N-methyltransferase 2B;Myeloid/lymphoid or mixed-lineage leukemia protein 2	ALR;KMT2B;MLL2;ALR;KMT2B;MLL2	S	2242	TPRHQPSTPDPFL	_HQPS(ph)TPDPFLKPR_	4	0.943876	12.2577	136.38	Ki7619_A_06	10065	Ki7619_A_06	10065	1.2502	1.8747	0.29942	0.75603	1.3284	1.5517	2.2423	0.9425	1.7078
316	O14686-3	O14686-3;O14686	ALL1-related protein;Histone-lysine N-methyltransferase MLL2;Lysine N-methyltransferase 2B;Myeloid/lymphoid or mixed-lineage leukemia protein 2;ALL1-related protein;Histone-lysine N-methyltransferase MLL2;Lysine N-methyltransferase 2B;Myeloid/lymphoid or mixed-lineage leukemia protein 2	ALR;KMT2B;MLL2;ALR;KMT2B;MLL2	S	4825	EVLFPESPARAGT	_IPNSYEVLFPES(ph)PARAGTEPK_	12	0.999847	39.4384	89.831	Ki6026_2	21265	Ki6026_2	21265	1.517
317	O14686-3	O14686-3;O14686	ALL1-related protein;Histone-lysine N-methyltransferase MLL2;Lysine N-methyltransferase 2B;Myeloid/lymphoid or mixed-lineage leukemia protein 2;ALL1-related protein;Histone-lysine N-methyltransferase MLL2;Lysine N-methyltransferase 2B;Myeloid/lymphoid or mixed-lineage leukemia protein 2	ALR;KMT2B;MLL2;ALR;KMT2B;MLL2	S	45	GEVSVLSSGSPRL	_LAGEDKDSEPAADGPAASEDPSATESDLPNPHVGEVSVLS(ph)SGSPR_	40	0.294098	0	38.985	Ki6026_3	19766	Ki6026_3	19766
318	O14686-3	O14686-3;O14686	ALL1-related protein;Histone-lysine N-methyltransferase MLL2;Lysine N-methyltransferase 2B;Myeloid/lymphoid or mixed-lineage leukemia protein 2;ALL1-related protein;Histone-lysine N-methyltransferase MLL2;Lysine N-methyltransferase 2B;Myeloid/lymphoid or mixed-lineage leukemia protein 2	ALR;KMT2B;MLL2;ALR;KMT2B;MLL2	S	46	EVSVLSSGSPRLQ	_LAGEDKDSEPAADGPAASEDPSATESDLPNPHVGEVSVLS(ph)SGSPR_	41	0.294098	0	38.985	Ki6026_3	19766	Ki6026_3	19766
319	O14686-3	O14686-3;O14686	ALL1-related protein;Histone-lysine N-methyltransferase MLL2;Lysine N-methyltransferase 2B;Myeloid/lymphoid or mixed-lineage leukemia protein 2;ALL1-related protein;Histone-lysine N-methyltransferase MLL2;Lysine N-methyltransferase 2B;Myeloid/lymphoid or mixed-lineage leukemia protein 2	ALR;KMT2B;MLL2;ALR;KMT2B;MLL2	S	48	SVLSSGSPRLQET	_LAGEDKDSEPAADGPAASEDPSATESDLPNPHVGEVSVLS(ph)SGSPR_	43	0.294098	0	38.985	Ki6026_3	19766	Ki6026_3	19766
320	O14686-3	O14686-3;O14686	ALL1-related protein;Histone-lysine N-methyltransferase MLL2;Lysine N-methyltransferase 2B;Myeloid/lymphoid or mixed-lineage leukemia protein 2;ALL1-related protein;Histone-lysine N-methyltransferase MLL2;Lysine N-methyltransferase 2B;Myeloid/lymphoid or mixed-lineage leukemia protein 2	ALR;KMT2B;MLL2;ALR;KMT2B;MLL2	S	1606	LRNLTMSPLHKRR	_NLTM(ox)S(ph)PLHK_	5	0.999999	59.0161	170.47	Ki7615_A_02	4878	Ki7615_A_02	4878	1.0237	0.98586	0.28051	1.987	1.4551	2.6855	1.2978	2.3141	1.2006
321	O14686-3	O14686-3;O14686	ALL1-related protein;Histone-lysine N-methyltransferase MLL2;Lysine N-methyltransferase 2B;Myeloid/lymphoid or mixed-lineage leukemia protein 2;ALL1-related protein;Histone-lysine N-methyltransferase MLL2;Lysine N-methyltransferase 2B;Myeloid/lymphoid or mixed-lineage leukemia protein 2	ALR;KMT2B;MLL2;ALR;KMT2B;MLL2	S	4013	KPLQHFSSPGALG	_PLQHFS(ph)SPGALGPTLLLTGK_	6	0.5	0	77.468	Ki6026_2	25823	Ki6026_2	25823	0.80963
322	O14686-3	O14686-3;O14686	ALL1-related protein;Histone-lysine N-methyltransferase MLL2;Lysine N-methyltransferase 2B;Myeloid/lymphoid or mixed-lineage leukemia protein 2;ALL1-related protein;Histone-lysine N-methyltransferase MLL2;Lysine N-methyltransferase 2B;Myeloid/lymphoid or mixed-lineage leukemia protein 2	ALR;KMT2B;MLL2;ALR;KMT2B;MLL2	S	4014	PLQHFSSPGALGP	_PLQHFS(ph)SPGALGPTLLLTGK_	7	0.5	0	77.468	Ki6026_2	25823	Ki6026_2	25823	0.80963
323	O14686-3	O14686-3;O14686	ALL1-related protein;Histone-lysine N-methyltransferase MLL2;Lysine N-methyltransferase 2B;Myeloid/lymphoid or mixed-lineage leukemia protein 2;ALL1-related protein;Histone-lysine N-methyltransferase MLL2;Lysine N-methyltransferase 2B;Myeloid/lymphoid or mixed-lineage leukemia protein 2	ALR;KMT2B;MLL2;ALR;KMT2B;MLL2	S	4362	PPPGRVSPAAAQL	_PQGPTLEPPPGRVS(ph)PAAAQLADTLFSK_	14	0.907511	11.1657	90.308	Ki7619_A_02	23938	Ki7619_A_02	23938		0.61943		1.0078	0.68089	0.88126	1.7584	1.3861	0.8362
324	O14686-3	O14686-3;O14686	ALL1-related protein;Histone-lysine N-methyltransferase MLL2;Lysine N-methyltransferase 2B;Myeloid/lymphoid or mixed-lineage leukemia protein 2;ALL1-related protein;Histone-lysine N-methyltransferase MLL2;Lysine N-methyltransferase 2B;Myeloid/lymphoid or mixed-lineage leukemia protein 2	ALR;KMT2B;MLL2;ALR;KMT2B;MLL2	S	1180	QTAGQGSPCEEQE	_QTAGQGS(ph)PCEEQEEPRAPVAPTPPTLIK_	7	0.917971	10.4888	65.901	Ki6028_2	17125	Ki6028_2	17125	1.1229	0.76216	0.40657	0.7356		0.55499	0.71246	0.71713	0.55354
325	O14686-3	O14686-3;O14686	ALL1-related protein;Histone-lysine N-methyltransferase MLL2;Lysine N-methyltransferase 2B;Myeloid/lymphoid or mixed-lineage leukemia protein 2;ALL1-related protein;Histone-lysine N-methyltransferase MLL2;Lysine N-methyltransferase 2B;Myeloid/lymphoid or mixed-lineage leukemia protein 2	ALR;KMT2B;MLL2;ALR;KMT2B;MLL2	S	2643	QRSGITSPVEKRE	_SGITS(ph)PVEK_	5	0.997941	26.856	128.27	Ki7618_A_01	6265	Ki7615_A_01	6819	0.53584	0.82118	0.40707		0.73871	1.227	0.96238	1.541	1.0209
326	O14686-3	O14686-3;O14686	ALL1-related protein;Histone-lysine N-methyltransferase MLL2;Lysine N-methyltransferase 2B;Myeloid/lymphoid or mixed-lineage leukemia protein 2;ALL1-related protein;Histone-lysine N-methyltransferase MLL2;Lysine N-methyltransferase 2B;Myeloid/lymphoid or mixed-lineage leukemia protein 2	ALR;KMT2B;MLL2;ALR;KMT2B;MLL2	S	3133	EGGRHPSPCQFTI	_VEEGGRHPS(ph)PCQFTIATPK_	9	0.99957	33.7813	118.19	Ki7619_A_05	10312	Ki7619_A_05	10312	1.1083	1.5738	0.45993	3.0931	1.7569		2.2428	5.9766	1.1222
327	O14713	O14713;O14713-2	Integrin beta-1-binding protein 1;Integrin cytoplasmic domain-associated protein 1;Integrin beta-1-binding protein 1;Integrin cytoplasmic domain-associated protein 1	ICAP1;ITGB1BP1;ICAP1;ITGB1BP1	S	12	KKRHSSSSSQSSE	_RHSSS(ph)SSQSSEISTK_	5	0.286498	0	56.569	Ki7618_A_08	1767	Ki7618_A_08	1767
328	O14713	O14713;O14713-2	Integrin beta-1-binding protein 1;Integrin cytoplasmic domain-associated protein 1;Integrin beta-1-binding protein 1;Integrin cytoplasmic domain-associated protein 1	ICAP1;ITGB1BP1;ICAP1;ITGB1BP1	S	13	KRHSSSSSQSSEI	_RHSSS(ph)SSQSSEISTK_	6	0.286498	0	56.569	Ki7618_A_08	1767	Ki7618_A_08	1767
329	O14713	O14713;O14713-2	Integrin beta-1-binding protein 1;Integrin cytoplasmic domain-associated protein 1;Integrin beta-1-binding protein 1;Integrin cytoplasmic domain-associated protein 1	ICAP1;ITGB1BP1;ICAP1;ITGB1BP1	S	14	RHSSSSSQSSEIS	_RHSSS(ph)SSQSSEISTK_	7	0.286498	0	56.569	Ki7618_A_08	1767	Ki7618_A_08	1767
330	O14713	O14713;O14713-2	Integrin beta-1-binding protein 1;Integrin cytoplasmic domain-associated protein 1;Integrin beta-1-binding protein 1;Integrin cytoplasmic domain-associated protein 1	ICAP1;ITGB1BP1;ICAP1;ITGB1BP1	S	41	RSSTVASLDTDST	_SSTVAS(ph)LDTDSTK_	6	0.999889	39.6322	164.68	Ki7619_A_01	7453	Ki7616_A_01	7318				7.0446	1.7198	0.60969	0.082167	4.5415	7.4234
331	O14733-2	O14733-2;O14733-3;O14733-4;O14733	c-Jun N-terminal kinase kinase 2;Dual specificity mitogen-activated protein kinase kinase 7;JNK-activating kinase 2;MAPK/ERK kinase 7;c-Jun N-terminal kinase kinase 2;Dual specificity mitogen-activated protein kinase kinase 7;JNK-activating kinase 2;MAPK/ERK kinase 7;c-Jun N-terminal kinase kinase 2;Dual specificity mitogen-activated protein kinase kinase 7;JNK-activating kinase 2;MAPK/ERK kinase…	JNKK2;MAP2K7;MEK7;MKK7;PRKMK7;JNKK2;MAP2K7;MEK7;MKK7;PRKMK7;JNKK2;MAP2K7;MEK7;MKK7;PRKMK7;JNKK2;MAP2K7;MEK7;MKK7;PRKMK7	S	421	NKLLEHSFIKRYE	_LLEHS(ph)FIK_	5	1	103.833	120.15	Ki6027_3	13358	Ki6027_2	13216		0.59617
332	O14733-2	O14733-2;O14733-3;O14733-4;O14733	c-Jun N-terminal kinase kinase 2;Dual specificity mitogen-activated protein kinase kinase 7;JNK-activating kinase 2;MAPK/ERK kinase 7;c-Jun N-terminal kinase kinase 2;Dual specificity mitogen-activated protein kinase kinase 7;JNK-activating kinase 2;MAPK/ERK kinase 7;c-Jun N-terminal kinase kinase 2;Dual specificity mitogen-activated protein kinase kinase 7;JNK-activating kinase 2;MAPK/ERK kinase…	JNKK2;MAP2K7;MEK7;MKK7;PRKMK7;JNKK2;MAP2K7;MEK7;MKK7;PRKMK7;JNKK2;MAP2K7;MEK7;MKK7;PRKMK7;JNKK2;MAP2K7;MEK7;MKK7;PRKMK7	S	61	SPSSESSPQHPTP	_SPSSESS(ph)PQHPTPPARPR_	7	0.756134	6.8301	66.893	Ki6027_7	3735	Ki6027_7	3735	1.731	0.73053	1.064
333	O14733-2	O14733-2;O14733-3;O14733-4;O14733	c-Jun N-terminal kinase kinase 2;Dual specificity mitogen-activated protein kinase kinase 7;JNK-activating kinase 2;MAPK/ERK kinase 7;c-Jun N-terminal kinase kinase 2;Dual specificity mitogen-activated protein kinase kinase 7;JNK-activating kinase 2;MAPK/ERK kinase 7;c-Jun N-terminal kinase kinase 2;Dual specificity mitogen-activated protein kinase kinase 7;JNK-activating kinase 2;MAPK/ERK kinase…	JNKK2;MAP2K7;MEK7;MKK7;PRKMK7;JNKK2;MAP2K7;MEK7;MKK7;PRKMK7;JNKK2;MAP2K7;MEK7;MKK7;PRKMK7;JNKK2;MAP2K7;MEK7;MKK7;PRKMK7	S	446	VMAKTESPRTSGV	_T(ph)ESPRTSGVLSQPHLPFFR_	3	0.495828	0	114.99	Ki7619_A_04	17940	Ki6027_5	23093		2.1302			5.8697	1.5416	7.0838	8.4793
334	O14745	O14745	Ezrin-radixin-moesin-binding phosphoprotein 50;Na(+)/H(+) exchange regulatory cofactor NHE-RF1;Regulatory cofactor of Na(+)/H(+) exchanger;Sodium-hydrogen exchanger regulatory factor 1;Solute carrier family 9 isoform A3 regulatory factor 1	NHERF;NHERF1;SLC9A3R1	S	269	EIQKENSREALAE	_ENS(ph)REALAEAALESPRPALVR_	3	0.999938	42.0981	152.71	Ki7619_A_07	14570	Ki6027_5	18875	0.93214	2.2857	0.80009	1.8898	2.9066	2.4315	1.8237	2.4979	0.50216
335	O14745	O14745	Ezrin-radixin-moesin-binding phosphoprotein 50;Na(+)/H(+) exchange regulatory cofactor NHE-RF1;Regulatory cofactor of Na(+)/H(+) exchanger;Sodium-hydrogen exchanger regulatory factor 1;Solute carrier family 9 isoform A3 regulatory factor 1	NHERF;NHERF1;SLC9A3R1	S	170	YGFNLHSDKSKPG	_KGPSGYGFNLHS(ph)DK_	12	0.999995	54.7813	95.57	Ki6028_8	9566	Ki6026_7	10566			0.19843
336	O14745	O14745	Ezrin-radixin-moesin-binding phosphoprotein 50;Na(+)/H(+) exchange regulatory cofactor NHE-RF1;Regulatory cofactor of Na(+)/H(+) exchanger;Sodium-hydrogen exchanger regulatory factor 1;Solute carrier family 9 isoform A3 regulatory factor 1	NHERF;NHERF1;SLC9A3R1	S	302	ELNSQDSPPKQDS	_SASSDTSEELNSQDS(ph)PPKQDSTAPSSTSSSDPILDFNISLAM(ox)AK_	15	0.233846	0	229.4	Ki7616_A_01	23214	Ki7615_A_01	7489
337	O14745	O14745	Ezrin-radixin-moesin-binding phosphoprotein 50;Na(+)/H(+) exchange regulatory cofactor NHE-RF1;Regulatory cofactor of Na(+)/H(+) exchanger;Sodium-hydrogen exchanger regulatory factor 1;Solute carrier family 9 isoform A3 regulatory factor 1	NHERF;NHERF1;SLC9A3R1	S	308	SPPKQDSTAPSST	_SASSDTSEELNSQDS(ph)PPKQDSTAPSSTSSSDPILDFNISLAM(ox)AK_	21	0.233846	0	35.969	Ki7616_A_01	23214	Ki6028_1	27520
338	O14757	O14757	Serine/threonine-protein kinase Chk1	CHEK1;CHK1	S	301	QSNLDFSPVNSAS	_HIQSNLDFS(ph)PVNSASSEENVK_	9	0.953053	16.2193	123.61	Ki7619_A_03	13453	Ki6027_3	16402	25.135	1.8688	1.5667				12.973	42.913	10.124
339	O14757	O14757	Serine/threonine-protein kinase Chk1	CHEK1;CHK1	S	280	KRPRVTSGGVSES	_VTS(ph)GGVSESPSGFSK_	3	0.953848	13.1539	137.21	Ki7618_A_01	7786	Ki7617_A_01	8057				0.38505	11.026	13.256	4.9286	2.3427
340	O14776	O14776;O14776-2	TATA box-binding protein-associated factor 2S;Transcription elongation regulator 1;Transcription factor CA150;TATA box-binding protein-associated factor 2S;Transcription elongation regulator 1;Transcription factor CA150	CA150;TAF2S;TCERG1;CA150;TAF2S;TCERG1	S	834	KAVDSSSMREDLF	_AVDSSS(ph)MREDLFK_	6	0.503458	0.77811	110.51	Ki7619_A_02	14983	Ki7619_A_02	13936		0.34271	0.50899				2.8515	0.77145	0.25819
341	O14818	O14818	Proteasome subunit alpha type-7;Proteasome subunit RC6-1;Proteasome subunit XAPC7	HSPC;PSMA7	S	2	_____MSYDRAIT	_(ac)S(ph)YDRAITVFSPDGHLFQVEYAQEAVKK_	1	0.448308	0.40136	77.322	Ki7618_A_04	20645	Ki6026_4	25997	0.48976	1.8003	2.4984	6.6477	4.1021	2.3775	0.73603	2.7235	2.7329
342	O14828	O14828	Secretory carrier-associated membrane protein 3	C1orf3;PROPIN1;SCAMP3	S	32	VIQHRPSRQYATL	_DGGNPFAEPSELDNPFQDPAVIQHRPS(ph)RQYATLDVYNPFETR_	27	0.383884	0	94.259	Ki7619_A_04	22331	Ki7619_A_03	20362	1.3285	0.70485	1.1701	0.41754	0.74255	1.5348	1.1476		0.56644
343	O14828	O14828;O14828-2	Secretory carrier-associated membrane protein 3;Secretory carrier-associated membrane protein 3	C1orf3;PROPIN1;SCAMP3;C1orf3;PROPIN1;SCAMP3	S	76	QPSRKLSPTEPKN	_KLS(ph)PTEPK_	3	0.990405	20.1375	149.82	Ki7619_A_03	3550	Ki6028_3	3369	1.2576	1.7161	1.2303	1.7993	0.92993	0.54591	0.92477	0.92342	3.0396
344	O14828	O14828;O14828-2	Secretory carrier-associated membrane protein 3;Secretory carrier-associated membrane protein 3	C1orf3;PROPIN1;SCAMP3;C1orf3;PROPIN1;SCAMP3	S	87	KNYGSYSTQASAA	_NYGSYS(ph)TQASAAAATAELLK_	6	0.335065	0	99.569	Ki7619_A_01	19408	Ki7619_A_01	19408
345	O14867	O14867	BTB and CNC homolog 1;HA2303;Transcription regulator protein BACH1	BACH1	S	196	QGNAKASPPLQDS	_AS(ph)PPLQDSASQTYESMCLEK_	2	0.999952	43.3505	119.38	Ki6028_1	19780	Ki6028_1	19780			0.59317
346	O14867	O14867	BTB and CNC homolog 1;HA2303;Transcription regulator protein BACH1	BACH1	S	445	GIRISESPEPGQR	_ISES(ph)PEPGQR_	4	0.99998	46.9244	124.67	Ki7619_A_01	3688	Ki7619_A_01	3688	8.8371	3.2779	7.2243						3.0304
347	O14867	O14867	BTB and CNC homolog 1;HA2303;Transcription regulator protein BACH1	BACH1	S	364	EKTFGESQDLPLK	_TFGES(ph)QDLPLK_	5	1	64.8833	98.156	Ki6028_1	18650	Ki6028_1	18650			1.6591
348	O14874	O14874	[3-methyl-2-oxobutanoate dehydrogenase [lipoamide]] kinase, mitochondrial;Branched-chain alpha-ketoacid dehydrogenase kinase	BCKDK	S	31	LALRARSTSATDT	_S(ph)TSATDTHHVEMARER_	1	0.436754	0	179.67	Ki7618_A_09	4673	Ki6027_6	3663	0.18099	0.49797	0.20175	0.56302	0.39437	0.24722	0.52448	0.29511	0.49886
349	O14893	O14893;O14893-2;O14893-3	Component of gems 2;Gemin-2;Survival of motor neuron protein-interacting protein 1;Component of gems 2;Gemin-2;Survival of motor neuron protein-interacting protein 1;Component of gems 2;Gemin-2;Survival of motor neuron protein-interacting protein 1	GEMIN2;SIP1;GEMIN2;SIP1;GEMIN2;SIP1	S	81	KLKRKQSVNISLS	_RKQS(ph)VNISLSGCQPAPEGYSPTLQWQQQQVAQFSTVR_	4	0.979029	18.8692	67.033	Ki7619_A_05	18117	Ki7619_A_05	18117		1.3511			0.93931			5.7588	1.0015
350	O14920	O14920	I-kappa-B kinase 2;Inhibitor of nuclear factor kappa-B kinase subunit beta;Nuclear factor NF-kappa-B inhibitor kinase beta	IKBKB;IKKB	S	672	RGPVSGSPDSMNA	_VRGPVSGS(ph)PDSM(ox)NASR_	8	0.937164	11.7843	206.43	Ki7614_A_03	4023	Ki6028_4	6384	0.29065	0.8562	2.686	1.6602	0.77531		1.1215	1.7854	5.2456
351	O14924	O14924;O14924-4	Regulator of G-protein signaling 12;Regulator of G-protein signaling 12	RGS12;RGS12	S	16	RPLPGPSPPRVRS	_RPLPGPS(ph)PPRVR_	7	1	95.0939	95.094	Ki6028_8	8687	Ki6028_8	8687		1.9366	0.44177
352	O14933	O14933	Retinoic acid-induced gene B protein;UbcH8;Ubiquitin carrier protein L6;Ubiquitin/ISG15-conjugating enzyme E2 L6;Ubiquitin-protein ligase L6	UBCH8;UBE2L6	S	26	PYLRNLSSDDANV	_NLS(ph)SDDANVLVWHALLLPDQPPYHLK_	3	0.783161	5.57716	130.37	Ki7619_A_04	22706	Ki6026_4	26783	0.11872	0.14359	0.10699			2.136	1.2922		0.25851
353	O14950	O14950;P19105;P24844	MLC-2A;Myosin regulatory light chain 12B;Myosin regulatory light chain 20 kDa;Myosin regulatory light chain 2-B, smooth muscle isoform;Myosin regulatory light chain MRLC2;SHUJUN-1;MLC-2B;Myosin regulatory light chain 12A;Myosin regulatory light chain 2, nonsarcomeric;Myosin regulatory light chain MRLC3;Myosin RLC;20 kDa myosin light chain;MLC-2C;Myosin regulatory light chain 2, smooth muscle isof…	MRLC2;MYL12B;MYLC2B;MLCB;MRLC3;MYL12A;RLC;MLC2;MRLC1;MYL9;MYRL2	S	20	RPQRATSNVFAMF	_ATS(ph)NVFAMFDQSQIQEFK_	3	0.881445	8.71277	216.17	Ki7619_A_01	25283	Ki6026_1	26943	1.428	4.0978	1.172	0.75783	1.1309	0.49051	0.39077	4.7224	0.74218
354	O14974	O14974;O14974-3;O14974-4;O14974-2	Myosin phosphatase-targeting subunit 1;Protein phosphatase 1 regulatory subunit 12A;Protein phosphatase myosin-binding subunit;Myosin phosphatase-targeting subunit 1;Protein phosphatase 1 regulatory subunit 12A;Protein phosphatase myosin-binding subunit;Myosin phosphatase-targeting subunit 1;Protein phosphatase 1 regulatory subunit 12A;Protein phosphatase myosin-binding subunit;Myosin phosphatase…	MBS;MYPT1;PPP1R12A;MBS;MYPT1;PPP1R12A;MBS;MYPT1;PPP1R12A;MBS;MYPT1;PPP1R12A	S	422	TTATKISPKEEER	_KFPTTATKIS(ph)PK_	10	0.985209	18.537	70.089	Ki7617_A_06	6172	Ki7616_A_06	5339	3.0084	5.5779	1.1789				4.3353
355	O14974	O14974;O14974-3;O14974-4;O14974-2	Myosin phosphatase-targeting subunit 1;Protein phosphatase 1 regulatory subunit 12A;Protein phosphatase myosin-binding subunit;Myosin phosphatase-targeting subunit 1;Protein phosphatase 1 regulatory subunit 12A;Protein phosphatase myosin-binding subunit;Myosin phosphatase-targeting subunit 1;Protein phosphatase 1 regulatory subunit 12A;Protein phosphatase myosin-binding subunit;Myosin phosphatase…	MBS;MYPT1;PPP1R12A;MBS;MYPT1;PPP1R12A;MBS;MYPT1;PPP1R12A;MBS;MYPT1;PPP1R12A	S	299	EKRDKKSPLIEST	_KS(ph)PLIESTANM(ox)DNNQSQK_	2	0.999989	49.8807	185.85	Ki7616_A_02	4302	Ki7619_A_02	7850	2.5094	3.5626			1.7293	0.3782		2.0967	4.1904
356	O14974	O14974;O14974-3;O14974-4;O14974-2	Myosin phosphatase-targeting subunit 1;Protein phosphatase 1 regulatory subunit 12A;Protein phosphatase myosin-binding subunit;Myosin phosphatase-targeting subunit 1;Protein phosphatase 1 regulatory subunit 12A;Protein phosphatase myosin-binding subunit;Myosin phosphatase-targeting subunit 1;Protein phosphatase 1 regulatory subunit 12A;Protein phosphatase myosin-binding subunit;Myosin phosphatase…	MBS;MYPT1;PPP1R12A;MBS;MYPT1;PPP1R12A;MBS;MYPT1;PPP1R12A;MBS;MYPT1;PPP1R12A	S	995	ALERRISEMEEEL	_RIS(ph)EM(ox)EEELK_	3	1	99.2826	143.24	Ki6027_3	6015	Ki6026_3	13099	1.4258	0.31927	0.83445						1.3253
357	O14974	O14974;O14974-3;O14974-4;O14974-2	Myosin phosphatase-targeting subunit 1;Protein phosphatase 1 regulatory subunit 12A;Protein phosphatase myosin-binding subunit;Myosin phosphatase-targeting subunit 1;Protein phosphatase 1 regulatory subunit 12A;Protein phosphatase myosin-binding subunit;Myosin phosphatase-targeting subunit 1;Protein phosphatase 1 regulatory subunit 12A;Protein phosphatase myosin-binding subunit;Myosin phosphatase…	MBS;MYPT1;PPP1R12A;MBS;MYPT1;PPP1R12A;MBS;MYPT1;PPP1R12A;MBS;MYPT1;PPP1R12A	S	509	RRLASTSDIEEKE	_RLAST(ph)SDIEEK_	6	0.439747	0	147.24	Ki7619_A_03	6571	Ki6028_3	6021
358	O14974	O14974;O14974-3;O14974-4;O14974-2	Myosin phosphatase-targeting subunit 1;Protein phosphatase 1 regulatory subunit 12A;Protein phosphatase myosin-binding subunit;Myosin phosphatase-targeting subunit 1;Protein phosphatase 1 regulatory subunit 12A;Protein phosphatase myosin-binding subunit;Myosin phosphatase-targeting subunit 1;Protein phosphatase 1 regulatory subunit 12A;Protein phosphatase myosin-binding subunit;Myosin phosphatase…	MBS;MYPT1;PPP1R12A;MBS;MYPT1;PPP1R12A;MBS;MYPT1;PPP1R12A;MBS;MYPT1;PPP1R12A	S	472	GVTRSASSPRLSS	_SAS(ph)SPRLSSSLDNK_	3	0.96065	14.8768	184.21	Ki7619_A_02	6847	Ki7616_A_02	5848	4.2114	3.3171	2.5871	4.9779	4.0944	3.0706	3.9232	8.8309	2.1341
359	O14974	O14974;O14974-3;O14974-4;O14974-2	Myosin phosphatase-targeting subunit 1;Protein phosphatase 1 regulatory subunit 12A;Protein phosphatase myosin-binding subunit;Myosin phosphatase-targeting subunit 1;Protein phosphatase 1 regulatory subunit 12A;Protein phosphatase myosin-binding subunit;Myosin phosphatase-targeting subunit 1;Protein phosphatase 1 regulatory subunit 12A;Protein phosphatase myosin-binding subunit;Myosin phosphatase…	MBS;MYPT1;PPP1R12A;MBS;MYPT1;PPP1R12A;MBS;MYPT1;PPP1R12A;MBS;MYPT1;PPP1R12A	S	908	DSLLGRSGSYSYL	_S(ph)GSYSYLEERKPYSSR_	1	0.499594	0	147.72	Ki7614_A_04	8865	Ki7619_A_02	8347					7.0115	2.8143			3.4803
360	O14974	O14974;O14974-3;O14974-4;O14974-2	Myosin phosphatase-targeting subunit 1;Protein phosphatase 1 regulatory subunit 12A;Protein phosphatase myosin-binding subunit;Myosin phosphatase-targeting subunit 1;Protein phosphatase 1 regulatory subunit 12A;Protein phosphatase myosin-binding subunit;Myosin phosphatase-targeting subunit 1;Protein phosphatase 1 regulatory subunit 12A;Protein phosphatase myosin-binding subunit;Myosin phosphatase…	MBS;MYPT1;PPP1R12A;MBS;MYPT1;PPP1R12A;MBS;MYPT1;PPP1R12A;MBS;MYPT1;PPP1R12A	S	910	LLGRSGSYSYLEE	_S(ph)GSYSYLEERKPYSSR_	3	0.499594	0	147.72	Ki7614_A_04	8865	Ki7619_A_02	8347	7.701	6.7007	5.1082	8.9186	2.5242	3.8631	3.1397	12.621	3.2148
361	O14974	O14974;O14974-3;O14974-4;O14974-2	Myosin phosphatase-targeting subunit 1;Protein phosphatase 1 regulatory subunit 12A;Protein phosphatase myosin-binding subunit;Myosin phosphatase-targeting subunit 1;Protein phosphatase 1 regulatory subunit 12A;Protein phosphatase myosin-binding subunit;Myosin phosphatase-targeting subunit 1;Protein phosphatase 1 regulatory subunit 12A;Protein phosphatase myosin-binding subunit;Myosin phosphatase…	MBS;MYPT1;PPP1R12A;MBS;MYPT1;PPP1R12A;MBS;MYPT1;PPP1R12A;MBS;MYPT1;PPP1R12A	S	871	NEQEQQSDTEEGS	_STGVSFWTQDSDENEQEQQS(ph)DTEEGSNKK_	20	0.789941	5.78215	86.617	Ki7619_A_02	14489	Ki7619_A_02	14489	1.0507	0.7669	0.72081	1.4214	2.9963	1.3994	0.38453	2.4476	1.4186
362	O14974	O14974;O14974-3;O14974-4;O14974-2	Myosin phosphatase-targeting subunit 1;Protein phosphatase 1 regulatory subunit 12A;Protein phosphatase myosin-binding subunit;Myosin phosphatase-targeting subunit 1;Protein phosphatase 1 regulatory subunit 12A;Protein phosphatase myosin-binding subunit;Myosin phosphatase-targeting subunit 1;Protein phosphatase 1 regulatory subunit 12A;Protein phosphatase myosin-binding subunit;Myosin phosphatase…	MBS;MYPT1;PPP1R12A;MBS;MYPT1;PPP1R12A;MBS;MYPT1;PPP1R12A;MBS;MYPT1;PPP1R12A	S	445	GLRKTGSYGALAE	_TGS(ph)YGALAEITASK_	3	0.98629	18.5697	201.48	Ki7619_A_04	16249	Ki7615_A_01	17043	5.0897	3.4728		6.9896	3.6238	3.6514	2.8444	7.2475	1.837
363	O14976	O14976	Cyclin-G-associated kinase	GAK	S	1154	NYASNFSVIGARE	_ACTQPRPNYASNFS(ph)VIGAR_	14	0.999672	34.8469	103.1	Ki6027_3	16297	Ki6027_3	16297		0.30193
364	O14976	O14976	Cyclin-G-associated kinase	GAK	S	1168	RGVRAPSFAQKPK	_GVRAPS(ph)FAQKPK_	6	1	72.0892	76.049	Ki6027_7	6472	Ki6027_5	24084		0.15089
365	O14976	O14976	Cyclin-G-associated kinase	GAK	S	1185	DFEDLLSNQGFSS	_VSENDFEDLLS(ph)NQGFSSRSDKK_	11	0.442318	0	76.049	Ki6027_5	22428	Ki6027_5	24084
366	O14976	O14976	Cyclin-G-associated kinase	GAK	S	1190	LSNQGFSSRSDKK	_VSENDFEDLLS(ph)NQGFSSRSDKK_	16	0.442318	0	76.049	Ki6027_5	22428	Ki6027_5	24084
367	O14976	O14976	Cyclin-G-associated kinase	GAK	S	826	MEDRDESEVSDEG	_ESESALM(ox)EDRDES(ph)EVS(ph)DEGGSPISSEGQEPR_	13	0.839603	9.94119	76.956	Ki6027_1	13690	Ki6027_1	13690	0.9074	0.64993	2.5389						1.324
368	O14976	O14976	Cyclin-G-associated kinase	GAK	S	829	RDESEVSDEGGSP	_ESESALM(ox)EDRDES(ph)EVS(ph)DEGGSPISSEGQEPR_	16	0.969407	17.1195	76.956	Ki6027_1	13690	Ki6027_1	13690	0.48567	0.65115							1.324
369	O14976	O14976	Cyclin-G-associated kinase	GAK	S	778	EAEPTDSDSPPSS	_FGKPELPRQPGSTAQYDAGAGSPEAEPTDS(ph)DSPPSSSADASR_	30	0.429193	0.652705	103.5	Ki6028_6	13522	Ki6027_6	13204		0.74847
370	O14976	O14976	Cyclin-G-associated kinase	GAK	S	326	RNVNPKSPITELL	_NVNPKS(ph)PITELLEQNGGYGSATLSR_	6	0.499996	0	76.492	Ki6027_2	26231	Ki6026_2	24739	1.1133	0.35004
371	O14976	O14976	Cyclin-G-associated kinase	GAK	S	73	ALKRLLSNEEEKN	_RLLS(ph)NEEEK_	4	1	114.968	133.23	Ki7619_A_03	5375	Ki6027_4	5053	0.19454	0.089989							0.16589
372	O14979	O14979;O14979-2;O14979-3	AU-rich element RNA-binding factor;Heterogeneous nuclear ribonucleoprotein D-like;JKT41-binding protein;Protein laAUF1;AU-rich element RNA-binding factor;Heterogeneous nuclear ribonucleoprotein D-like;JKT41-binding protein;Protein laAUF1;AU-rich element RNA-binding factor;Heterogeneous nuclear ribonucleoprotein D-like;JKT41-binding protein;Protein laAUF1	HNRPDL;JKTBP;HNRPDL;JKTBP;HNRPDL;JKTBP	S	127	EDMNEYSNIEEFA	_(ac)M(ox)EDM(ox)NEYS(ph)NIEEFAEGSK_	8	0.995973	23.9328	122.44	Ki7618_A_01	21093	Ki7618_A_01	21093					2.3152		2.0677	1.1955
373	O14979	O14979;O14979-2;O14979-3	AU-rich element RNA-binding factor;Heterogeneous nuclear ribonucleoprotein D-like;JKT41-binding protein;Protein laAUF1;AU-rich element RNA-binding factor;Heterogeneous nuclear ribonucleoprotein D-like;JKT41-binding protein;Protein laAUF1;AU-rich element RNA-binding factor;Heterogeneous nuclear ribonucleoprotein D-like;JKT41-binding protein;Protein laAUF1	HNRPDL;JKTBP;HNRPDL;JKTBP;HNRPDL;JKTBP	S	160	GLSWDTSKKDLTE	_M(ox)FIGGLSWDT(ph)SK_	11	0.499268	0	116.03	Ki6027_1	24032	Ki6027_1	24032
374	O14979	O14979;O14979-2;O14979-3	AU-rich element RNA-binding factor;Heterogeneous nuclear ribonucleoprotein D-like;JKT41-binding protein;Protein laAUF1;AU-rich element RNA-binding factor;Heterogeneous nuclear ribonucleoprotein D-like;JKT41-binding protein;Protein laAUF1;AU-rich element RNA-binding factor;Heterogeneous nuclear ribonucleoprotein D-like;JKT41-binding protein;Protein laAUF1	HNRPDL;JKTBP;HNRPDL;JKTBP;HNRPDL;JKTBP	S	241	VFVGGLSPDTSEE	_VFVGGLS(ph)PDTSEEQIK_	7	0.998556	28.8657	214.53	Ki7618_A_01	15601	Ki7618_A_01	15601	0.25743	0.37985	0.30309	0.57232		0.44032	0.53142	0.34503	0.50622
375	O14980	O14980	Chromosome region maintenance 1 protein homolog;Exportin-1	CRM1;XPO1	S	1055	KHKRQMSVPGIFN	_RQMS(ph)VPGIFNPHEIPEEMCD_	4	1	105.671	114.55	Ki6028_2	24804	Ki6026_2	22503	0.30334	0.13731	0.14798	0.23658	0.79045	0.34043	0.26201	0.80327	0.11689
376	O14994	O14994	Synapsin III;Synapsin-3	SYN3	S	51	PQPLAASFSSPGS	_RHPQPLAAS(ph)FSSPGSSLFSSLSSAM(ox)K_	9	0.615216	6.0401	44.953	Ki7617_A_07	11204	Ki7615_A_07	14696				1.7653			1.3215
377	O15014	O15014	Zinc finger protein 609	KIAA0295;ZNF609	S	764	SPFRESSGDGMKM	_SPFRESS(ph)GDGMK_	7	0.821045	6.67214	119.08	Ki6028_3	5818	Ki6028_6	5165			0.0080717
378	O15014	O15014	Zinc finger protein 609	KIAA0295;ZNF609	S	1055	TLTKAPSLTDLVK	_APS(ph)LTDLVK_	3	0.920128	10.6146	153.05	Ki7619_A_02	17870	Ki6028_1	20314	0.36136	0.26558	0.4399	0.91745	0.24753	0.55818	0.52479	0.53169	0.35341
379	O15014	O15014	Zinc finger protein 609	KIAA0295;ZNF609	S	1285	ADKARASPSVTCK	_ARAS(ph)PSVTCK_	4	0.895174	9.31516	136.02	Ki6028_3	2390	Ki6028_3	2390	0.56943		0.76155
380	O15014	O15014	Zinc finger protein 609	KIAA0295;ZNF609	S	743	SSKELESPLTPGK	_ELES(ph)PLT(ph)PGK_	4	1	59.4177	89.266	Ki7618_A_01	9664	Ki7616_A_01	9801					3.0313	0.9822	2.1445	2.6115
381	O15014	O15014	Zinc finger protein 609	KIAA0295;ZNF609	S	358	PPRFCDSPTSDLE	_HDWAPPRFCDS(ph)PTSDLEM(ox)R_	11	0.451319	2.16194	190.53	Ki6027_8	17728	Ki7619_A_01	14125	0.31919	0.24008	0.23854		0.4191	0.46335	0.39768	0.3716	0.28135
382	O15014	O15014	Zinc finger protein 609	KIAA0295;ZNF609	S	560	SQKGSLSPARSAT	_GSLS(ph)PARSATPK_	4	0.796159	8.58674	151.99	Ki7618_A_02	3389	Ki6026_1	4464	0.19233	0.69626	0.32257	0.30419	1.0873	0.18265	0.30157	0.34414	1.1796
383	O15014	O15014	Zinc finger protein 609	KIAA0295;ZNF609	S	413	SKGRRGSQNSSEH	_RGS(ph)QNSSEHRPPASSTSEDVK_	3	0.709862	4.90812	58.712	Ki7618_A_09	3175	Ki6026_11	3236	0.28665		0.47564					0.63805
384	O15014	O15014	Zinc finger protein 609	KIAA0295;ZNF609	S	605	TDLGALSNDGSDD	_KLSGEGDTDLGALS(ph)NDGS(ph)DDGPSVM(ox)DET(ph)SNDAFDSLERK_	14	0.968006	17.2014	114.6	Ki6028_1	22471	Ki6027_5	20499	0.13971		0.12022
385	O15014	O15014	Zinc finger protein 609	KIAA0295;ZNF609	S	609	ALSNDGSDDGPSV	_KLSGEGDTDLGALS(ph)NDGS(ph)DDGPSVM(ox)DET(ph)SNDAFDSLERK_	18	0.925705	11.6992	114.6	Ki6028_1	22471	Ki6027_5	20499	0.13971	0.21244	0.12022
386	O15014	O15014	Zinc finger protein 609	KIAA0295;ZNF609	S	620	SVMDETSNDAFDS	_KLSGEGDTDLGALS(ph)NDGS(ph)DDGPSVM(ox)DET(ph)SNDAFDSLERK_	29	0.500867	0	114.6	Ki6028_1	22471	Ki6027_5	20499	0.4058	0.32424	0.12022					1.0828	0.33393
387	O15014	O15014	Zinc finger protein 609	KIAA0295;ZNF609	S	578	VEPHSPSPSSKFS	_VRLVEPHSPS(ph)PSSK_	10	0.938605	11.8498	222.74	Ki7619_A_06	7009	Ki7619_A_01	4265	0.19552	0.30747	0.15668	0.46003	0.65153	0.41055	1.3767	0.58094	0.35426
388	O15014	O15014	Zinc finger protein 609	KIAA0295;ZNF609	S	252	KSEKMESPVSTPA	_M(ox)ES(ph)PVSTPAVLPIHLLVPVVNNDISSPCEQIM(ox)VR_	3	0.933587	14.2839	69.016	Ki6027_1	28205	Ki6027_1	28205		0.33303
389	O15014	O15014	Zinc finger protein 609	KIAA0295;ZNF609	S	491	LDRNCPSPVLIDC	_VEPTVLDRNCPS(ph)PVLIDCPHPNCNKK_	12	0.930123	11.2421	204.07	Ki7616_A_07	10500	Ki6027_2	11058	0.33141	0.51047	0.27716	0.67312	0.42228	0.77036	1.1235	0.08948	0.45256
390	O15014	O15014	Zinc finger protein 609	KIAA0295;ZNF609	S	452	SDMELNSSSEDSK	_NKPLSDMELNS(ph)SSEDSK_	11	0.898243	11.6468	207.53	Ki6028_3	10408	Ki6028_3	10408	0.098433	0.15645	0.73625
391	O15014	O15014	Zinc finger protein 609	KIAA0295;ZNF609	S	1172	KLKEERSRSKDSV	_S(ph)RSKDSVPK_	1	0.6975	3.7301	135.55	Ki7617_A_03	1871	Ki7617_A_03	1871							9.3656
392	O15014	O15014	Zinc finger protein 609	KIAA0295;ZNF609	S	842	SSVKTNSPAYSDI	_TNS(ph)PAYSDISDAGEDGEGKVDSVK_	3	0.894419	9.28099	145.33	Ki7618_A_02	10995	Ki7617_A_01	9976	0.18427	0.52531			0.14773			0.13443
393	O15014	O15014	Zinc finger protein 609	KIAA0295;ZNF609	S	533	PEADGDSEYGEEP	_YHQAHAHTDDDSKPEADGDS(ph)EYGEEPILHADLGSCNGASVSQK_	20	0.659139	6.45117	44.099	Ki7619_A_11	10205	Ki7619_A_11	10205					0.27916				0.56094
394	O15015-2	O15015-2;O15015	Zinc finger protein 646;Zinc finger protein 646	KIAA0296;ZNF646;KIAA0296;ZNF646	S	1440	PRPGERSQSPIRA	_S(ph)QSPIRAASSEAPEPLSWGAGK_	1	0.865883	8.10142	127.97	Ki7619_A_02	16497	Ki7618_A_02	15091	0.69855				0.72055		1.1473	0.68531	0.8459
395	O15021	O15021;O15021-1;O15021-3;O15021-2	Microtubule-associated serine/threonine-protein kinase 4;Microtubule-associated serine/threonine-protein kinase 4;Microtubule-associated serine/threonine-protein kinase 4;Microtubule-associated serine/threonine-protein kinase 4	KIAA0303;MAST4;KIAA0303;MAST4;KIAA0303;MAST4;KIAA0303;MAST4	S	1470	LCSRKHSLEVTQE	_KHS(ph)LEVTQEEVQREQSQR_	3	0.999054	30.2417	150.06	Ki7619_A_09	5836	Ki6027_8	5846		1.1753	0.21559	0.45767				2.2998	0.44893
396	O15021	O15021;O15021-1;O15021-3;O15021-2	Microtubule-associated serine/threonine-protein kinase 4;Microtubule-associated serine/threonine-protein kinase 4;Microtubule-associated serine/threonine-protein kinase 4;Microtubule-associated serine/threonine-protein kinase 4	KIAA0303;MAST4;KIAA0303;MAST4;KIAA0303;MAST4;KIAA0303;MAST4	S	1950	LGQNLHSPDLARP	_LLTCLGQNLHS(ph)PDLARPR_	11	0.999996	54.265	92.264	Ki6028_6	17349	Ki6028_6	17349		0.54244	0.21942			0.52846		0.96445
397	O15021	O15021;O15021-4	Microtubule-associated serine/threonine-protein kinase 4;Microtubule-associated serine/threonine-protein kinase 4	KIAA0303;MAST4;KIAA0303;MAST4	S	166	RQLRRGSLGGALT	_RGS(ph)LGGALTGR_	3	1	81.5786	142.07	Ki7619_A_03	8028	Ki7619_A_03	8028		11.188	2.8966					12.144	29.601
398	O15021	O15021;O15021-1;O15021-3;O15021-2;Q6P0Q8;Q6P0Q8-2	Microtubule-associated serine/threonine-protein kinase 4;Microtubule-associated serine/threonine-protein kinase 4;Microtubule-associated serine/threonine-protein kinase 4;Microtubule-associated serine/threonine-protein kinase 4;Microtubule-associated serine/threonine-protein kinase 2;Microtubule-associated serine/threonine-protein kinase 2	KIAA0303;MAST4;KIAA0303;MAST4;KIAA0303;MAST4;KIAA0303;MAST4;KIAA0807;MAST2;MAST205;KIAA0807;MAST2;MAST205	S	288	TDGRRWSLASLPS	_RWS(ph)LASLPSSGYGTNTPSSTVSSSCSSQEK_	3	0.972446	15.5387	88.293	Ki6027_2	20804	Ki6027_2	20804	0.56481	0.66813
399	O15021	O15021;O15021-1;O15021-3;O15021-2	Microtubule-associated serine/threonine-protein kinase 4;Microtubule-associated serine/threonine-protein kinase 4;Microtubule-associated serine/threonine-protein kinase 4;Microtubule-associated serine/threonine-protein kinase 4	KIAA0303;MAST4;KIAA0303;MAST4;KIAA0303;MAST4;KIAA0303;MAST4	S	1373	RSGRRKSAGNIPL	_S(ph)AGNIPLS(ph)PLAR_	1	1	118.507	118.51	Ki6028_1	19994	Ki6028_1	19994	0.49229	0.74396	0.25522	0.58763		3.1968	1.3846	4.8929	0.60345
400	O15021	O15021;O15021-1;O15021-3;O15021-2	Microtubule-associated serine/threonine-protein kinase 4;Microtubule-associated serine/threonine-protein kinase 4;Microtubule-associated serine/threonine-protein kinase 4;Microtubule-associated serine/threonine-protein kinase 4	KIAA0303;MAST4;KIAA0303;MAST4;KIAA0303;MAST4;KIAA0303;MAST4	S	1380	AGNIPLSPLARTP	_S(ph)AGNIPLS(ph)PLAR_	8	1	118.507	118.51	Ki6028_1	19994	Ki6028_1	19994		0.32739	0.25522
401	O15021	O15021;O15021-1;O15021-3;O15021-2	Microtubule-associated serine/threonine-protein kinase 4;Microtubule-associated serine/threonine-protein kinase 4;Microtubule-associated serine/threonine-protein kinase 4;Microtubule-associated serine/threonine-protein kinase 4	KIAA0303;MAST4;KIAA0303;MAST4;KIAA0303;MAST4;KIAA0303;MAST4	S	248	ALPRPHSPLSAHA	_SLIGNGQSPALPRPHS(ph)PLSAHAGNSPQDSPR_	16	0.785826	6.37598	46.656	Ki6027_8	13746	Ki6027_8	13746		0.096039
402	O15021	O15021;O15021-1;O15021-3;O15021-2	Microtubule-associated serine/threonine-protein kinase 4;Microtubule-associated serine/threonine-protein kinase 4;Microtubule-associated serine/threonine-protein kinase 4;Microtubule-associated serine/threonine-protein kinase 4	KIAA0303;MAST4;KIAA0303;MAST4;KIAA0303;MAST4;KIAA0303;MAST4	S	1398	PTSPQRSPSPLLG	_TPSPTPQPTSPQRS(ph)PSPLLGHSLGNSK_	14	0.769233	5.35257	72.916	Ki6026_5	12550	Ki6026_5	12550	0.096546
403	O15021	O15021;O15021-1;O15021-3;O15021-2	Microtubule-associated serine/threonine-protein kinase 4;Microtubule-associated serine/threonine-protein kinase 4;Microtubule-associated serine/threonine-protein kinase 4;Microtubule-associated serine/threonine-protein kinase 4	KIAA0303;MAST4;KIAA0303;MAST4;KIAA0303;MAST4;KIAA0303;MAST4	S	1782	GLVAPESPVRKSP	_VDSGTEKPGLVAPES(ph)PVRK_	15	1	81.1539	105.28	Ki6028_5	7583	Ki6026_5	7320	0.43338	0.46547	0.096601
404	O15021	O15021;O15021-1;O15021-3;O15021-2	Microtubule-associated serine/threonine-protein kinase 4;Microtubule-associated serine/threonine-protein kinase 4;Microtubule-associated serine/threonine-protein kinase 4;Microtubule-associated serine/threonine-protein kinase 4	KIAA0303;MAST4;KIAA0303;MAST4;KIAA0303;MAST4;KIAA0303;MAST4	S	1526	KVGRQESVDDLDR	_VGRQES(ph)VDDLDRDK_	6	1	84.7594	98.582	Ki7619_A_05	5264	Ki6027_6	5041	1.688	1.7068	2.8892	0.96503	2.4507	1.226	1.4412	4.2923	1.3056
405	O15027-5	O15027-5;O15027;O15027-4;O15027-3;O15027-2	Protein transport protein Sec16A;SEC16 homolog A;Protein transport protein Sec16A;SEC16 homolog A;Protein transport protein Sec16A;SEC16 homolog A;Protein transport protein Sec16A;SEC16 homolog A;Protein transport protein Sec16A;SEC16 homolog A	KIAA0310;SEC16;SEC16A;SEC16L;KIAA0310;SEC16;SEC16A;SEC16L;KIAA0310;SEC16;SEC16A;SEC16L;KIAA0310;SEC16;SEC16A;SEC16L;KIAA0310;SEC16;SEC16A;SEC16L	S	1903	PTQPPLSLSPAPE	_TVPDSEAPPGWDRADSGPTQPPLS(ph)LSPAPETK_	24	0.722176	6.45145	145.52	Ki6028_2	20869	Ki7619_A_01	14117			0.69118
406	O15027-5	O15027-5;O15027;O15027-4	Protein transport protein Sec16A;SEC16 homolog A;Protein transport protein Sec16A;SEC16 homolog A;Protein transport protein Sec16A;SEC16 homolog A	KIAA0310;SEC16;SEC16A;SEC16L;KIAA0310;SEC16;SEC16A;SEC16L;KIAA0310;SEC16;SEC16A;SEC16L	S	2139	ELSRCSSMSSLSR	_CSS(ph)MSSLSR_	3	0.997744	27.3272	88.681	Ki7619_A_01	5538	Ki7619_A_01	5538			0.77698		4.0938				6.07
407	O15027-5	O15027-5;O15027;O15027-4;O15027-3;O15027-2	Protein transport protein Sec16A;SEC16 homolog A;Protein transport protein Sec16A;SEC16 homolog A;Protein transport protein Sec16A;SEC16 homolog A;Protein transport protein Sec16A;SEC16 homolog A;Protein transport protein Sec16A;SEC16 homolog A	KIAA0310;SEC16;SEC16A;SEC16L;KIAA0310;SEC16;SEC16A;SEC16L;KIAA0310;SEC16;SEC16A;SEC16L;KIAA0310;SEC16;SEC16A;SEC16L;KIAA0310;SEC16;SEC16A;SEC16L	S	1149	DPRFTGSFDDDPD	_FTGS(ph)FDDDPDPHRDPYGEEVDRR_	4	0.956677	13.7181	103.58	Ki7619_A_08	10675	Ki6028_9	12243	1.8951	3.4714	1.2306		1.8517	1.8997	0.44936	1.7118	2.1193
408	O15027-5	O15027-5;O15027;O15027-4;O15027-3;O15027-2	Protein transport protein Sec16A;SEC16 homolog A;Protein transport protein Sec16A;SEC16 homolog A;Protein transport protein Sec16A;SEC16 homolog A;Protein transport protein Sec16A;SEC16 homolog A;Protein transport protein Sec16A;SEC16 homolog A	KIAA0310;SEC16;SEC16A;SEC16L;KIAA0310;SEC16;SEC16A;SEC16L;KIAA0310;SEC16;SEC16A;SEC16L;KIAA0310;SEC16;SEC16A;SEC16L;KIAA0310;SEC16;SEC16A;SEC16L	S	414	GSVSQPSTPSPPK	_GSVSQPS(ph)T(ph)PS(ph)PPKPTGIFQTSANSSFEPVK_	7	0.842632	7.16209	95.666	Ki6028_1	24479	Ki6028_1	24479		0.42673	0.33182
409	O15027-5	O15027-5;O15027;O15027-4;O15027-3;O15027-2	Protein transport protein Sec16A;SEC16 homolog A;Protein transport protein Sec16A;SEC16 homolog A;Protein transport protein Sec16A;SEC16 homolog A;Protein transport protein Sec16A;SEC16 homolog A;Protein transport protein Sec16A;SEC16 homolog A	KIAA0310;SEC16;SEC16A;SEC16L;KIAA0310;SEC16;SEC16A;SEC16L;KIAA0310;SEC16;SEC16A;SEC16L;KIAA0310;SEC16;SEC16A;SEC16L;KIAA0310;SEC16;SEC16A;SEC16L	S	417	SQPSTPSPPKPTG	_GSVSQPS(ph)T(ph)PS(ph)PPKPTGIFQTSANSSFEPVK_	10	0.989984	20.8471	95.666	Ki6028_1	24479	Ki6028_1	24479	0.30035	0.42673	0.33182
410	O15027-5	O15027-5;O15027;O15027-4;O15027-3;O15027-2	Protein transport protein Sec16A;SEC16 homolog A;Protein transport protein Sec16A;SEC16 homolog A;Protein transport protein Sec16A;SEC16 homolog A;Protein transport protein Sec16A;SEC16 homolog A;Protein transport protein Sec16A;SEC16 homolog A	KIAA0310;SEC16;SEC16A;SEC16L;KIAA0310;SEC16;SEC16A;SEC16L;KIAA0310;SEC16;SEC16A;SEC16L;KIAA0310;SEC16;SEC16A;SEC16L;KIAA0310;SEC16;SEC16A;SEC16L	S	1844	LLQEARSPDPGIV	_RHLLQEARS(ph)PDPGIVPQEAPVGNSLSELSEENFDGK_	9	0.999958	44.5154	99.536	Ki6028_11	21692	Ki7618_A_04	18186	1.6289	0.70221	0.59093		0.91305	2.7699	5.7025	1.0813	0.70058
411	O15027-5	O15027-5;O15027;O15027-4;O15027-3;O15027-2	Protein transport protein Sec16A;SEC16 homolog A;Protein transport protein Sec16A;SEC16 homolog A;Protein transport protein Sec16A;SEC16 homolog A;Protein transport protein Sec16A;SEC16 homolog A;Protein transport protein Sec16A;SEC16 homolog A	KIAA0310;SEC16;SEC16A;SEC16L;KIAA0310;SEC16;SEC16A;SEC16L;KIAA0310;SEC16;SEC16A;SEC16L;KIAA0310;SEC16;SEC16A;SEC16L;KIAA0310;SEC16;SEC16A;SEC16L	S	136	IVNHWASPELRQN	_IVNHWAS(ph)PELR_	7	1	108.348	131.17	Ki7619_A_03	11590	Ki7619_A_03	11584	2.566	3.2341	0.77604		4.1895	7.0501	5.5895	4.6872	8.6688
412	O15027-5	O15027-5;O15027;O15027-4;O15027-3;O15027-2	Protein transport protein Sec16A;SEC16 homolog A;Protein transport protein Sec16A;SEC16 homolog A;Protein transport protein Sec16A;SEC16 homolog A;Protein transport protein Sec16A;SEC16 homolog A;Protein transport protein Sec16A;SEC16 homolog A	KIAA0310;SEC16;SEC16A;SEC16L;KIAA0310;SEC16;SEC16A;SEC16L;KIAA0310;SEC16;SEC16A;SEC16L;KIAA0310;SEC16;SEC16A;SEC16L;KIAA0310;SEC16;SEC16A;SEC16L	S	381	KPEDEASGSFFKQ	_LSGSARPQELVGTFIQQEVGKPEDEAS(ph)GSFFK_	27	0.499995	0	67.31	Ki7619_A_04	21271	Ki7619_A_04	21271	0.3367	1.1997							0.30128
413	O15027-5	O15027-5;O15027;O15027-4;O15027-3;O15027-2	Protein transport protein Sec16A;SEC16 homolog A;Protein transport protein Sec16A;SEC16 homolog A;Protein transport protein Sec16A;SEC16 homolog A;Protein transport protein Sec16A;SEC16 homolog A;Protein transport protein Sec16A;SEC16 homolog A	KIAA0310;SEC16;SEC16A;SEC16L;KIAA0310;SEC16;SEC16A;SEC16L;KIAA0310;SEC16;SEC16A;SEC16L;KIAA0310;SEC16;SEC16A;SEC16L;KIAA0310;SEC16;SEC16A;SEC16L	S	383	EDEASGSFFKQID	_LSGSARPQELVGTFIQQEVGKPEDEAS(ph)GSFFK_	29	0.499995	0	67.31	Ki7619_A_04	21271	Ki7619_A_04	21271	0.3367	1.1997							0.30128
414	O15027-5	O15027-5;O15027;O15027-4;O15027-3;O15027-2	Protein transport protein Sec16A;SEC16 homolog A;Protein transport protein Sec16A;SEC16 homolog A;Protein transport protein Sec16A;SEC16 homolog A;Protein transport protein Sec16A;SEC16 homolog A;Protein transport protein Sec16A;SEC16 homolog A	KIAA0310;SEC16;SEC16A;SEC16L;KIAA0310;SEC16;SEC16A;SEC16L;KIAA0310;SEC16;SEC16A;SEC16L;KIAA0310;SEC16;SEC16A;SEC16L;KIAA0310;SEC16;SEC16A;SEC16L	S	164	PLARGDSPENRTH	_NEHRPASALVNPLARGDS(ph)PENR_	18	1	98.2943	128.59	Ki7619_A_09	9177	Ki7618_A_09	9799	1.324	1.6788	0.54423	3.7766	1.8045	2.2514	2.7108	4.9506	1.9685
415	O15027-5	O15027-5;O15027;O15027-4;O15027-3;O15027-2	Protein transport protein Sec16A;SEC16 homolog A;Protein transport protein Sec16A;SEC16 homolog A;Protein transport protein Sec16A;SEC16 homolog A;Protein transport protein Sec16A;SEC16 homolog A;Protein transport protein Sec16A;SEC16 homolog A	KIAA0310;SEC16;SEC16A;SEC16L;KIAA0310;SEC16;SEC16A;SEC16L;KIAA0310;SEC16;SEC16A;SEC16L;KIAA0310;SEC16;SEC16A;SEC16L;KIAA0310;SEC16;SEC16A;SEC16L	S	1952	PDDKNKSIVWDEK	_NKS(ph)IVWDEK_	3	1	123.513	123.51	Ki6028_3	8773	Ki6028_3	8773			0.49843
416	O15027-5	O15027-5;O15027;O15027-4;O15027-3;O15027-2	Protein transport protein Sec16A;SEC16 homolog A;Protein transport protein Sec16A;SEC16 homolog A;Protein transport protein Sec16A;SEC16 homolog A;Protein transport protein Sec16A;SEC16 homolog A;Protein transport protein Sec16A;SEC16 homolog A	KIAA0310;SEC16;SEC16A;SEC16L;KIAA0310;SEC16;SEC16A;SEC16L;KIAA0310;SEC16;SEC16A;SEC16L;KIAA0310;SEC16;SEC16A;SEC16L;KIAA0310;SEC16;SEC16A;SEC16L	S	1190	SLASRRSSLSSHS	_S(ph)SLSSHSHQSQIYR_	1	0.494961	0	126.09	Ki7618_A_06	3530	Ki6028_7	4078				2.2162			1.4875
417	O15027-5	O15027-5;O15027;O15027-4;O15027-3;O15027-2	Protein transport protein Sec16A;SEC16 homolog A;Protein transport protein Sec16A;SEC16 homolog A;Protein transport protein Sec16A;SEC16 homolog A;Protein transport protein Sec16A;SEC16 homolog A;Protein transport protein Sec16A;SEC16 homolog A	KIAA0310;SEC16;SEC16A;SEC16L;KIAA0310;SEC16;SEC16A;SEC16L;KIAA0310;SEC16;SEC16A;SEC16L;KIAA0310;SEC16;SEC16A;SEC16L;KIAA0310;SEC16;SEC16A;SEC16L	S	1191	LASRRSSLSSHSH	_S(ph)SLSSHSHQSQIYR_	2	0.494961	0	126.09	Ki7618_A_06	3530	Ki6028_7	4078		0.65065	0.32131	2.2726	2.1236	2.2562	0.41415	5.0559	2.0059
418	O15027-5	O15027-5;O15027;O15027-4;O15027-3;O15027-2	Protein transport protein Sec16A;SEC16 homolog A;Protein transport protein Sec16A;SEC16 homolog A;Protein transport protein Sec16A;SEC16 homolog A;Protein transport protein Sec16A;SEC16 homolog A;Protein transport protein Sec16A;SEC16 homolog A	KIAA0310;SEC16;SEC16A;SEC16L;KIAA0310;SEC16;SEC16A;SEC16L;KIAA0310;SEC16;SEC16A;SEC16L;KIAA0310;SEC16;SEC16A;SEC16L;KIAA0310;SEC16;SEC16A;SEC16L	S	1220	APLPPGSFHGDFA	_SHNVAAGSYEAPLPPGS(ph)FHGDFAYGTYR_	17	0.943973	17.867	89.297	Ki7619_A_05	16517	Ki6028_5	20970	0.97116	1.1844	0.72667		3.0905	0.89331	2.2659		0.97283
419	O15027-5	O15027-5;O15027;O15027-4;O15027-3;O15027-2	Protein transport protein Sec16A;SEC16 homolog A;Protein transport protein Sec16A;SEC16 homolog A;Protein transport protein Sec16A;SEC16 homolog A;Protein transport protein Sec16A;SEC16 homolog A;Protein transport protein Sec16A;SEC16 homolog A	KIAA0310;SEC16;SEC16A;SEC16L;KIAA0310;SEC16;SEC16A;SEC16L;KIAA0310;SEC16;SEC16A;SEC16L;KIAA0310;SEC16;SEC16A;SEC16L;KIAA0310;SEC16;SEC16A;SEC16L	S	1258	PAMEQVSSRPTSP	_SNFSSGPGFPEYGYPADTVWPAM(ox)EQVS(ph)SRPT(ph)SPEK_	27	0.498833	0	54.324	Ki7619_A_01	23001	Ki7615_A_01	23481
420	O15027-5	O15027-5;O15027;O15027-4;O15027-3;O15027-2	Protein transport protein Sec16A;SEC16 homolog A;Protein transport protein Sec16A;SEC16 homolog A;Protein transport protein Sec16A;SEC16 homolog A;Protein transport protein Sec16A;SEC16 homolog A;Protein transport protein Sec16A;SEC16 homolog A	KIAA0310;SEC16;SEC16A;SEC16L;KIAA0310;SEC16;SEC16A;SEC16L;KIAA0310;SEC16;SEC16A;SEC16L;KIAA0310;SEC16;SEC16A;SEC16L;KIAA0310;SEC16;SEC16A;SEC16L	S	1259	AMEQVSSRPTSPE	_SNFSSGPGFPEYGYPADTVWPAM(ox)EQVS(ph)SRPT(ph)SPEK_	28	0.498833	0	54.324	Ki7619_A_01	23001	Ki7615_A_01	23481
421	O15027-5	O15027-5;O15027;O15027-4;O15027-3;O15027-2	Protein transport protein Sec16A;SEC16 homolog A;Protein transport protein Sec16A;SEC16 homolog A;Protein transport protein Sec16A;SEC16 homolog A;Protein transport protein Sec16A;SEC16 homolog A;Protein transport protein Sec16A;SEC16 homolog A	KIAA0310;SEC16;SEC16A;SEC16L;KIAA0310;SEC16;SEC16A;SEC16L;KIAA0310;SEC16;SEC16A;SEC16L;KIAA0310;SEC16;SEC16A;SEC16L;KIAA0310;SEC16;SEC16A;SEC16L	S	1263	VSSRPTSPEKFSV	_SNFSSGPGFPEYGYPADTVWPAM(ox)EQVS(ph)SRPT(ph)SPEK_	32	0.499391	0	54.324	Ki7619_A_01	23001	Ki7615_A_01	23481	2.466		2.0524		2.3947	2.4855	2.0255
422	O15033	O15033;O15033-2	Protein KIAA0317;Protein KIAA0317	KIAA0317;KIAA0317	S	327	SSQRRPSTAVDEE	_RPS(ph)TAVDEEDEDS(ph)PSECHTPEK_	3	0.805886	6.19435	157.73	Ki6028_3	5240	Ki7619_A_04	5487	0.55029	0.54291	0.22197					0.17055	0.24828
423	O15033	O15033;O15033-2	Protein KIAA0317;Protein KIAA0317	KIAA0317;KIAA0317	S	337	DEEDEDSPSECHT	_RPS(ph)TAVDEEDEDS(ph)PSECHTPEK_	13	0.953355	14.0629	157.73	Ki6028_3	5240	Ki7619_A_04	5487	0.26005	0.41462	0.26413		1.1636	0.56799		0.41997
424	O15037	O15037	KH and NYN domain-containing protein;Protein KHNYN	KHNYN;KIAA0323	S	36	HVERIFSVGVSVL	_IFS(ph)VGVSVLPK_	3	1	63.1943	134.75	Ki6027_1	27252	Ki6027_1	27252
425	O15042	O15042;O15042-2	140 kDa Ser/Arg-rich domain protein;U2-associated protein SR140;140 kDa Ser/Arg-rich domain protein;U2-associated protein SR140	KIAA0332;SR140;KIAA0332;SR140	S	67	RESLCDSPHQNLS	_ESLCDS(ph)PHQNLSRPLLENK_	6	0.519993	0.347727	109.72	Ki7619_A_05	11092	Ki6026_5	12439	0.54636	0.81611	0.92636	2.3806	0.97604	1.0796	1.7677	4.8493	0.83923
426	O15042	O15042;O15042-2	140 kDa Ser/Arg-rich domain protein;U2-associated protein SR140;140 kDa Ser/Arg-rich domain protein;U2-associated protein SR140	KIAA0332;SR140;KIAA0332;SR140	S	236	RFEPPQSDSDGQR	_FEPPQS(ph)DSDGQRR_	6	0.910371	10.0677	61.344	Ki6027_3	4248	Ki6026_3	4224	0.35178	0.30442	0.89424	2.6724		2.8291			0.90364
427	O15042	O15042;O15042-2	140 kDa Ser/Arg-rich domain protein;U2-associated protein SR140;140 kDa Ser/Arg-rich domain protein;U2-associated protein SR140	KIAA0332;SR140;KIAA0332;SR140	S	202	EKEKKKSNLELFK	_KKS(ph)NLELFK_	3	1	66.19	97.635	Ki7619_A_07	8026	Ki6028_9	9154		0.91498	0.58721		0.59426	1.7389		1.9838	1.6488
428	O15042	O15042;O15042-2;O15042-3	140 kDa Ser/Arg-rich domain protein;U2-associated protein SR140;140 kDa Ser/Arg-rich domain protein;U2-associated protein SR140;140 kDa Ser/Arg-rich domain protein;U2-associated protein SR140	KIAA0332;SR140;KIAA0332;SR140;KIAA0332;SR140	S	479	YRWKLYSILQGDS	_LYS(ph)ILQGDS(ph)PTK_	3	0.999671	35.4604	287.45	Ki7616_A_02	6440	Ki7616_A_01	15580			1.7726		0.015445	0.032307
429	O15042	O15042;O15042-2;O15042-3	140 kDa Ser/Arg-rich domain protein;U2-associated protein SR140;140 kDa Ser/Arg-rich domain protein;U2-associated protein SR140;140 kDa Ser/Arg-rich domain protein;U2-associated protein SR140	KIAA0332;SR140;KIAA0332;SR140;KIAA0332;SR140	S	485	SILQGDSPTKWRT	_LYS(ph)ILQGDS(ph)PTK_	9	0.99944	32.5258	287.45	Ki7616_A_02	6440	Ki7616_A_01	15580	0.71946	0.32482	0.72503	0.5597	0.72281	0.60586	0.4149	0.50189	0.59431
430	O15042	O15042;O15042-2;O15042-3	140 kDa Ser/Arg-rich domain protein;U2-associated protein SR140;140 kDa Ser/Arg-rich domain protein;U2-associated protein SR140;140 kDa Ser/Arg-rich domain protein;U2-associated protein SR140	KIAA0332;SR140;KIAA0332;SR140;KIAA0332;SR140	S	811	DTQSSKSEEHHLY	_S(ph)EEHHLYSNPIK_	1	1	64.1708	117.86	Ki7619_A_06	8825	Ki6028_6	7769	0.23077	0.39674	0.19783			0.60724		0.60818	0.87899
431	O15042	O15042;O15042-2;O15042-3	140 kDa Ser/Arg-rich domain protein;U2-associated protein SR140;140 kDa Ser/Arg-rich domain protein;U2-associated protein SR140;140 kDa Ser/Arg-rich domain protein;U2-associated protein SR140	KIAA0332;SR140;KIAA0332;SR140;KIAA0332;SR140	S	747	LDATEDSKKNEPI	_SLDDDLDGVPLDATEDS(ph)KKNEPIFK_	17	0.945122	12.361	82.475	Ki6026_4	22077	Ki6026_4	22077	0.28453
432	O15047	O15047	Histone-lysine N-methyltransferase SETD1A;Lysine N-methyltransferase 2F;SET domain-containing protein 1A;Set1/Ash2 histone methyltransferase complex subunit SET1	KIAA0339;KMT2F;SET1;SET1A;SETD1A	S	556	DVAPTGSGEPGAT	_DTGSEVPSGSGHGPCTPPPAPANFEDVAPT(ph)GSGEPGATRESPK_	32	0.249584	0	58.823	Ki6028_3	16718	Ki6028_1	17521
433	O15047	O15047	Histone-lysine N-methyltransferase SETD1A;Lysine N-methyltransferase 2F;SET domain-containing protein 1A;Set1/Ash2 histone methyltransferase complex subunit SET1	KIAA0339;KMT2F;SET1;SET1A;SETD1A	S	565	PGATRESPKANGQ	_DTGSEVPSGSGHGPCTPPPAPANFEDVAPT(ph)GSGEPGATRESPK_	41	0.249584	0	58.823	Ki6028_3	16718	Ki6028_1	17521	0.79814	0.5023
434	O15047	O15047	Histone-lysine N-methyltransferase SETD1A;Lysine N-methyltransferase 2F;SET domain-containing protein 1A;Set1/Ash2 histone methyltransferase complex subunit SET1	KIAA0339;KMT2F;SET1;SET1A;SETD1A	S	892	GALRLPSFKVKRK	_GALRLPS(ph)FK_	7	1	71.6136	98.048	Ki7619_A_03	15594	Ki7617_A_02	16044	1.9235	1.0483	0.91582			3.6045	0.37114	6.165	0.86097
435	O15047	O15047	Histone-lysine N-methyltransferase SETD1A;Lysine N-methyltransferase 2F;SET domain-containing protein 1A;Set1/Ash2 histone methyltransferase complex subunit SET1	KIAA0339;KMT2F;SET1;SET1A;SETD1A	S	1545	EQRRLLSAIGTSA	_RLLS(ph)AIGTSAIM(ox)DSDLLK_	4	0.866527	8.68131	96.247	Ki7619_A_02	24538	Ki7619_A_02	24538									0.13437
436	O15047	O15047	Histone-lysine N-methyltransferase SETD1A;Lysine N-methyltransferase 2F;SET domain-containing protein 1A;Set1/Ash2 histone methyltransferase complex subunit SET1	KIAA0339;KMT2F;SET1;SET1A;SETD1A	S	915	EKRPRPSTPAEED	_RPRPS(ph)TPAEEDEDDPEQEK_	5	0.5	0	193.19	Ki7619_A_07	4147	Ki7615_A_07	3283	1.0478	0.84692	0.68177	0.67944	0.36848	0.62843	0.31172	0.81406	0.37571
437	O15047	O15047	Histone-lysine N-methyltransferase SETD1A;Lysine N-methyltransferase 2F;SET domain-containing protein 1A;Set1/Ash2 histone methyltransferase complex subunit SET1	KIAA0339;KMT2F;SET1;SET1A;SETD1A	S	220	AESRRRSSSDTAA	_RRS(ph)SSDTAAYPAGTTAVGTPGNGTPCSQDTSFSSSR_	3	0.310968	0	88.986	Ki7619_A_05	10148	Ki6028_8	11473		0.49348
438	O15047	O15047	Histone-lysine N-methyltransferase SETD1A;Lysine N-methyltransferase 2F;SET domain-containing protein 1A;Set1/Ash2 histone methyltransferase complex subunit SET1	KIAA0339;KMT2F;SET1;SET1A;SETD1A	S	221	ESRRRSSSDTAAY	_RRS(ph)SSDTAAYPAGTTAVGTPGNGTPCSQDTSFSSSR_	4	0.310968	0	88.986	Ki7619_A_05	10148	Ki6028_8	11473
439	O15047	O15047	Histone-lysine N-methyltransferase SETD1A;Lysine N-methyltransferase 2F;SET domain-containing protein 1A;Set1/Ash2 histone methyltransferase complex subunit SET1	KIAA0339;KMT2F;SET1;SET1A;SETD1A	S	222	SRRRSSSDTAAYP	_RRS(ph)SSDTAAYPAGTTAVGTPGNGTPCSQDTSFSSSR_	5	0.310968	0	88.986	Ki7619_A_05	10148	Ki6028_8	11473
440	O15047	O15047	Histone-lysine N-methyltransferase SETD1A;Lysine N-methyltransferase 2F;SET domain-containing protein 1A;Set1/Ash2 histone methyltransferase complex subunit SET1	KIAA0339;KMT2F;SET1;SET1A;SETD1A	S	468	PASPARSGSPAPE	_S(ph)GSPAPETTNESVPFAQHSSLDSR_	1	0.499079	0	106.63	Ki7619_A_02	13038	Ki6026_2	13572	0.59462								0.47413
441	O15047	O15047	Histone-lysine N-methyltransferase SETD1A;Lysine N-methyltransferase 2F;SET domain-containing protein 1A;Set1/Ash2 histone methyltransferase complex subunit SET1	KIAA0339;KMT2F;SET1;SET1A;SETD1A	S	470	SPARSGSPAPETT	_S(ph)GSPAPETTNESVPFAQHSSLDSR_	3	0.499079	0	106.63	Ki7619_A_02	13038	Ki6026_2	13572	0.59462		0.32775						0.47413
442	O15049	O15049	NEDD4-binding protein 3	KIAA0341;N4BP3	S	130	NGKGFLSMQSLAS	_GFLS(ph)MQSLASHK_	4	0.950493	12.8329	96.229	Ki7617_A_02	6386	Ki7617_A_02	6386		96.775			16.016		21.361
443	O15050	O15050	Lupus brain antigen 1 homolog;TPR and ankyrin repeat-containing protein 1	KIAA0342;LBA1;TRANK1	S	596	RIKKNDSLLLAWN	_NDS(ph)LLLAWNK_	3	1	93.2576	191.29	Ki6027_1	24444	Ki6027_3	20075		0.021129
444	O15054-1	O15054-1;O15054	JmjC domain-containing protein 3;Jumonji domain-containing protein 3;Lysine demethylase 6B;Lysine-specific demethylase 6B;JmjC domain-containing protein 3;Jumonji domain-containing protein 3;Lysine demethylase 6B;Lysine-specific demethylase 6B	JMJD3;KDM6B;KIAA0346;JMJD3;KDM6B;KIAA0346	S	224	SGEEGLSPGGKRR	_RAAEPPVVQPVPPAALSGPSGEEGLS(ph)PGGK_	26	0.904161	9.85253	98.37	Ki6027_3	19343	Ki6027_3	19343		0.60775
445	O15056	O15056;O15056-2;O15056-3	Synaptic inositol-1,4,5-trisphosphate 5-phosphatase 2;Synaptojanin-2;Synaptic inositol-1,4,5-trisphosphate 5-phosphatase 2;Synaptojanin-2;Synaptic inositol-1,4,5-trisphosphate 5-phosphatase 2;Synaptojanin-2	KIAA0348;SYNJ2;KIAA0348;SYNJ2;KIAA0348;SYNJ2	S	1191	EARGGASEEALSA	_GGAS(ph)EEALSAVAPR_	4	0.885944	8.90287	104.17	Ki6026_1	13957	Ki6026_1	13957	0.96385	1.1741
446	O15056	O15056;O15056-2;O15056-3	Synaptic inositol-1,4,5-trisphosphate 5-phosphatase 2;Synaptojanin-2;Synaptic inositol-1,4,5-trisphosphate 5-phosphatase 2;Synaptojanin-2;Synaptic inositol-1,4,5-trisphosphate 5-phosphatase 2;Synaptojanin-2	KIAA0348;SYNJ2;KIAA0348;SYNJ2;KIAA0348;SYNJ2	S	1124	MVKKSASDASISS	_SAS(ph)DASISSGTHGQYSILQTAR_	3	0.868666	8.21675	149.93	Ki7619_A_02	13868	Ki6026_2	14826	0.74411	0.83981	0.24862	9.7508	1.8741	0.66269	5.8163	0.7311	1.0832
447	O15062	O15062	Zinc finger and BTB domain-containing protein 5	KIAA0354;ZBTB5	S	212	RPSIDESAISDVT	_LRPSIDES(ph)AISDVTPENGPSGVHSREEFFSPDSLK_	8	0.829946	6.95802	82.904	Ki6028_7	21774	Ki6028_7	21759			0.22653
448	O15067	O15067	Formylglycinamide ribotide amidotransferase;Formylglycinamide ribotide synthetase;Phosphoribosylformylglycinamidine synthase	KIAA0361;PFAS	S	215	ELQRNPSTVEAFD	_RFQELQRNPS(ph)TVEAFDLAQSNSEHSR_	10	0.499997	0	69.765	Ki6028_11	16047	Ki6026_11	15826	0.47362		0.15284
449	O15084-4	O15084-4	Ankyrin repeat domain-containing protein 28;Phosphatase interactor targeting protein hnRNP K;Serine/threonine-protein phosphatase 6 regulatory ankyrin repeat subunit A	ANKRD28;KIAA0379	S	35	SLHSPPSGNVLPS	_SLHSPPS(ph)GNVLPSLVQAIFNGDPDEVR_	7	0.737762	7.557	146.19	Ki6027_2	29551	Ki6026_2	27956	0.76934	0.73843							0.25277
450	O15085	O15085	PDZ-RhoGEF;Rho guanine nucleotide exchange factor 11	ARHGEF11;KIAA0380	S	251	SDPGLDSPRTSPV	_NSVLSDPGLDS(ph)PRT(ph)SPVIM(ox)AR_	11	0.999745	33.0176	123.4	Ki7616_A_01	15204	Ki7616_A_01	15204		3.7163	37.159		3.9213	3.1159
451	O15085	O15085	PDZ-RhoGEF;Rho guanine nucleotide exchange factor 11	ARHGEF11;KIAA0380	S	255	LDSPRTSPVIMAR	_NSVLSDPGLDS(ph)PRT(ph)SPVIM(ox)AR_	15	0.500125	0	123.4	Ki7616_A_01	15204	Ki7616_A_01	15204		3.7163	37.159		3.9213	3.1159
452	O15085	O15085	PDZ-RhoGEF;Rho guanine nucleotide exchange factor 11	ARHGEF11;KIAA0380	S	1457	KSLGGESSGGTTP	_SLGGES(ph)SGGTT(ph)PVGSFHTEAAR_	6	0.494595	0	89.982	Ki7619_A_01	11865	Ki7617_A_01	11568
453	O15085	O15085	PDZ-RhoGEF;Rho guanine nucleotide exchange factor 11	ARHGEF11;KIAA0380	S	1458	SLGGESSGGTTPV	_SLGGES(ph)SGGTT(ph)PVGSFHTEAAR_	7	0.494595	0	89.982	Ki7619_A_01	11865	Ki7617_A_01	11568
454	O15085	O15085	PDZ-RhoGEF;Rho guanine nucleotide exchange factor 11	ARHGEF11;KIAA0380	S	556	TFHIPLSPVEVKP	_SSSQSTFHIPLS(ph)PVEVKPGNVR_	12	1	71.6208	140.17	Ki7619_A_04	16138	Ki7619_A_04	16138	4.321	2.3978	4.4893	0.63728		0.67649	1.6737	2.9986	0.63925
455	O15085	O15085	PDZ-RhoGEF;Rho guanine nucleotide exchange factor 11	ARHGEF11;KIAA0380	S	1295	PPRTRNSGIWESP	_TRNS(ph)GIWESPELDRNLAEDASSTEAAGGYK_	4	0.799452	6.02942	113.33	Ki7619_A_04	16854	Ki7619_A_04	16854	2.5211	1.3167			1.7345	2.6309	2.0282		0.9238
456	O15116	O15116	Cancer-associated Sm-like;Small nuclear ribonuclear CaSm;U6 snRNA-associated Sm-like protein LSm1	CASM;LSM1	S	123	LKDRGLSIPRADT	_DRGLS(ph)IPRADTLDEY_	5	0.517782	0.309612	116.78	Ki7616_A_02	17850	Ki6028_2	21165		0.30456	0.27195	0.24119	3.1419	5.7164	1.7706	4.0825	2.2738
457	O15117	O15117	Adhesion and degranulation promoting adaptor protein;FYB-120/130;FYN-binding protein;FYN-T-binding protein;SLAP-130;SLP-76-associated phosphoprotein	FYB;SLAP130	S	225	VSSSKGSPAPLGV	_GS(ph)PAPLGVR_	2	1	109.29	109.29	Ki7618_A_01	7302	Ki7618_A_01	7302	1.9896	2.3098						19.968
458	O15117	O15117	Adhesion and degranulation promoting adaptor protein;FYB-120/130;FYN-binding protein;FYN-T-binding protein;SLAP-130;SLP-76-associated phosphoprotein	FYB;SLAP130	S	214	NSHEDESPMKNVS	_PAFGQKPPLSTENSHEDES(ph)PM(ox)K_	19	0.565156	2.93363	97.32	Ki7619_A_04	8361	Ki6028_5	11362									0.12284
459	O15117	O15117	Adhesion and degranulation promoting adaptor protein;FYB-120/130;FYN-binding protein;FYN-T-binding protein;SLAP-130;SLP-76-associated phosphoprotein	FYB;SLAP130	S	457	LDEEQDSEGETYE	_SPVNEDNQDGVTHSDGAGNLDEEQDS(ph)EGETYEDIEASK_	26	0.857122	10.5215	46.898	Ki6027_2	15003	Ki6027_2	15003	0.72227	0.44206	0.65808	0.42984
460	O15117	O15117	Adhesion and degranulation promoting adaptor protein;FYB-120/130;FYN-binding protein;FYN-T-binding protein;SLAP-130;SLP-76-associated phosphoprotein	FYB;SLAP130	S	558	GRTARGSYGYIKT	_TARGS(ph)YGYIK_	5	0.991747	22.1794	155.15	Ki7619_A_03	6111	Ki6028_3	6334	0.59708	0.41876	0.46829	0.28347	0.37949	0.38966	0.34413	1.4159	0.77679
461	O15117	O15117	Adhesion and degranulation promoting adaptor protein;FYB-120/130;FYN-binding protein;FYN-T-binding protein;SLAP-130;SLP-76-associated phosphoprotein	FYB;SLAP130	S	573	VEIDYDSLKLKKD	_TTAVEIDYDS(ph)LK_	10	0.999664	34.735	188.29	Ki7615_A_01	14925	Ki6027_1	17503	0.88883	0.10448	0.68303		0.2417			0.36202
462	O15127	O15127	Secretory carrier-associated membrane protein 2	SCAMP2	S	319	TFHRAASSAAQGA	_AAS(ph)S(ph)AAQGAFQGN_	3	1	133.249	168.89	Ki7619_A_01	10684	Ki7619_A_01	8148
463	O15127	O15127	Secretory carrier-associated membrane protein 2	SCAMP2	S	320	FHRAASSAAQGAF	_AAS(ph)S(ph)AAQGAFQGN_	4	1	133.249	168.89	Ki7619_A_01	10684	Ki7619_A_01	8148
464	O15127	O15127	Secretory carrier-associated membrane protein 2	SCAMP2	S	310	FSQGIFSSRTFHR	_TGASFQQAQEEFSQGIFS(ph)SRTFHR_	18	0.329405	0	69.122	Ki6027_5	23783	Ki6027_5	23783
465	O15127	O15127	Secretory carrier-associated membrane protein 2	SCAMP2	S	311	SQGIFSSRTFHRA	_TGASFQQAQEEFSQGIFS(ph)SRTFHR_	19	0.329405	0	69.122	Ki6027_5	23783	Ki6027_5	23783
466	O15143	O15143	Actin-related protein 2/3 complex subunit 1B;Arp2/3 complex 41 kDa subunit;p41-ARC	ARC41;ARPC1B	S	310	NLDKKASSEGGTA	_KAS(ph)SEGGTAAGAGLDSLHK_	3	0.887966	9.02767	211.09	Ki7619_A_04	7139	Ki7618_A_05	6367	2.158		1.1653		1.2555		1.2645	2.4348	2.9558
467	O15143	O15143	Actin-related protein 2/3 complex subunit 1B;Arp2/3 complex 41 kDa subunit;p41-ARC	ARC41;ARPC1B	S	328	DSLHKNSVSQISV	_NS(ph)VSQISVLSGGK_	2	0.999797	36.9321	127.79	Ki6027_1	16202	Ki6027_1	16202		0.13121
468	O15151	O15151	Double minute 4 protein;Mdm2-like p53-binding protein;p53-binding protein Mdm4;Protein Mdm4;Protein Mdmx	MDM4;MDMX	S	340	CSKLTHSLSTSDI	_LTHS(ph)LSTSDITAIPEK_	4	0.47076	1.50413	184	Ki7619_A_02	13910	Ki6026_2	15012		1.1895	0.48842	1.6113				3.3815
469	O15151	O15151	Double minute 4 protein;Mdm2-like p53-binding protein;p53-binding protein Mdm4;Protein Mdm4;Protein Mdmx	MDM4;MDMX	S	367	DCRRTISAPVVRP	_TIS(ph)APVVRPK_	3	0.994162	22.3119	104.82	Ki7619_A_03	7753	Ki6026_3	7671	0.56875	0.55485	0.72965	0.75315	1.5296	0.7184	0.29544	1.3334	0.82405
470	O15155	O15155	BET1 homolog;Golgi vesicular membrane-trafficking protein p18	BET1	S	50	TAIKSLSIEIGHE	_SLS(ph)IEIGHEVK_	3	0.999302	31.5561	147.37	Ki7619_A_03	12737	Ki6026_2	14234	1.1815	3.404	0.74602	2.2465	1.173	2.1254	4.2169	3.5145	1.9968
471	O15156	O15156	Krueppel-related zinc finger protein cKrox;T-helper-inducing POZ/Krueppel-like factor;Zinc finger and BTB domain-containing protein 15;Zinc finger and BTB domain-containing protein 7B;Zinc finger protein 67 homolog;Zinc finger protein Th-POK	ZBTB15;ZBTB7B;ZFP67	S	3	____MGSPEDDLI	_(ac)GS(ph)PEDDLIGIPFPDHSSELLSCLNEQR_	2	0.999976	49.6981	60.951	Ki7615_A_01	26861	Ki7615_A_01	26861					0.43719	0.73916
472	O15164	O15164;O15164-2	RING finger protein 82;Transcription intermediary factor 1-alpha;Tripartite motif-containing protein 24;RING finger protein 82;Transcription intermediary factor 1-alpha;Tripartite motif-containing protein 24	RNF82;TIF1;TIF1A;TRIM24;RNF82;TIF1;TIF1A;TRIM24	S	1025	SEDNKFSDDSDDD	_NESEDNKFS(ph)DDS(ph)DDDFVQPRK_	9	0.751356	4.80112	225.39	Ki6028_3	11789	Ki7619_A_01	12801	0.84007	0.84648	0.54749	1.4091	0.857	0.86975	0.92076	1.4235	0.2524
473	O15164	O15164;O15164-2	RING finger protein 82;Transcription intermediary factor 1-alpha;Tripartite motif-containing protein 24;RING finger protein 82;Transcription intermediary factor 1-alpha;Tripartite motif-containing protein 24	RNF82;TIF1;TIF1A;TRIM24;RNF82;TIF1;TIF1A;TRIM24	S	1028	NKFSDDSDDDFVQ	_NESEDNKFS(ph)DDS(ph)DDDFVQPRK_	12	0.999733	34.4851	225.39	Ki6028_3	11789	Ki7619_A_01	12801	0.84007	0.84648	0.54749	1.4091	0.857	0.86975	0.92076	1.4235	0.27012
474	O15164	O15164;O15164-2	RING finger protein 82;Transcription intermediary factor 1-alpha;Tripartite motif-containing protein 24;RING finger protein 82;Transcription intermediary factor 1-alpha;Tripartite motif-containing protein 24	RNF82;TIF1;TIF1A;TRIM24;RNF82;TIF1;TIF1A;TRIM24	S	811	LDPSQKSPLHVGE	_S(ph)PLHVGETRKEDDPNEDWCAVCQNGGELLCCEK_	1	0.922912	10.7817	141.13	Ki7619_A_07	14996	Ki6027_5	16132	0.80313	0.71665	0.3328	0.47692	0.7352	0.73473	0.70296	1.376	1.1795
475	O15164	O15164;O15164-2	RING finger protein 82;Transcription intermediary factor 1-alpha;Tripartite motif-containing protein 24;RING finger protein 82;Transcription intermediary factor 1-alpha;Tripartite motif-containing protein 24	RNF82;TIF1;TIF1A;TRIM24;RNF82;TIF1;TIF1A;TRIM24	S	1042	RKKRLKSIEERQL	_S(ph)IEERQLLK_	1	1	88.4955	129.1	Ki7618_A_03	8536	Ki7617_A_02	8430	0.5269			0.375	0.54787	0.54835	0.45593	0.91826
476	O15164	O15164;O15164-2	RING finger protein 82;Transcription intermediary factor 1-alpha;Tripartite motif-containing protein 24;RING finger protein 82;Transcription intermediary factor 1-alpha;Tripartite motif-containing protein 24	RNF82;TIF1;TIF1A;TRIM24;RNF82;TIF1;TIF1A;TRIM24	S	113	APGSPVSGSSPFA	_YLM(ox)LPAPM(ox)LGSAET(ph)PPPVPAPGSPVS(ph)GSSPFATQVGVIR_	26	0.582545	4.9643	72.639	Ki7616_A_01	25694	Ki7616_A_01	25694						0.22711
477	O15169	O15169;O15169-2	Axin-1;Axis inhibition protein 1;Axin-1;Axis inhibition protein 1	AXIN;AXIN1;AXIN;AXIN1	S	77	EPEGSASPTPPYL	_RSDLDLGYEPEGSAS(ph)PTPPYLK_	15	0.989855	21.0865	156.73	Ki6027_3	21399	Ki6027_3	21399		0.74062	0.084132	1.2493
478	O15169	O15169;O15169-2	Axin-1;Axis inhibition protein 1;Axin-1;Axis inhibition protein 1	AXIN;AXIN1;AXIN;AXIN1	S	581	SRGYSESVGAAPN	_SRGYSES(ph)VGAAPNASDGLAHSGK_	7	0.730673	5.70735	103.92	Ki6027_7	7580	Ki6027_7	7580		0.10904
479	O15173	O15173	Membrane-associated progesterone receptor component 2;Progesterone membrane-binding protein;Steroid receptor protein DG6	DG6;PGRMC2;PMBP	S	104	MKKRDFSLEQLRQ	_RDFS(ph)LEQLR_	4	1	187.644	204.52	Ki6027_4	15881	Ki6026_4	15967	1.7165	5.2017	46.361		0.09301
480	O15194	O15194;O15194-2	Carboxy-terminal domain RNA polymerase II polypeptide A small phosphatase 3;CTD small phosphatase-like protein;NIF-like protein;Nuclear LIM interactor-interacting factor 1;Protein YA22;RBSP3;Small C-terminal domain phosphatase 3;Carboxy-terminal domain RNA polymerase II polypeptide A small phosphatase 3;CTD small phosphatase-like protein;NIF-like protein;Nuclear LIM interactor-interacting factor …	C3orf8;CTDSPL;NIF1;NIFL;SCP3;YA22;C3orf8;CTDSPL;NIF1;NIFL;SCP3;YA22	S	33	ASQCNVSLKKQRS	_ASQCNVS(ph)LKK_	7	1	101.22	140.49	Ki6028_3	3491	Ki6028_3	3491			0.36543
481	O15211	O15211	Ral guanine nucleotide dissociation stimulator-like 2;RalGDS-like factor;Ras-associated protein RAB2L	RAB2L;RGL2	S	588	LDSALESSPSLHS	_WPSVSSLDSALES(ph)SPSLHSPADPSHLSPPASS(ph)PRPSR_	13	0.287007	4.91739	43.103	Ki6027_4	25916	Ki6027_4	25916
482	O15211	O15211	Ral guanine nucleotide dissociation stimulator-like 2;RalGDS-like factor;Ras-associated protein RAB2L	RAB2L;RGL2	S	607	LSPPASSPRPSRG	_WPSVSSLDSALES(ph)SPSLHSPADPSHLSPPASS(ph)PRPSR_	32	0.494055	4.91739	43.103	Ki6027_4	25916	Ki6027_4	25916
483	O15213	O15213	WD repeat-containing protein 46;WD repeat-containing protein BING4	BING4;C6orf11;FP221;WDR46	S	561	KQKGRSSTASLVK	_GRSS(ph)TASLVK_	4	0.382941	0	83.862	Ki7617_A_03	3185	Ki7617_A_03	3185
484	O15213	O15213	WD repeat-containing protein 46;WD repeat-containing protein BING4	BING4;C6orf11;FP221;WDR46	S	41	PTTAGASPGPPRN	_RYWEEETVPTTAGAS(ph)PGPPR_	15	0.982664	18.5151	89.663	Ki7618_A_03	12109	Ki7618_A_03	12109	2.2725	1.5425	0.70197					2.7397	3.6073
485	O15226	O15226	NF-kappa-B-repressing factor;Protein ITBA4;Transcription factor NRF	ITBA4;NKRF;NRF	S	618	NYARSESHTDLTF	_SES(ph)HTDLTFSR_	3	0.881761	8.86714	134.3	Ki7619_A_02	8667	Ki6028_2	9104	0.21373	0.37001	0.31945	0.51051		0.14402		0.55989	0.40898
486	O15231-3	O15231-3;O15231-2;O15231	LIM domain protein ZNF185;P1-A;Zinc finger protein 185;LIM domain protein ZNF185;P1-A;Zinc finger protein 185;LIM domain protein ZNF185;P1-A;Zinc finger protein 185	ZNF185;ZNF185;ZNF185	S	513	QQPADPSTPEQQN	_GGQGDPAVPTQQPADPS(ph)TPEQQNS(ph)PSGSEQFVRR_	17	0.403143	0	63.925	Ki7616_A_01	11464	Ki6026_2	11625
487	O15231-3	O15231-3;O15231-2;O15231	LIM domain protein ZNF185;P1-A;Zinc finger protein 185;LIM domain protein ZNF185;P1-A;Zinc finger protein 185;LIM domain protein ZNF185;P1-A;Zinc finger protein 185	ZNF185;ZNF185;ZNF185	S	520	TPEQQNSPSGSEQ	_GGQGDPAVPTQQPADPS(ph)TPEQQNS(ph)PSGSEQFVRR_	24	0.834768	9.5043	63.925	Ki7616_A_01	11464	Ki6026_2	11625	0.23302				0.50221	0.15923	0.60974	0.95189
488	O15231-3	O15231-3;O15231-2	LIM domain protein ZNF185;P1-A;Zinc finger protein 185;LIM domain protein ZNF185;P1-A;Zinc finger protein 185	ZNF185;ZNF185	S	203	LSAAKKSTGSPTQ	_S(ph)TGSPTQETQAPFIAK_	1	0.333316	0	180.7	Ki7617_A_01	11744	Ki7616_A_01	11732	0.46927	0.27065			0.14935		0.56876	0.082518
489	O15231-3	O15231-3;O15231-2	LIM domain protein ZNF185;P1-A;Zinc finger protein 185;LIM domain protein ZNF185;P1-A;Zinc finger protein 185	ZNF185;ZNF185	S	206	AKKSTGSPTQETQ	_S(ph)TGSPTQETQAPFIAK_	4	0.333316	0	180.7	Ki7617_A_01	11744	Ki7616_A_01	11732	0.68371
490	O15231-3	O15231-3;O15231-2;O15231	LIM domain protein ZNF185;P1-A;Zinc finger protein 185;LIM domain protein ZNF185;P1-A;Zinc finger protein 185;LIM domain protein ZNF185;P1-A;Zinc finger protein 185	ZNF185;ZNF185;ZNF185	S	466	QLVRRESCGSSVL	_RES(ph)CGSSVLTDFEGK_	3	0.695413	5.9236	203.2	Ki7619_A_03	14073	Ki6027_2	17181	0.4611	2.1104	0.76171	4.8517	0.31981	1.2061	1.6193	2.8297	0.63419
491	O15231-3	O15231-3;O15231-2;O15231	LIM domain protein ZNF185;P1-A;Zinc finger protein 185;LIM domain protein ZNF185;P1-A;Zinc finger protein 185;LIM domain protein ZNF185;P1-A;Zinc finger protein 185	ZNF185;ZNF185;ZNF185	S	152	PYNIRRSSTSGDT	_RS(ph)STSGDTEEEEEEEVVPFSSDEQK_	2	0.249406	0	134.86	Ki7618_A_02	13216	Ki7616_A_02	13530
492	O15231-3	O15231-3;O15231-2;O15231	LIM domain protein ZNF185;P1-A;Zinc finger protein 185;LIM domain protein ZNF185;P1-A;Zinc finger protein 185;LIM domain protein ZNF185;P1-A;Zinc finger protein 185	ZNF185;ZNF185;ZNF185	S	153	YNIRRSSTSGDTE	_RS(ph)STSGDTEEEEEEEVVPFSSDEQK_	3	0.249406	0	134.86	Ki7618_A_02	13216	Ki7616_A_02	13530
493	O15231-3	O15231-3;O15231-2;O15231	LIM domain protein ZNF185;P1-A;Zinc finger protein 185;LIM domain protein ZNF185;P1-A;Zinc finger protein 185;LIM domain protein ZNF185;P1-A;Zinc finger protein 185	ZNF185;ZNF185;ZNF185	S	155	IRRSSTSGDTEEE	_RS(ph)STSGDTEEEEEEEVVPFSSDEQK_	5	0.249406	0	134.86	Ki7618_A_02	13216	Ki7616_A_02	13530
494	O15231-3	O15231-3;O15231-2;O15231	LIM domain protein ZNF185;P1-A;Zinc finger protein 185;LIM domain protein ZNF185;P1-A;Zinc finger protein 185;LIM domain protein ZNF185;P1-A;Zinc finger protein 185	ZNF185;ZNF185;ZNF185	S	232	DGPSEKSQDPPAL	_RVEVVEEDGPSEKS(ph)QDPPALAR_	14	0.999977	46.3967	133.41	Ki6028_6	10552	Ki6026_6	10099	0.17492		0.13514
495	O15231-3	O15231-3;O15231-2;O15231	LIM domain protein ZNF185;P1-A;Zinc finger protein 185;LIM domain protein ZNF185;P1-A;Zinc finger protein 185;LIM domain protein ZNF185;P1-A;Zinc finger protein 185	ZNF185;ZNF185;ZNF185	S	539	CTSRVRSPSSCMV	_VRS(ph)PSSCM(ox)VTVTVTATSEQPHIYIPAPASELDSSSTTK_	3	0.568734	5.69185	89.024	Ki7619_A_03	17970	Ki7619_A_03	17970					0.39146	0.12639	4.2861	0.44196	0.72763
496	O15234	O15234	Cancer susceptibility candidate gene 3 protein;Metastatic lymph node gene 51 protein;Protein barentsz;Protein CASC3	CASC3;MLN51	S	363	TSVRDPSPEADAP	_RLEQTSVRDPS(ph)PEADAPVLGS(ph)PEK_	11	0.999701	38.1553	131.98	Ki6027_4	12961	Ki6027_6	12180	1.5087	1.7209	0.84125	1.7148	1.5333	1.8154	2.4589	1.3913	1.1543
497	O15234	O15234	Cancer susceptibility candidate gene 3 protein;Metastatic lymph node gene 51 protein;Protein barentsz;Protein CASC3	CASC3;MLN51	S	373	DAPVLGSPEKEEA	_RLEQTSVRDPS(ph)PEADAPVLGS(ph)PEK_	21	0.999982	51.3689	131.98	Ki6027_4	12961	Ki6027_6	12180	0.98878	1.9959	0.76825
498	O15234	O15234	Cancer susceptibility candidate gene 3 protein;Metastatic lymph node gene 51 protein;Protein barentsz;Protein CASC3	CASC3;MLN51	S	148	VTGERQSGDGQES	_STVTGERQS(ph)GDGQES(ph)TEPVENK_	9	0.860205	8.92498	153.65	Ki7616_A_01	4670	Ki7615_A_02	3971	1.8524	1.7263	1.2239	2.4019	2.0774	1.9953	1.851	1.83	1.3701
499	O15234	O15234	Cancer susceptibility candidate gene 3 protein;Metastatic lymph node gene 51 protein;Protein barentsz;Protein CASC3	CASC3;MLN51	S	154	SGDGQESTEPVEN	_STVTGERQS(ph)GDGQES(ph)TEPVENK_	15	0.500568	0	153.65	Ki7616_A_01	4670	Ki7615_A_02	3971					1.0491	1.0843	1.5096	0.94893	0.40677
500	O15234	O15234	Cancer susceptibility candidate gene 3 protein;Metastatic lymph node gene 51 protein;Protein barentsz;Protein CASC3	CASC3;MLN51	S	265	RKPRYGSPPQRDP	_YGS(ph)PPQRDPNWNGERLNK_	3	0.923306	10.8058	108.49	Ki7618_A_06	7336	Ki7617_A_05	7511	3.7279	5.681	0.63465	2.211	2.2052	2.1015	1.6486	1.3232	3.9817
501	O15247	O15247	Chloride intracellular channel protein 2;XAP121	CLIC2	S	103	PRYPHLSPKYKES	_IEEFLEQTLAPPRYPHLS(ph)PK_	18	0.580499	1.41092	83.418	Ki6026_4	22974	Ki6026_4	22974	2.9597
502	O15265-2	O15265-2;O15265	Ataxin-7;Spinocerebellar ataxia type 7 protein;Ataxin-7;Spinocerebellar ataxia type 7 protein	ATXN7;SCA7;ATXN7;SCA7	S	337	FLNKRLSEREFDP	_RLS(ph)EREFDPDIHCGVIDLDTK_	3	0.999999	62.2928	78.78	Ki7619_A_07	15019	Ki7619_A_07	15019	0.60373	1.0014	0.40964						0.12916
503	O15269	O15269	Long chain base biosynthesis protein 1;Serine palmitoyltransferase 1;Serine-palmitoyl-CoA transferase 1	LCB1;SPTLC1	S	202	QKGLQASRSDIKL	_GLQAS(ph)RSDIK_	5	0.785324	5.63264	107.03	Ki6027_3	4407	Ki6027_3	4407		0.040344
504	O15270	O15270	Long chain base biosynthesis protein 2;Long chain base biosynthesis protein 2a;Serine palmitoyltransferase 2;Serine-palmitoyl-CoA transferase 2	KIAA0526;LCB2;SPTLC2	S	32	RNGYVRSSAAAAA	_NGYVRS(ph)SAAAAAAAAAGQIHHVTQNGGLYK_	6	0.471392	0	95.71	Ki7619_A_07	14389	Ki7619_A_07	14389
505	O15270	O15270	Long chain base biosynthesis protein 2;Long chain base biosynthesis protein 2a;Serine palmitoyltransferase 2;Serine-palmitoyl-CoA transferase 2	KIAA0526;LCB2;SPTLC2	S	33	NGYVRSSAAAAAA	_NGYVRS(ph)SAAAAAAAAAGQIHHVTQNGGLYK_	7	0.471392	0	95.71	Ki7619_A_07	14389	Ki7619_A_07	14389
506	O15294	O15294	O-GlcNAc transferase subunit p110;O-linked N-acetylglucosamine transferase 110 kDa subunit;UDP-N-acetylglucosamine--peptide N-acetylglucosaminyltransferase 110 kDa subunit	OGT	S	20	PTKRMLSFQGLAE	_RM(ox)LS(ph)FQGLAELAHREYQAGDFEAAER_	4	0.999968	44.9418	182.1	Ki7619_A_08	19079	Ki6027_2	25838	0.1447	0.15855	0.047968	0.23343		0.061724		0.46621	0.089483
507	O15320-5	O15320-5;O15320;O15320-3;O15320-4;O15320-6;O15320-8	cTAGE family member 5;Cutaneous T-cell lymphoma-associated antigen 5;Meningioma-expressed antigen 6/11;cTAGE family member 5;Cutaneous T-cell lymphoma-associated antigen 5;Meningioma-expressed antigen 6/11;cTAGE family member 5;Cutaneous T-cell lymphoma-associated antigen 5;Meningioma-expressed antigen 6/11;cTAGE family member 5;Cutaneous T-cell lymphoma-associated antigen 5;Meningioma-expressed …	CTAGE5;MEA11;MEA6;MGEA11;MGEA6;CTAGE5;MEA11;MEA6;MGEA11;MGEA6;CTAGE5;MEA11;MEA6;MGEA11;MGEA6;CTAGE5;MEA11;MEA6;MGEA11;MGEA6;CTAGE5;MEA11;MEA6;MGEA11;MGEA6;CTAGE5;MEA11;MEA6;MGEA11;MGEA6	S	553	EGPLRLSPLLPGG	_AFLSPPTLLEGPLRLS(ph)PLLPGGGGR_	16	0.990736	20.4072	101.04	Ki6027_2	29446	Ki7617_A_01	26887	14.179	2.1525	6.2556			3.8984	9.5803		39.929
508	O15320-5	O15320-5;O15320;O15320-3;O15320-4;O15320-6;O15320-8	cTAGE family member 5;Cutaneous T-cell lymphoma-associated antigen 5;Meningioma-expressed antigen 6/11;cTAGE family member 5;Cutaneous T-cell lymphoma-associated antigen 5;Meningioma-expressed antigen 6/11;cTAGE family member 5;Cutaneous T-cell lymphoma-associated antigen 5;Meningioma-expressed antigen 6/11;cTAGE family member 5;Cutaneous T-cell lymphoma-associated antigen 5;Meningioma-expressed …	CTAGE5;MEA11;MEA6;MGEA11;MGEA6;CTAGE5;MEA11;MEA6;MGEA11;MGEA6;CTAGE5;MEA11;MEA6;MGEA11;MGEA6;CTAGE5;MEA11;MEA6;MGEA11;MGEA6;CTAGE5;MEA11;MEA6;MGEA11;MGEA6;CTAGE5;MEA11;MEA6;MGEA11;MGEA6	S	527	HSPYGPSPLGWPS	_EHSPYGPS(ph)PLGWPSSETR_	8	0.994869	23.0411	146	Ki6028_3	18879	Ki6027_2	18804		0.929	1.2295		12.726
509	O15320-5	O15320-5;O15320;O15320-3;O15320-4;O15320-6;O15320-8;O15320-2;O15320-7	cTAGE family member 5;Cutaneous T-cell lymphoma-associated antigen 5;Meningioma-expressed antigen 6/11;cTAGE family member 5;Cutaneous T-cell lymphoma-associated antigen 5;Meningioma-expressed antigen 6/11;cTAGE family member 5;Cutaneous T-cell lymphoma-associated antigen 5;Meningioma-expressed antigen 6/11;cTAGE family member 5;Cutaneous T-cell lymphoma-associated antigen 5;Meningioma-expressed …	CTAGE5;MEA11;MEA6;MGEA11;MGEA6;CTAGE5;MEA11;MEA6;MGEA11;MGEA6;CTAGE5;MEA11;MEA6;MGEA11;MGEA6;CTAGE5;MEA11;MEA6;MGEA11;MGEA6;CTAGE5;MEA11;MEA6;MGEA11;MGEA6;CTAGE5;MEA11;MEA6;MGEA11;MGEA6;CTAGE5;MEA11;MEA6;MGEA11;MGEA6;CTAGE5;MEA11;MEA6;MGEA11;MGEA6	S	640	SNSGRLSGPAELR	_FCSNSGRLS(ph)GPAELR_	9	0.971465	15.9637	124.25	Ki7619_A_03	10035	Ki6027_3	11470	2.1858	2.5049	1.0857		4.0278	2.5764	14.617	9.1321	9.2515
510	O15320-5	O15320-5;O15320;O15320-3;O15320-4;O15320-6;O15320-8;O15320-2;O15320-7;P0CG41;Q8IX94;Q86UF2	cTAGE family member 5;Cutaneous T-cell lymphoma-associated antigen 5;Meningioma-expressed antigen 6/11;cTAGE family member 5;Cutaneous T-cell lymphoma-associated antigen 5;Meningioma-expressed antigen 6/11;cTAGE family member 5;Cutaneous T-cell lymphoma-associated antigen 5;Meningioma-expressed antigen 6/11;cTAGE family member 5;Cutaneous T-cell lymphoma-associated antigen 5;Meningioma-expressed …	CTAGE5;MEA11;MEA6;MGEA11;MGEA6;CTAGE5;MEA11;MEA6;MGEA11;MGEA6;CTAGE5;MEA11;MEA6;MGEA11;MGEA6;CTAGE5;MEA11;MEA6;MGEA11;MGEA6;CTAGE5;MEA11;MEA6;MGEA11;MGEA6;CTAGE5;MEA11;MEA6;MGEA11;MGEA6;CTAGE5;MEA11;MEA6;MGEA11;MGEA6;CTAGE5;MEA11;MEA6;MGEA11;MGEA6;CTAGE4;CTAGE6	S	142	CEKLNRSNSELED	_S(ph)NSELEDEILCLEK_	1	0.5	0	173.44	Ki6027_1	27282	Ki6027_1	27282	0.98292	0.36475	0.43661	0.73414	0.63922	0.75147		0.84398	0.97974
511	O15320-5	O15320-5;O15320;O15320-3;O15320-4;O15320-6;O15320-8;O15320-2;O15320-7;P0CG41;Q8IX94;Q86UF2	cTAGE family member 5;Cutaneous T-cell lymphoma-associated antigen 5;Meningioma-expressed antigen 6/11;cTAGE family member 5;Cutaneous T-cell lymphoma-associated antigen 5;Meningioma-expressed antigen 6/11;cTAGE family member 5;Cutaneous T-cell lymphoma-associated antigen 5;Meningioma-expressed antigen 6/11;cTAGE family member 5;Cutaneous T-cell lymphoma-associated antigen 5;Meningioma-expressed …	CTAGE5;MEA11;MEA6;MGEA11;MGEA6;CTAGE5;MEA11;MEA6;MGEA11;MGEA6;CTAGE5;MEA11;MEA6;MGEA11;MGEA6;CTAGE5;MEA11;MEA6;MGEA11;MGEA6;CTAGE5;MEA11;MEA6;MGEA11;MGEA6;CTAGE5;MEA11;MEA6;MGEA11;MGEA6;CTAGE5;MEA11;MEA6;MGEA11;MGEA6;CTAGE5;MEA11;MEA6;MGEA11;MGEA6;CTAGE4;CTAGE6	S	144	KLNRSNSELEDEI	_S(ph)NSELEDEILCLEK_	3	0.5	0	173.44	Ki6027_1	27282	Ki6027_1	27282	0.98292	0.4952	0.43661	0.90014	0.63922	0.54384	0.97139	0.84398	0.97974
512	O15320-5	O15320-5;O15320;O15320-3;O15320-4;O15320-6;O15320-8;O15320-2;O15320-7	cTAGE family member 5;Cutaneous T-cell lymphoma-associated antigen 5;Meningioma-expressed antigen 6/11;cTAGE family member 5;Cutaneous T-cell lymphoma-associated antigen 5;Meningioma-expressed antigen 6/11;cTAGE family member 5;Cutaneous T-cell lymphoma-associated antigen 5;Meningioma-expressed antigen 6/11;cTAGE family member 5;Cutaneous T-cell lymphoma-associated antigen 5;Meningioma-expressed …	CTAGE5;MEA11;MEA6;MGEA11;MGEA6;CTAGE5;MEA11;MEA6;MGEA11;MGEA6;CTAGE5;MEA11;MEA6;MGEA11;MGEA6;CTAGE5;MEA11;MEA6;MGEA11;MGEA6;CTAGE5;MEA11;MEA6;MGEA11;MGEA6;CTAGE5;MEA11;MEA6;MGEA11;MGEA6;CTAGE5;MEA11;MEA6;MGEA11;MGEA6;CTAGE5;MEA11;MEA6;MGEA11;MGEA6	S	599	APSDTGSLSPPWD	_LTDPHRAPSDTGS(ph)LSPPWDQDRR_	13	0.443858	0	75.682	Ki7619_A_07	11257	Ki7618_A_08	9977			0.3733
513	O15320-5	O15320-5;O15320;O15320-3;O15320-4;O15320-6;O15320-8;O15320-2;O15320-7	cTAGE family member 5;Cutaneous T-cell lymphoma-associated antigen 5;Meningioma-expressed antigen 6/11;cTAGE family member 5;Cutaneous T-cell lymphoma-associated antigen 5;Meningioma-expressed antigen 6/11;cTAGE family member 5;Cutaneous T-cell lymphoma-associated antigen 5;Meningioma-expressed antigen 6/11;cTAGE family member 5;Cutaneous T-cell lymphoma-associated antigen 5;Meningioma-expressed …	CTAGE5;MEA11;MEA6;MGEA11;MGEA6;CTAGE5;MEA11;MEA6;MGEA11;MGEA6;CTAGE5;MEA11;MEA6;MGEA11;MGEA6;CTAGE5;MEA11;MEA6;MGEA11;MGEA6;CTAGE5;MEA11;MEA6;MGEA11;MGEA6;CTAGE5;MEA11;MEA6;MGEA11;MGEA6;CTAGE5;MEA11;MEA6;MGEA11;MGEA6;CTAGE5;MEA11;MEA6;MGEA11;MGEA6	S	601	SDTGSLSPPWDQD	_LTDPHRAPSDTGS(ph)LSPPWDQDRR_	15	0.443858	0	75.682	Ki7619_A_07	11257	Ki7618_A_08	9977	0.94599	0.73713	1.0037					0.42389
514	O15320-5	O15320-5;O15320;O15320-3;O15320-4;O15320-6;O15320-8;O15320-2;O15320-7;Q96RT6	cTAGE family member 5;Cutaneous T-cell lymphoma-associated antigen 5;Meningioma-expressed antigen 6/11;cTAGE family member 5;Cutaneous T-cell lymphoma-associated antigen 5;Meningioma-expressed antigen 6/11;cTAGE family member 5;Cutaneous T-cell lymphoma-associated antigen 5;Meningioma-expressed antigen 6/11;cTAGE family member 5;Cutaneous T-cell lymphoma-associated antigen 5;Meningioma-expressed …	CTAGE5;MEA11;MEA6;MGEA11;MGEA6;CTAGE5;MEA11;MEA6;MGEA11;MGEA6;CTAGE5;MEA11;MEA6;MGEA11;MGEA6;CTAGE5;MEA11;MEA6;MGEA11;MGEA6;CTAGE5;MEA11;MEA6;MGEA11;MGEA6;CTAGE5;MEA11;MEA6;MGEA11;MGEA6;CTAGE5;MEA11;MEA6;MGEA11;MGEA6;CTAGE5;MEA11;MEA6;MGEA11;MGEA6;CTAGE1;CTAGE2	S	652	RSFNMPSLDKMDG	_SFNM(ox)PS(ph)LDK_	6	1	78.3397	128.81	Ki7619_A_01	9074	Ki6028_1	18571	1.7912	13.417	0.63538		2.1238	2.473	1.7204	19.697	2.815
515	O15355	O15355	Protein phosphatase 1C;Protein phosphatase 1G;Protein phosphatase 2C isoform gamma;Protein phosphatase magnesium-dependent 1 gamma	PPM1C;PPM1G	S	537	AEENGNSDKKKKA	_RKLEEVLSTEGAEENGNS(ph)DK_	18	0.991527	23.0956	166.61	Ki7619_A_07	8461	Ki7619_A_07	8461									13.465
516	O15357	O15357;O15357-2	Inositol polyphosphate phosphatase-like protein 1;Phosphatidylinositol-3,4,5-trisphosphate 5-phosphatase 2;Protein 51C;SH2 domain-containing inositol-5'-phosphatase 2;Inositol polyphosphate phosphatase-like protein 1;Phosphatidylinositol-3,4,5-trisphosphate 5-phosphatase 2;Protein 51C;SH2 domain-containing inositol-5'-phosphatase 2	INPPL1;SHIP2;INPPL1;SHIP2	S	1176	PPRIRESIQEDLA	_IRES(ph)IQEDLAEEAPCLQGGR_	4	1	80.3162	80.316	Ki6027_3	20641	Ki6027_3	20641		0.49003
517	O15357	O15357;O15357-2	Inositol polyphosphate phosphatase-like protein 1;Phosphatidylinositol-3,4,5-trisphosphate 5-phosphatase 2;Protein 51C;SH2 domain-containing inositol-5'-phosphatase 2;Inositol polyphosphate phosphatase-like protein 1;Phosphatidylinositol-3,4,5-trisphosphate 5-phosphatase 2;Protein 51C;SH2 domain-containing inositol-5'-phosphatase 2	INPPL1;SHIP2;INPPL1;SHIP2	S	1003	LPPEPPSPARAPV	_NSFNNPAYYVLEGVPHQLLPPEPPS(ph)PARAPVPSATK_	25	0.934384	12.6364	67.658	Ki7619_A_03	23186	Ki7619_A_03	23186	3.9707	1.168	6.2239			2.7565		11.829	2.1575
518	O15372	O15372	eIF3 p40 subunit;eIF-3-gamma;Eukaryotic translation initiation factor 3 subunit 3;Eukaryotic translation initiation factor 3 subunit H	EIF3H;EIF3S3	S	183	CKEKDFSPEALKK	_DFS(ph)PEALKK_	3	1	50.0403	130.56	Ki7619_A_02	9819	Ki7619_A_01	13125	4.4346	5.5732	2.221	10.594	8.6261	4.4418	2.5758	7.2482	6.1854
519	P25490	O15391;P25490;Q96MM3	Transcription factor YY2;Yin and yang 2;Zinc finger protein 631;Delta transcription factor;INO80 complex subunit S;NF-E1;Transcriptional repressor protein YY1;Yin and yang 1;Reduced expression protein 1;Zinc finger protein 42 homolog;Zinc finger protein 754	YY2;ZNF631;INO80S;YY1;REX1;ZFP42;ZNF754	S	365	GCGKRFSLDFNLR	_RFS(ph)LDFNLR_	3	1	140.3	169.93	Ki7619_A_03	19018	Ki6028_4	23175		0.36023	0.47867	0.55591	0.26256		0.32372	3.0152	0.30439
520	O15400	O15400;O15400-2	Syntaxin-7;Syntaxin-7	STX7;STX7	S	125	VARVRASSRVSGS	_VRAS(ph)SRVSGSFPEDSSK_	4	0.490446	0	162.46	Ki7615_A_06	6721	Ki6027_2	5882	0.21579	0.76206			0.56737	1.1983		1.5936
521	O15400	O15400;O15400-2	Syntaxin-7;Syntaxin-7	STX7;STX7	S	126	ARVRASSRVSGSF	_VRAS(ph)SRVSGSFPEDSSK_	5	0.490446	0	162.46	Ki7615_A_06	6721	Ki6027_2	5882	0.88867	2.1355	3.1436		0.56737	0.76068	3.1707	1.4248	1.0931
522	O15400	O15400;O15400-2	Syntaxin-7;Syntaxin-7	STX7;STX7	S	205	QGDVIDSIEANVE	_DLGM(ox)M(ox)IHEQGDVIDS(ph)IEANVENAEVHVQQANQQLSR_	15	1	75.2344	84.097	Ki7616_A_03	22802	Ki7616_A_03	22802		1.1252			1.316	0.45655	1.5708		1.189
523	O15400	O15400;O15400-2	Syntaxin-7;Syntaxin-7	STX7;STX7	S	173	LIHERESSIRQLE	_ES(ph)SIRQLEADIM(ox)DINEIFK_	2	0.5	0	145.52	Ki7619_A_02	26937	Ki7619_A_02	26937		0.29709			0.46846			0.62202	0.32735
524	O15400	O15400;O15400-2	Syntaxin-7;Syntaxin-7	STX7;STX7	S	174	IHERESSIRQLEA	_ES(ph)SIRQLEADIM(ox)DINEIFK_	3	0.5	0	145.52	Ki7619_A_02	26937	Ki7619_A_02	26937	0.18257	0.29709			0.46846			0.62202	0.32735
525	O15409-4	O15409-4;O15409;O15409-2;O15409-6;O15409-7	CAG repeat protein 44;Forkhead box protein P2;Trinucleotide repeat-containing gene 10 protein;CAG repeat protein 44;Forkhead box protein P2;Trinucleotide repeat-containing gene 10 protein;CAG repeat protein 44;Forkhead box protein P2;Trinucleotide repeat-containing gene 10 protein;CAG repeat protein 44;Forkhead box protein P2;Trinucleotide repeat-containing gene 10 protein;CAG repeat protein 44;F…	CAGH44;FOXP2;TNRC10;CAGH44;FOXP2;TNRC10;CAGH44;FOXP2;TNRC10;CAGH44;FOXP2;TNRC10;CAGH44;FOXP2;TNRC10	S	333	SNTSKASPPITHH	_AS(ph)PPITHHSIVNGQSSVLSAR_	2	0.725695	7.23552	83.251	Ki7619_A_05	10650	Ki7619_A_05	10650					9.4586			6.6297	20.9
526	O15417	O15417	Long CAG trinucleotide repeat-containing gene 79 protein;Trinucleotide repeat-containing gene 18 protein	CAGL79;KIAA1856;TNRC18	S	2372	PSSTPGSKKSPPE	_AATLEEGNPTDEVPSTPLALEPSSTPGS(ph)KKSPPEPVDK_	28	0.364302	0	61.526	Ki6028_3	20249	Ki6026_3	19714
527	O15417	O15417	Long CAG trinucleotide repeat-containing gene 79 protein;Trinucleotide repeat-containing gene 18 protein	CAGL79;KIAA1856;TNRC18	S	2375	TPGSKKSPPEPVD	_AATLEEGNPTDEVPSTPLALEPSSTPGS(ph)KKSPPEPVDK_	31	0.364302	0	61.526	Ki6028_3	20249	Ki6026_3	19714
528	O15417	O15417;O15417-2	Long CAG trinucleotide repeat-containing gene 79 protein;Trinucleotide repeat-containing gene 18 protein;Long CAG trinucleotide repeat-containing gene 79 protein;Trinucleotide repeat-containing gene 18 protein	CAGL79;KIAA1856;TNRC18;CAGL79;KIAA1856;TNRC18	S	1857	ARERALSPGLEES	_ERALS(ph)PGLEESGLGLLAR_	5	0.999021	30.0879	196.8	Ki7619_A_02	21543	Ki7619_A_01	23429	0.68893	0.67405	0.28203	0.84495	0.7257	0.95793	1.1386	0.51636	0.80339
529	O15417	O15417	Long CAG trinucleotide repeat-containing gene 79 protein;Trinucleotide repeat-containing gene 18 protein	CAGL79;KIAA1856;TNRC18	S	2543	DSGNPKSPDKAQA	_ATDGDLAQEPGPGLTFEDSGNPKS(ph)PDK_	24	0.950648	13.6614	175.32	Ki7619_A_01	14772	Ki7618_A_02	14094	7.1848	0.32513	0.085649			0.96921		0.43867	0.41545
530	O15417	O15417;O15417-2	Long CAG trinucleotide repeat-containing gene 79 protein;Trinucleotide repeat-containing gene 18 protein;Long CAG trinucleotide repeat-containing gene 79 protein;Trinucleotide repeat-containing gene 18 protein	CAGL79;KIAA1856;TNRC18;CAGL79;KIAA1856;TNRC18	S	991	TYGKAVSPPPSPR	_AVS(ph)PPPS(ph)PRAS(ph)PVAALK_	3	1	64.2947	187.43	Ki7619_A_01	13090	Ki6028_1	14746	0.4903	0.33258	0.16165		0.60348	1.2814		0.61066	0.53188
531	O15417	O15417;O15417-2	Long CAG trinucleotide repeat-containing gene 79 protein;Trinucleotide repeat-containing gene 18 protein;Long CAG trinucleotide repeat-containing gene 79 protein;Trinucleotide repeat-containing gene 18 protein	CAGL79;KIAA1856;TNRC18;CAGL79;KIAA1856;TNRC18	S	995	AVSPPPSPRASPV	_AVS(ph)PPPS(ph)PRAS(ph)PVAALK_	7	1	64.2947	187.43	Ki7619_A_01	13090	Ki6028_1	14746	0.4903	0.33258	0.16165		0.60348	1.2814		0.61066	0.53188
532	O15417	O15417;O15417-2	Long CAG trinucleotide repeat-containing gene 79 protein;Trinucleotide repeat-containing gene 18 protein;Long CAG trinucleotide repeat-containing gene 79 protein;Trinucleotide repeat-containing gene 18 protein	CAGL79;KIAA1856;TNRC18;CAGL79;KIAA1856;TNRC18	S	999	PPSPRASPVAALK	_AVS(ph)PPPS(ph)PRAS(ph)PVAALK_	11	1	64.2947	187.43	Ki7619_A_01	13090	Ki6028_1	14746	0.4903	0.33258	0.23703		0.60348	1.2814		0.61066	0.53188
533	O15417	O15417;O15417-2	Long CAG trinucleotide repeat-containing gene 79 protein;Trinucleotide repeat-containing gene 18 protein;Long CAG trinucleotide repeat-containing gene 79 protein;Trinucleotide repeat-containing gene 18 protein	CAGL79;KIAA1856;TNRC18;CAGL79;KIAA1856;TNRC18	S	611	GGCGKKSPFGGLG	_S(ph)PFGGLGTMKPEPAPTSAGASR_	1	1	71.9332	130.89	Ki6028_2	17216	Ki6028_2	17216		0.21496	0.20709
534	O15417	O15417;O15417-2	Long CAG trinucleotide repeat-containing gene 79 protein;Trinucleotide repeat-containing gene 18 protein;Long CAG trinucleotide repeat-containing gene 79 protein;Trinucleotide repeat-containing gene 18 protein	CAGL79;KIAA1856;TNRC18;CAGL79;KIAA1856;TNRC18	S	263	RLAERLSPFLAES	_LAERLS(ph)PFLAESK_	6	0.999997	54.7819	169.04	Ki7619_A_02	16422	Ki6027_2	19398	0.40184	0.17616	0.15488		0.61574	1.4867		0.75005	0.56499
535	O15417	O15417;O15417-2;O15417-3	Long CAG trinucleotide repeat-containing gene 79 protein;Trinucleotide repeat-containing gene 18 protein;Long CAG trinucleotide repeat-containing gene 79 protein;Trinucleotide repeat-containing gene 18 protein;Long CAG trinucleotide repeat-containing gene 79 protein;Trinucleotide repeat-containing gene 18 protein	CAGL79;KIAA1856;TNRC18;CAGL79;KIAA1856;TNRC18;CAGL79;KIAA1856;TNRC18	S	1136	DKPIRLSPSKITE	_LALSPEDKPIRLS(ph)PSK_	13	0.8189	6.55481	137.61	Ki7619_A_04	12143	Ki6028_2	16348	0.44883	1.0446	0.21334	0.92388	1.3084	1.3964	4.0584	1.584	0.63322
536	O15417	O15417;Q9P281	Long CAG trinucleotide repeat-containing gene 79 protein;Trinucleotide repeat-containing gene 18 protein;BAH and coiled-coil domain-containing protein 1;Bromo adjacent homology domain-containing protein 2	CAGL79;KIAA1856;TNRC18;BAHCC1;BAHD2;KIAA1447	S	2471	DHEGVTSPKNKTC;DHEGVTSPKSKKA	_LDHEGVT(ph)SPK_	8	0.5	0	103.08	Ki7619_A_02	3543	Ki6028_3	3435		3.3564	0.75798		0.84216	0.04312		0.77231	3.152
537	O15417	O15417;O15417-2	Long CAG trinucleotide repeat-containing gene 79 protein;Trinucleotide repeat-containing gene 18 protein;Long CAG trinucleotide repeat-containing gene 79 protein;Trinucleotide repeat-containing gene 18 protein	CAGL79;KIAA1856;TNRC18;CAGL79;KIAA1856;TNRC18	S	1028	AYPATPSSHPTSP	_LEDVSKPPAYAYPATPS(ph)SHPTSPPPAS(ph)PPPTPGITRK_	17	0.385476	0	72.228	Ki6028_5	15414	Ki6027_2	17686
538	O15417	O15417;O15417-2	Long CAG trinucleotide repeat-containing gene 79 protein;Trinucleotide repeat-containing gene 18 protein;Long CAG trinucleotide repeat-containing gene 79 protein;Trinucleotide repeat-containing gene 18 protein	CAGL79;KIAA1856;TNRC18;CAGL79;KIAA1856;TNRC18	S	1029	YPATPSSHPTSPP	_LEDVSKPPAYAYPATPS(ph)SHPTSPPPAS(ph)PPPTPGITRK_	18	0.385476	0	72.228	Ki6028_5	15414	Ki6027_2	17686
539	O15417	O15417;O15417-2	Long CAG trinucleotide repeat-containing gene 79 protein;Trinucleotide repeat-containing gene 18 protein;Long CAG trinucleotide repeat-containing gene 79 protein;Trinucleotide repeat-containing gene 18 protein	CAGL79;KIAA1856;TNRC18;CAGL79;KIAA1856;TNRC18	S	1038	TSPPPASPPPTPG	_LEDVSKPPAYAYPATPS(ph)SHPTSPPPAS(ph)PPPTPGITRK_	27	0.933225	12.2578	72.228	Ki6028_5	15414	Ki6027_2	17686		0.45485	0.10294		1.1253	0.22313		0.44003	0.80489
540	O15417	O15417	Long CAG trinucleotide repeat-containing gene 79 protein;Trinucleotide repeat-containing gene 18 protein	CAGL79;KIAA1856;TNRC18	S	2771	KRQRLPSVENRPK	_LPS(ph)VENRPK_	3	1	61.6789	104.05	Ki7619_A_03	5415	Ki7619_A_02	5209	0.72809	0.76972	0.07673	0.21507	0.49515	0.68592	0.59123	0.94438	0.37369
541	O15417	O15417;O15417-2	Long CAG trinucleotide repeat-containing gene 79 protein;Trinucleotide repeat-containing gene 18 protein;Long CAG trinucleotide repeat-containing gene 79 protein;Trinucleotide repeat-containing gene 18 protein	CAGL79;KIAA1856;TNRC18;CAGL79;KIAA1856;TNRC18	S	1989	EAGPEASDDDLWT	_LRGPKEPGFEAGPEAS(ph)DDDLWTR_	16	0.881416	8.71154	181.83	Ki6028_8	18325	Ki6028_7	18528	1.3719	0.81499	0.46243
542	O15417	O15417;O15417-2	Long CAG trinucleotide repeat-containing gene 79 protein;Trinucleotide repeat-containing gene 18 protein;Long CAG trinucleotide repeat-containing gene 79 protein;Trinucleotide repeat-containing gene 18 protein	CAGL79;KIAA1856;TNRC18;CAGL79;KIAA1856;TNRC18	S	1925	VKVRKRSPAGLLR	_RS(ph)PAGLLRPK_	2	1	62.3383	93.345	Ki7619_A_07	6134	Ki6028_8	6651	0.42009	0.4789	0.29164	0.46737	0.82275		1.0564	1.3192	1.0037
543	O15417	O15417;O15417-2	Long CAG trinucleotide repeat-containing gene 79 protein;Trinucleotide repeat-containing gene 18 protein;Long CAG trinucleotide repeat-containing gene 79 protein;Trinucleotide repeat-containing gene 18 protein	CAGL79;KIAA1856;TNRC18;CAGL79;KIAA1856;TNRC18	S	333	GPRPCPSPLPPPP	_RTETLLPGPRPCPS(ph)PLPPPPAPPK_	14	0.999954	45.4328	92.932	Ki6027_6	16672	Ki6027_6	16672		0.32662
544	O15427	O15427	Monocarboxylate transporter 3;Monocarboxylate transporter 4;Solute carrier family 16 member 3	MCT3;MCT4;SLC16A3	S	436	HKPPADSGVDLRE	_LHKPPADS(ph)GVDLR_	8	1	48.1115	108.7	Ki7619_A_07	6037	Ki6027_9	6028	3.4909	2.6356							0.85679
545	O15427	O15427	Monocarboxylate transporter 3;Monocarboxylate transporter 4;Solute carrier family 16 member 3	MCT3;MCT4;SLC16A3	S	464	VHTPETSV_____	_NGEVVHT(ph)PETS(ph)V_	11	0.961964	14.0294	142.97	Ki7619_A_01	9110	Ki7619_A_01	9024
546	O15439	O15439;O15439-2	ATP-binding cassette sub-family C member 4;MRP/cMOAT-related ABC transporter;Multidrug resistance-associated protein 4;Multi-specific organic anion transporter B;ATP-binding cassette sub-family C member 4;MRP/cMOAT-related ABC transporter;Multidrug resistance-associated protein 4;Multi-specific organic anion transporter B	ABCC4;MRP4;ABCC4;MRP4	S	655	LRNRTFSESSVWS	_TFS(ph)ESSVWSQQSSRPSLK_	3	0.865958	11.5914	120.56	Ki7619_A_02	14991	Ki6026_7	14278	0.76957	2.3335			6.4534	2.5703			16.231
547	O15446-2	O15446-2;O15446	A34.5;Antisense to ERCC-1 protein;CD3-epsilon-associated protein;DNA-directed RNA polymerase I subunit RPA34;RNA polymerase I-associated factor PAF49;A34.5;Antisense to ERCC-1 protein;CD3-epsilon-associated protein;DNA-directed RNA polymerase I subunit RPA34;RNA polymerase I-associated factor PAF49	ASE1;CAST;CD3EAP;PAF49;ASE1;CAST;CD3EAP;PAF49	S	130	QQSLSGSPLQPIP	_ILEGPQQSLSGS(ph)PLQPIPASPPPQIPPGLRPR_	12	0.889245	10.4057	68.835	Ki7618_A_02	19856	Ki7618_A_02	19856	1.6682	1.0595			1.686	3.2995		0.5462
548	O15446-2	O15446-2;O15446	A34.5;Antisense to ERCC-1 protein;CD3-epsilon-associated protein;DNA-directed RNA polymerase I subunit RPA34;RNA polymerase I-associated factor PAF49;A34.5;Antisense to ERCC-1 protein;CD3-epsilon-associated protein;DNA-directed RNA polymerase I subunit RPA34;RNA polymerase I-associated factor PAF49	ASE1;CAST;CD3EAP;PAF49;ASE1;CAST;CD3EAP;PAF49	S	287	LEDTVLSPTKKRK	_QEQINTEPLEDTVLS(ph)PTKK_	15	0.877868	8.93042	126.19	Ki7618_A_02	14575	Ki7618_A_02	14575	7.4381	2.9314			4.2591	1.8572	5.0907	5.402
549	O15525	O15525	hMAF;Transcription factor MafG;V-maf musculoaponeurotic fibrosarcoma oncogene homolog G	MAFG	S	124	ARTVARSPVAPAR	_TVARS(ph)PVAPARGPLAAGLGPLVPGK_	5	0.751169	4.79834	117.23	Ki7619_A_04	15753	Ki6027_3	3000	0.37278	1.6763	0.3294		0.98291	0.75095	1.0252	0.60834	0.21501
550	O15530	O15530;O15530-2;Q6A1A2	3-phosphoinositide-dependent protein kinase 1;3-phosphoinositide-dependent protein kinase 1;Putative 3-phosphoinositide-dependent protein kinase 2	PDK1;PDPK1;PDK1;PDPK1;PDPK2	S	241	KQARANSFVGTAQ	_ANS(ph)FVGTAQYVSPELLTEK_	3	0.998808	29.3471	191.47	Ki7619_A_02	22592	Ki7619_A_01	21512	1.3311	3.0228	1.1829	1.3649	2.1788	2.3486	1.1454	3.3816	1.8289
551	O15534	O15534	Circadian clock protein PERIOD 1;Circadian pacemaker protein Rigui;Period circadian protein homolog 1	KIAA0482;PER;PER1;RIGUI	S	704	VVGGTLSPLALAN	_KEPVVGGTLS(ph)PLALANK_	10	0.999191	30.9179	162.26	Ki7619_A_03	15789	Ki6027_3	20040	0.099787	0.055695	0.24503						0.086237
552	O15534	O15534	Circadian clock protein PERIOD 1;Circadian pacemaker protein Rigui;Period circadian protein homolog 1	KIAA0482;PER;PER1;RIGUI	S	815	SSSTAPSALGERG	_LRGLDSSSTAPS(ph)ALGER_	12	0.998312	28.7879	68.173	Ki7619_A_03	10652	Ki7619_A_03	10652	1.9408	1.5804	1.2361		4.3718	3.508	4.6284	14.697	0.70058
553	O15541	O15541	RING finger protein 113A;Zinc finger protein 183	RNF113;RNF113A;ZNF183	S	84	AAYGDLSSEEEEE	_AAYGDLS(ph)S(ph)EEEEENEPESLGVVYK_	7	0.999982	47.4346	157.51	Ki7619_A_01	20653	Ki7619_A_01	20595	0.0598	1.6233	1.7229		2.3835	2.0745	17.841	1.9628	1.0202
554	O15541	O15541	RING finger protein 113A;Zinc finger protein 183	RNF113;RNF113A;ZNF183	S	85	AYGDLSSEEEEEN	_AAYGDLS(ph)S(ph)EEEEENEPESLGVVYK_	8	0.999996	53.6177	157.51	Ki7619_A_01	20653	Ki7619_A_01	20595	0.0598	1.6233	1.8349		2.3835	2.0745	17.841	1.9628	1.0202
555	O15541	O15541	RING finger protein 113A;Zinc finger protein 183	RNF113;RNF113A;ZNF183	S	253	ENYEVGSDDEEIP	_ELDEGRYGVYEDENYEVGS(ph)DDEEIPFK_	19	1	80.7184	175.93	Ki7619_A_02	21038	Ki7619_A_02	21038	1.6151	2.6311		1.5273	2.1548	1.8339	1.3882	2.1189	3.0551
556	O15541	O15541	RING finger protein 113A;Zinc finger protein 183	RNF113;RNF113A;ZNF183	S	329	TGEGGASDLPEDP	_HRATGEGGAS(ph)DLPEDPDEDAIPIT_	10	0.531074	0.540536	64.2	Ki7616_A_04	14193	Ki7615_A_04	14547	1.7758	4.6599	1.1888		5.2901	4.6218	8.9687		3.3391
557	O15550	O15550	Histone demethylase UTX;Lysine-specific demethylase 6A;Ubiquitously transcribed TPR protein on the X chromosome;Ubiquitously transcribed X chromosome tetratricopeptide repeat protein	KDM6A;UTX	S	769	SHGDSKSPGLLSS	_S(ph)PGLLSSDNPQLSALLM(ox)GK_	1	0.999995	55.8506	156.39	Ki6028_1	27955	Ki6028_1	27913		1.1098	0.52363		1.4456	0.63194			0.64953
558	O15550	O15550	Histone demethylase UTX;Lysine-specific demethylase 6A;Ubiquitously transcribed TPR protein on the X chromosome;Ubiquitously transcribed X chromosome tetratricopeptide repeat protein	KDM6A;UTX	S	849	SLNSPHSGLHTIN	_STEQTTTNSVTSLNSPHS(ph)GLHTINGEGMEESQSPM(ox)K_	18	0.477867	1.07399	60.641	Ki6028_4	14326	Ki6028_4	14326
559	O15550	O15550	Histone demethylase UTX;Lysine-specific demethylase 6A;Ubiquitously transcribed TPR protein on the X chromosome;Ubiquitously transcribed X chromosome tetratricopeptide repeat protein	KDM6A;UTX	S	818	DNSVASSPSSAIS	_TDNSVASS(ph)PSSAISTAT(ph)PSPK_	8	0.584331	5.08328	136.62	Ki6026_1	11823	Ki6026_1	9676	0.042217	0.74944						0.25567
560	O15553	O15553;O15553-1	Marenostrin;Pyrin;Marenostrin;Pyrin	MEF;MEFV;MEF;MEFV	S	347	HPQASGSRSPGCP	_DSCSFPEAVSGHPQASGS(ph)RSPGCPR_	18	0.450992	0	72.09	Ki6027_5	9273	Ki6027_5	9273
561	O15553	O15553;O15553-1	Marenostrin;Pyrin;Marenostrin;Pyrin	MEF;MEFV;MEF;MEFV	S	349	QASGSRSPGCPRC	_DSCSFPEAVSGHPQASGS(ph)RSPGCPR_	20	0.450992	0	72.09	Ki6027_5	9273	Ki6027_5	9273
562	O15553	O15553	Marenostrin;Pyrin	MEF;MEFV	S	208	RLRRNASSAGRLQ	_NAS(ph)SAGRLQGLAGGAPGQK_	3	0.876628	8.51601	71.853	Ki7615_A_02	8583	Ki7615_A_02	8583					0.97117	1.5226	1.3564		1.6758
563	O15553	O15553	Marenostrin;Pyrin	MEF;MEFV	S	179	GKPRTRSPALPGG	_TRS(ph)PALPGGR_	3	0.955232	13.2914	103.34	Ki6027_4	4244	Ki6027_4	4244	1.6103	1.427	0.62016
564	O43149	O43149;O43149-2	Zinc finger ZZ-type and EF-hand domain-containing protein 1;Zinc finger ZZ-type and EF-hand domain-containing protein 1	KIAA0399;ZZEF1;KIAA0399;ZZEF1	S	1537	GRLRLLSFRSMEE	_LRLLS(ph)FRS(ph)MEEAR_	5	1	55.8408	160.22	Ki6028_3	23866	Ki6028_1	23629	2.8051	6.3884	2.4042	4.8735	6.979	0.066331			3.3427
565	O43149	O43149;O43149-2	Zinc finger ZZ-type and EF-hand domain-containing protein 1;Zinc finger ZZ-type and EF-hand domain-containing protein 1	KIAA0399;ZZEF1;KIAA0399;ZZEF1	S	1540	RLLSFRSMEEARL	_LRLLS(ph)FRS(ph)MEEAR_	8	1	55.8408	160.22	Ki6028_3	23866	Ki6028_1	23629	0.44742	0.47266	0.21863		0.74312	0.61035	0.47051	0.48467	0.85293
566	O43149	O43149;O43149-2	Zinc finger ZZ-type and EF-hand domain-containing protein 1;Zinc finger ZZ-type and EF-hand domain-containing protein 1	KIAA0399;ZZEF1;KIAA0399;ZZEF1	S	1518	TAEEPLSPSTPTR	_LPSSSGLPAADVSPATAEEPLS(ph)PS(ph)TPTRRPPFTR_	22	0.992502	21.2361	122.79	Ki7619_A_02	18454	Ki7618_A_04	14690	0.40773	1.631	0.35841	0.66095	0.97355	0.18781	0.6438	0.47124	1.4044
567	O43149	O43149;O43149-2	Zinc finger ZZ-type and EF-hand domain-containing protein 1;Zinc finger ZZ-type and EF-hand domain-containing protein 1	KIAA0399;ZZEF1;KIAA0399;ZZEF1	S	1520	EEPLSPSTPTRRP	_LPSSSGLPAADVSPATAEEPLS(ph)PS(ph)TPTRRPPFTR_	24	0.335626	0	122.79	Ki7619_A_02	18454	Ki7618_A_04	14690		0.40207			1.3661			1.6899	1.1122
568	O43149	O43149	Zinc finger ZZ-type and EF-hand domain-containing protein 1	KIAA0399;ZZEF1	S	2526	RWQPSKSLRLEEQ	_S(ph)LRLEEQSAK_	1	1	78.3019	105.98	Ki7619_A_02	6680	Ki6028_2	7160	1.6845	0.59896	0.091668			0.10622		0.479	0.36735
569	O43150	O43150;O43150-2	Arf-GAP with SH3 domain, ANK repeat and PH domain-containing protein 2;Development and differentiation-enhancing factor 2;Paxillin-associated protein with ARF GAP activity 3;Pyk2 C-terminus-associated protein;Arf-GAP with SH3 domain, ANK repeat and PH domain-containing protein 2;Development and differentiation-enhancing factor 2;Paxillin-associated protein with ARF GAP activity 3;Pyk2 C-terminus-…	ASAP2;DDEF2;KIAA0400;ASAP2;DDEF2;KIAA0400	S	701	HEDLDESDDDMDE	_LLHEDLDES(ph)DDDM(ox)DEK_	9	1	147.096	187.16	Ki7616_A_02	8116	Ki6027_2	11788	0.55483	0.5223	0.24305		0.21371	0.17273	0.58521	0.38885
570	O43159	O43159	Cerebral protein 1;Nucleomethylin;Ribosomal RNA-processing protein 8	hucep-1;KIAA0409;NML;RRP8	S	62	PPSLCISDSEEEE	_ALEAASLSQHPPSLCIS(ph)DSEEEEEERKK_	17	0.74859	7.75657	87.802	Ki6028_8	15740	Ki6028_4	17851	0.44905	0.31482	0.36831	0.2921	0.20648			0.10704	0.055512
571	O43159	O43159	Cerebral protein 1;Nucleomethylin;Ribosomal RNA-processing protein 8	hucep-1;KIAA0409;NML;RRP8	S	80	KCPKKASFASASA	_KAS(ph)FASASAEVGKK_	3	0.997313	25.6952	159.18	Ki6028_7	5345	Ki6028_7	5345	0.96352		0.35731
572	O43159	O43159	Cerebral protein 1;Nucleomethylin;Ribosomal RNA-processing protein 8	hucep-1;KIAA0409;NML;RRP8	S	126	ALVGSDSAEDEKR	_QALVGSDS(ph)AEDEK_	8	0.970488	15.1699	134.04	Ki7618_A_01	6042	Ki7615_A_01	6603					0.64479	0.4142	1.3342	1.6328
573	O43159	O43159	Cerebral protein 1;Nucleomethylin;Ribosomal RNA-processing protein 8	hucep-1;KIAA0409;NML;RRP8	S	104	KQGPPCSDSEEEV	_QGPPCS(ph)DS(ph)EEEVERK_	6	1	51.1346	75.316	Ki7619_A_01	4847	Ki7617_A_01	5055					0.6939	0.79146	0.59366	0.64232	0.65346
574	O43159	O43159	Cerebral protein 1;Nucleomethylin;Ribosomal RNA-processing protein 8	hucep-1;KIAA0409;NML;RRP8	S	106	GPPCSDSEEEVER	_QGPPCS(ph)DS(ph)EEEVERK_	8	1	51.1346	75.316	Ki7619_A_01	4847	Ki7617_A_01	5055					0.6939	0.79146	0.59366	0.64232	0.65346
575	O43159	O43159	Cerebral protein 1;Nucleomethylin;Ribosomal RNA-processing protein 8	hucep-1;KIAA0409;NML;RRP8	S	223	TEKTEVSPVPRTD	_TEVS(ph)PVPRTDSHEAR_	4	0.577433	1.52343	126.41	Ki7619_A_05	4480	Ki7616_A_01	5462	2.4375	2.5848		3.0491		2.4471	1.6766	2.1565	1.7457
576	O43164	O43164;O43164-2	E3 ubiquitin-protein ligase Praja-2;RING finger protein 131;E3 ubiquitin-protein ligase Praja-2;RING finger protein 131	KIAA0438;PJA2;RNF131;KIAA0438;PJA2;RNF131	S	323	KVRKLISSSQVDQ	_LIS(ph)SSQVDQETGFNRHEAK_	3	0.990259	20.1197	109.38	Ki7619_A_05	10123	Ki7619_A_05	10123					1.9105	1.8268	5.5405		0.24286
577	O43164	O43164;O43164-2	E3 ubiquitin-protein ligase Praja-2;RING finger protein 131;E3 ubiquitin-protein ligase Praja-2;RING finger protein 131	KIAA0438;PJA2;RNF131;KIAA0438;PJA2;RNF131	S	308	REKNHGSSPEQVV	_NHGS(ph)SPEQVVRPK_	4	0.5	0	106.67	Ki7619_A_06	5341	Ki6028_7	3391	2.5459	3.424	14.291	7.2821	6.4195	6.4157	3.4812	5.4032	4.4325
578	O43164	O43164;O43164-2	E3 ubiquitin-protein ligase Praja-2;RING finger protein 131;E3 ubiquitin-protein ligase Praja-2;RING finger protein 131	KIAA0438;PJA2;RNF131;KIAA0438;PJA2;RNF131	S	309	EKNHGSSPEQVVR	_NHGS(ph)SPEQVVRPK_	5	0.5	0	106.67	Ki7619_A_06	5341	Ki6028_7	3391	2.5459	3.424	14.291	7.2821	6.4195	6.4157	3.4812		4.4325
579	O43164	O43164;O43164-2	E3 ubiquitin-protein ligase Praja-2;RING finger protein 131;E3 ubiquitin-protein ligase Praja-2;RING finger protein 131	KIAA0438;PJA2;RNF131;KIAA0438;PJA2;RNF131	S	253	EFVHQNSQEIQRS	_SSAGDTEFVHQNS(ph)QEIQR_	13	0.999178	30.849	97.095	Ki7619_A_02	8523	Ki7619_A_02	8523	1.0318		0.43866	3.5279	4.077	1.1155	2.2147	2.6715	0.63057
580	O43166	O43166;O43166-2	High-risk human papilloma viruses E6 oncoproteins targeted protein 1;Signal-induced proliferation-associated 1-like protein 1;High-risk human papilloma viruses E6 oncoproteins targeted protein 1;Signal-induced proliferation-associated 1-like protein 1	E6TP1;KIAA0440;SIPA1L1;E6TP1;KIAA0440;SIPA1L1	S	1549	KLIDLESPTPESQ	_KLIDLES(ph)PTPESQK_	7	0.914316	10.3054	100.4	Ki7619_A_03	11949	Ki6028_3	14201	0.26564	0.52691	0.25374		0.71862	0.72482	1.2178	2.2978	0.49151
581	O43166	O43166;O43166-2	High-risk human papilloma viruses E6 oncoproteins targeted protein 1;Signal-induced proliferation-associated 1-like protein 1;High-risk human papilloma viruses E6 oncoproteins targeted protein 1;Signal-induced proliferation-associated 1-like protein 1	E6TP1;KIAA0440;SIPA1L1;E6TP1;KIAA0440;SIPA1L1	S	1508	TRKRHQSDGNEIA	_RHQS(ph)DGNEIAHTR_	4	1	119.176	132.97	Ki7619_A_10	2900	Ki7619_A_10	2900									0.40044
582	O43166	O43166;O43166-2	High-risk human papilloma viruses E6 oncoproteins targeted protein 1;Signal-induced proliferation-associated 1-like protein 1;High-risk human papilloma viruses E6 oncoproteins targeted protein 1;Signal-induced proliferation-associated 1-like protein 1	E6TP1;KIAA0440;SIPA1L1;E6TP1;KIAA0440;SIPA1L1	S	288	LKRRSKSETGDSS	_SKS(ph)ETGDSSIFRK_	3	0.976701	16.3394	116.63	Ki7619_A_06	7254	Ki6026_7	5709	0.79717	1.623	0.69915	2.5384		0.59238	0.50464	2.4595	0.27903
583	O43166	O43166;O43166-2	High-risk human papilloma viruses E6 oncoproteins targeted protein 1;Signal-induced proliferation-associated 1-like protein 1;High-risk human papilloma viruses E6 oncoproteins targeted protein 1;Signal-induced proliferation-associated 1-like protein 1	E6TP1;KIAA0440;SIPA1L1;E6TP1;KIAA0440;SIPA1L1	S	1170	GTYRQKSMPEGFG	_S(ph)MPEGFGVSR_	1	1	121.47	130.98	Ki6026_1	14053	Ki6026_1	14053	0.08111
584	O43166	O43166;O43166-2	High-risk human papilloma viruses E6 oncoproteins targeted protein 1;Signal-induced proliferation-associated 1-like protein 1;High-risk human papilloma viruses E6 oncoproteins targeted protein 1;Signal-induced proliferation-associated 1-like protein 1	E6TP1;KIAA0440;SIPA1L1;E6TP1;KIAA0440;SIPA1L1	S	1144	SMALARSQCRNSP	_S(ph)QCRNSPSNLSSSSDTGSVGGTYR_	1	0.436397	0	68.689	Ki6026_3	7055	Ki6026_3	7055
585	O43166	O43166;O43166-2	High-risk human papilloma viruses E6 oncoproteins targeted protein 1;Signal-induced proliferation-associated 1-like protein 1;High-risk human papilloma viruses E6 oncoproteins targeted protein 1;Signal-induced proliferation-associated 1-like protein 1	E6TP1;KIAA0440;SIPA1L1;E6TP1;KIAA0440;SIPA1L1	S	1149	RSQCRNSPSNLSS	_S(ph)QCRNSPSNLSSSSDTGSVGGTYR_	6	0.436397	0	68.689	Ki6026_3	7055	Ki6026_3	7055
586	O43166	O43166;O43166-2	High-risk human papilloma viruses E6 oncoproteins targeted protein 1;Signal-induced proliferation-associated 1-like protein 1;High-risk human papilloma viruses E6 oncoproteins targeted protein 1;Signal-induced proliferation-associated 1-like protein 1	E6TP1;KIAA0440;SIPA1L1;E6TP1;KIAA0440;SIPA1L1	S	1585	ALHRTLSDESIYN	_T(ph)LSDESIYNSQREHFFTSR_	3	0.499993	0	167.71	Ki7619_A_04	14672	Ki7619_A_01	10644	0.53036	5.6972	0.42914	2.9966	0.75141		1.0558	0.79492	0.28137
587	O43169	O43169	Cytochrome b5 outer mitochondrial membrane isoform;Cytochrome b5 type B	CYB5B;CYB5M;OMB5	S	19	GQEVETSVTYYRL	_GQEVETS(ph)VTYYRLEEVAK_	7	0.572107	1.30495	63.682	Ki7616_A_02	15766	Ki7616_A_02	15766					1.122	0.81442
588	O43172	O43172;O43172-2	PRP4 homolog;U4/U6 small nuclear ribonucleoprotein Prp4;U4/U6 snRNP 60 kDa protein;WD splicing factor Prp4;PRP4 homolog;U4/U6 small nuclear ribonucleoprotein Prp4;U4/U6 snRNP 60 kDa protein;WD splicing factor Prp4	PRP4;PRPF4;PRP4;PRPF4	S	483	WTHPGWSPLKTLA	_IWTHPGWS(ph)PLK_	8	1	109.057	169.65	Ki7619_A_02	17136	Ki7619_A_02	17136	1.1193	0.87278	0.32645		2.2418			1.1948	1.6177
589	O43189	O43189;O43189-2	PHD finger protein 1;Polycomb-like protein 1;PHD finger protein 1;Polycomb-like protein 1	PCL1;PHF1;PCL1;PHF1	S	20	SLWDPASPAPTSG	_SGASSLWDPAS(ph)PAPTSGPRPR_	11	0.997114	26.8063	98.508	Ki6028_3	16656	Ki6026_3	16007	0.45663	0.28269	0.19264			0.65146		0.29103
590	O43237	O43237	Cytoplasmic dynein 1 light intermediate chain 2;Dynein light intermediate chain 2, cytosolic;LIC53/55	DNCLI2;DYNC1LI2;LIC2	S	194	EEGCQGSPQRRGP	_DFQDYM(ox)EPEEGCQGS(ph)PQRR_	15	0.999728	35.6541	71.781	Ki7616_A_02	8872	Ki7616_A_02	8872		6.9221		10.746	10.119	6.5209	4.2853	21.108
591	O43264	O43264	Centromere/kinetochore protein zw10 homolog	ZW10	S	12	TEVLAHSGRLEKE	_(ac)ASFVTEVLAHS(ph)GRLEK_	11	0.99977	36.3785	108.59	Ki7619_A_02	24248	Ki6027_2	28199		0.4253			0.92547		0.6054	1.8228	0.69645
592	O43290	O43290	SNU66 homolog;Squamous cell carcinoma antigen recognized by T cells 1;U4/U6.U5 tri-snRNP-associated 110 kDa protein;U4/U6.U5 tri-snRNP-associated protein 1	SART1	S	448	RGRRRVSEVEEEK	_RVS(ph)EVEEEKEPVPQPLPSDDTR_	3	1	68.7607	131.56	Ki7619_A_04	10599	Ki6027_5	11677	0.70015	0.74794	0.21859		0.4555		0.43936		0.78313
593	O43290	O43290	SNU66 homolog;Squamous cell carcinoma antigen recognized by T cells 1;U4/U6.U5 tri-snRNP-associated 110 kDa protein;U4/U6.U5 tri-snRNP-associated protein 1	SART1	S	789	YIVLSGSGKSMNA	_TPYIVLSGS(ph)GK_	9	0.896215	9.3628	95.477	Ki7619_A_01	13961	Ki7619_A_01	13961									0.20083
594	O43293	O43293	DAP-like kinase;Death-associated protein kinase 3;ZIP-kinase	DAPK3;ZIPK	S	311	YTIKSHSSLPPNN	_SHS(ph)SLPPNNSYADFER_	3	0.505642	0.739268	73.156	Ki6027_3	12733	Ki6027_3	12733		0.50072	0.33431		1.2385	1.2004			1.3468
595	O43294	O43294;O43294-2	Androgen receptor coactivator 55 kDa protein;Androgen receptor-associated protein of 55 kDa;Hydrogen peroxide-inducible clone 5 protein;Transforming growth factor beta-1-induced transcript 1 protein;Androgen receptor coactivator 55 kDa protein;Androgen receptor-associated protein of 55 kDa;Hydrogen peroxide-inducible clone 5 protein;Transforming growth factor beta-1-induced transcript 1 protein	ARA55;TGFB1I1;ARA55;TGFB1I1	S	137	EDKKRPSLPSSPS	_KRPS(ph)LPSSPSPGLPK_	4	0.998567	28.9216	113.65	Ki7615_A_06	9187	Ki6028_7	10121			0.2009		0.12246
596	O43294	O43294;O43294-2	Androgen receptor coactivator 55 kDa protein;Androgen receptor-associated protein of 55 kDa;Hydrogen peroxide-inducible clone 5 protein;Transforming growth factor beta-1-induced transcript 1 protein;Androgen receptor coactivator 55 kDa protein;Androgen receptor-associated protein of 55 kDa;Hydrogen peroxide-inducible clone 5 protein;Transforming growth factor beta-1-induced transcript 1 protein	ARA55;TGFB1I1;ARA55;TGFB1I1	S	403	FHARRGSLCATCG	_RGS(ph)LCATCGLPVTGR_	3	0.999954	43.3522	127.18	Ki6028_3	12589	Ki6028_3	12589			0.16299
597	O43298	O43298	Zinc finger and BTB domain-containing protein 22B;Zinc finger and BTB domain-containing protein 43;Zinc finger protein 297B;ZnF-x	KIAA0414;ZBTB22B;ZBTB43;ZNF297B	S	138	QKLNHGSDHQSPS	_LNHGS(ph)DHQSPSSSSYNGLVESFELGSGGHTDFPK_	5	0.601706	3.05368	104.89	Ki6028_9	21934	Ki6027_9	22272		0.93818	0.36244				1.2263		0.27541
598	O43303-2	O43303-2;O43303	Centrosomal protein of 110 kDa;Centrosomal protein of 110 kDa	CEP110;CP110;KIAA0419;CEP110;CP110;KIAA0419	S	45	HGVAILSPLLNIE	_FHGVAILS(ph)PLLNIEK_	8	1	82.1017	82.102	Ki6026_3	26048	Ki6026_3	26048	0.86537
599	O43303-2	O43303-2;O43303	Centrosomal protein of 110 kDa;Centrosomal protein of 110 kDa	CEP110;CP110;KIAA0419;CEP110;CP110;KIAA0419	S	370	LPSPEPSMSPKMH	_LPSPEPS(ph)M(ox)SPK_	7	0.499996	0	135.99	Ki7618_A_01	6410	Ki7619_A_01	9769					3.5731	1.8824		2.9985
600	O43303-2	O43303-2;O43303	Centrosomal protein of 110 kDa;Centrosomal protein of 110 kDa	CEP110;CP110;KIAA0419;CEP110;CP110;KIAA0419	S	372	SPEPSMSPKMHRR	_LPSPEPS(ph)M(ox)SPK_	9	0.499996	0	135.99	Ki7618_A_01	6410	Ki7619_A_01	9769	0.76142	0.3861			3.8977	1.8394	1.0585	2.2669	1.6419
601	O43303-2	O43303-2;O43303	Centrosomal protein of 110 kDa;Centrosomal protein of 110 kDa	CEP110;CP110;KIAA0419;CEP110;CP110;KIAA0419	S	536	MLEKNCSLQTELN	_NCS(ph)LQTELNK_	3	0.99999	50.1415	101.39	Ki6027_1	11562	Ki6027_1	11562		0.083019
602	O43303-2	O43303-2;O43303	Centrosomal protein of 110 kDa;Centrosomal protein of 110 kDa	CEP110;CP110;KIAA0419;CEP110;CP110;KIAA0419	S	170	DSEGFNSPKQCDS	_TDGIDLARDSEGFNS(ph)PK_	15	0.9977	26.3731	124.07	Ki7618_A_02	12832	Ki6026_2	14545	0.9216	0.63845				1.6533	1.1382	2.7699	1.8376
603	O43303-2	O43303-2;O43303	Centrosomal protein of 110 kDa;Centrosomal protein of 110 kDa	CEP110;CP110;KIAA0419;CEP110;CP110;KIAA0419	S	337	HPTVLESNSDFKV	_TGHPTVLES(ph)NSDFK_	9	0.518124	0.314986	148.72	Ki6027_3	10274	Ki6027_3	10274		0.13413
604	O43303-2	O43303-2;O43303	Centrosomal protein of 110 kDa;Centrosomal protein of 110 kDa	CEP110;CP110;KIAA0419;CEP110;CP110;KIAA0419	S	383	RRRSRTSSACHIL	_T(ph)SSACHILINNPINACELSPK_	2	0.333333	0	87.676	Ki6028_2	21652	Ki6028_2	21652
605	O43303-2	O43303-2;O43303	Centrosomal protein of 110 kDa;Centrosomal protein of 110 kDa	CEP110;CP110;KIAA0419;CEP110;CP110;KIAA0419	S	384	RRSRTSSACHILI	_T(ph)SSACHILINNPINACELSPK_	3	0.333333	0	87.676	Ki6028_2	21652	Ki6028_2	21652
606	O43306	O43306;O43306-2	Adenylate cyclase type 6;Adenylate cyclase type VI;Adenylyl cyclase 6;ATP pyrophosphate-lyase 6;Ca(2+)-inhibitable adenylyl cyclase;Adenylate cyclase type 6;Adenylate cyclase type VI;Adenylyl cyclase 6;ATP pyrophosphate-lyase 6;Ca(2+)-inhibitable adenylyl cyclase	ADCY6;KIAA0422;ADCY6;KIAA0422	S	576	QRTRANSMEGLMP	_ANS(ph)MEGLMPR_	3	1	125.72	125.72	Ki6028_1	17069	Ki6028_1	17069			0.61813
607	O43310-3	O43310-3;O43310-2;O43310	CBP80/20-dependent translation initiation factor;CBP80/20-dependent translation initiation factor;CBP80/20-dependent translation initiation factor	CTIF;KIAA0427;CTIF;KIAA0427;CTIF;KIAA0427	S	280	ETKRKDSILPERI	_RKDS(ph)ILPER_	4	1	87.298	87.298	Ki7619_A_07	5291	Ki7619_A_07	5291	0.89546	0.63796	1.3556	1.1782	1.4731	1.5524	1.7793	9.371	0.79352
608	O43312	O43312;O43312-4;O43312-2	Metastasis suppressor protein 1;Metastasis suppressor YGL-1;Missing in metastasis protein;Metastasis suppressor protein 1;Metastasis suppressor YGL-1;Missing in metastasis protein;Metastasis suppressor protein 1;Metastasis suppressor YGL-1;Missing in metastasis protein	KIAA0429;MIM;MTSS1;KIAA0429;MIM;MTSS1;KIAA0429;MIM;MTSS1	S	271	TTMSRKSSVCSSL	_KS(ph)SVCSSLNSVNSSDSR_	2	0.482047	0	155.2	Ki7614_A_01	6716	Ki6028_3	6626
609	O43312	O43312;O43312-4;O43312-2	Metastasis suppressor protein 1;Metastasis suppressor YGL-1;Missing in metastasis protein;Metastasis suppressor protein 1;Metastasis suppressor YGL-1;Missing in metastasis protein;Metastasis suppressor protein 1;Metastasis suppressor YGL-1;Missing in metastasis protein	KIAA0429;MIM;MTSS1;KIAA0429;MIM;MTSS1;KIAA0429;MIM;MTSS1	S	272	TMSRKSSVCSSLN	_KS(ph)SVCSSLNSVNSSDSR_	3	0.482047	0	155.2	Ki7614_A_01	6716	Ki6028_3	6626	3.6682	3.6857	2.4873
610	O43312	O43312;O43312-4;O43312-2	Metastasis suppressor protein 1;Metastasis suppressor YGL-1;Missing in metastasis protein;Metastasis suppressor protein 1;Metastasis suppressor YGL-1;Missing in metastasis protein;Metastasis suppressor protein 1;Metastasis suppressor YGL-1;Missing in metastasis protein	KIAA0429;MIM;MTSS1;KIAA0429;MIM;MTSS1;KIAA0429;MIM;MTSS1	S	294	SGSHSHSPSSHYR	_SSGSHSHS(ph)PSSHYR_	8	0.979835	16.9095	105.19	Ki7619_A_10	2129	Ki7619_A_10	2129									5.3432
611	O43314	O43314;O43314-2	Diphosphoinositol pentakisphosphate kinase 2;Histidine acid phosphatase domain-containing protein 1;Inositol hexakisphosphate and diphosphoinositol-pentakisphosphate kinase 2;InsP6 and PP-IP5 kinase 2;VIP1 homolog 2;Diphosphoinositol pentakisphosphate kinase 2;Histidine acid phosphatase domain-containing protein 1;Inositol hexakisphosphate and diphosphoinositol-pentakisphosphate kinase 2;InsP6 an…	HISPPD1;KIAA0433;PPIP5K2;VIP2;HISPPD1;KIAA0433;PPIP5K2;VIP2	S	38	DEEEDDSPPERQI	_HFFHHADEDDEEEDDS(ph)PPERQIVVGICSM(ox)AK_	16	0.999832	37.7371	263.15	Ki7619_A_10	13662	Ki7619_A_10	7295		0.48146			0.85239		0.68629		0.62951
612	O43314	O43314;O43314-2	Diphosphoinositol pentakisphosphate kinase 2;Histidine acid phosphatase domain-containing protein 1;Inositol hexakisphosphate and diphosphoinositol-pentakisphosphate kinase 2;InsP6 and PP-IP5 kinase 2;VIP1 homolog 2;Diphosphoinositol pentakisphosphate kinase 2;Histidine acid phosphatase domain-containing protein 1;Inositol hexakisphosphate and diphosphoinositol-pentakisphosphate kinase 2;InsP6 an…	HISPPD1;KIAA0433;PPIP5K2;VIP2;HISPPD1;KIAA0433;PPIP5K2;VIP2	S	1180	IMRKKVSLNTYTP	_KVS(ph)LNTYTPAK_	3	0.999978	46.7043	181.68	Ki6028_3	9233	Ki6028_3	9233	0.75759	1.5978	1.0105	1.0999	1.0952				0.33372
613	O43314	O43314;O43314-2	Diphosphoinositol pentakisphosphate kinase 2;Histidine acid phosphatase domain-containing protein 1;Inositol hexakisphosphate and diphosphoinositol-pentakisphosphate kinase 2;InsP6 and PP-IP5 kinase 2;VIP1 homolog 2;Diphosphoinositol pentakisphosphate kinase 2;Histidine acid phosphatase domain-containing protein 1;Inositol hexakisphosphate and diphosphoinositol-pentakisphosphate kinase 2;InsP6 an…	HISPPD1;KIAA0433;PPIP5K2;VIP2;HISPPD1;KIAA0433;PPIP5K2;VIP2	S	1073	SVLGGSSSAPNLQ	_QNPTVGSHCAGLFSTSVLGGSS(ph)SAPNLQDYAR_	22	0.799529	6.87189	75.529	Ki7616_A_02	19750	Ki7616_A_02	19750					1.2456	0.58148		2.6458	0.69275
614	O43314	O43314	Diphosphoinositol pentakisphosphate kinase 2;Histidine acid phosphatase domain-containing protein 1;Inositol hexakisphosphate and diphosphoinositol-pentakisphosphate kinase 2;InsP6 and PP-IP5 kinase 2;VIP1 homolog 2	HISPPD1;KIAA0433;PPIP5K2;VIP2	S	1108	SAVKRFSISFARH	_RFS(ph)ISFAR_	3	0.975619	16.0223	156.51	Ki7619_A_03	14281	Ki6028_4	17691	0.40201	0.71619	0.53182				0.64027	1.7606	0.28261
615	O43314	O43314;O43314-2	Diphosphoinositol pentakisphosphate kinase 2;Histidine acid phosphatase domain-containing protein 1;Inositol hexakisphosphate and diphosphoinositol-pentakisphosphate kinase 2;InsP6 and PP-IP5 kinase 2;VIP1 homolog 2;Diphosphoinositol pentakisphosphate kinase 2;Histidine acid phosphatase domain-containing protein 1;Inositol hexakisphosphate and diphosphoinositol-pentakisphosphate kinase 2;InsP6 an…	HISPPD1;KIAA0433;PPIP5K2;VIP2;HISPPD1;KIAA0433;PPIP5K2;VIP2	S	1006	GRRRRRSGEQITS	_S(ph)GEQITSSPVSPK_	1	1	77.2465	150.26	Ki7619_A_01	8009	Ki6028_1	9884	0.22916	0.52706	0.3919	0.61512	1.0966	0.93665	0.24232		1.0025
616	O43314	O43314;O43314-2	Diphosphoinositol pentakisphosphate kinase 2;Histidine acid phosphatase domain-containing protein 1;Inositol hexakisphosphate and diphosphoinositol-pentakisphosphate kinase 2;InsP6 and PP-IP5 kinase 2;VIP1 homolog 2;Diphosphoinositol pentakisphosphate kinase 2;Histidine acid phosphatase domain-containing protein 1;Inositol hexakisphosphate and diphosphoinositol-pentakisphosphate kinase 2;InsP6 an…	HISPPD1;KIAA0433;PPIP5K2;VIP2;HISPPD1;KIAA0433;PPIP5K2;VIP2	S	1166	KTAEISSTALRSS	_TAEISS(ph)TALRSSPIMRK_	6	0.313799	1.82754	128.64	Ki7619_A_04	9670	Ki7619_A_02	12398
617	O43314	O43314;O43314-2	Diphosphoinositol pentakisphosphate kinase 2;Histidine acid phosphatase domain-containing protein 1;Inositol hexakisphosphate and diphosphoinositol-pentakisphosphate kinase 2;InsP6 and PP-IP5 kinase 2;VIP1 homolog 2;Diphosphoinositol pentakisphosphate kinase 2;Histidine acid phosphatase domain-containing protein 1;Inositol hexakisphosphate and diphosphoinositol-pentakisphosphate kinase 2;InsP6 an…	HISPPD1;KIAA0433;PPIP5K2;VIP2;HISPPD1;KIAA0433;PPIP5K2;VIP2	S	492	HGCPKTSSEEEDS	_T(ph)SSEEEDSRREEPSLLLVLK_	2	0.333028	0	76.341	Ki7619_A_04	17622	Ki6028_4	22569
618	O43314	O43314;O43314-2	Diphosphoinositol pentakisphosphate kinase 2;Histidine acid phosphatase domain-containing protein 1;Inositol hexakisphosphate and diphosphoinositol-pentakisphosphate kinase 2;InsP6 and PP-IP5 kinase 2;VIP1 homolog 2;Diphosphoinositol pentakisphosphate kinase 2;Histidine acid phosphatase domain-containing protein 1;Inositol hexakisphosphate and diphosphoinositol-pentakisphosphate kinase 2;InsP6 an…	HISPPD1;KIAA0433;PPIP5K2;VIP2;HISPPD1;KIAA0433;PPIP5K2;VIP2	S	493	GCPKTSSEEEDSR	_T(ph)SSEEEDSRREEPSLLLVLK_	3	0.333028	0	76.341	Ki7619_A_04	17622	Ki6028_4	22569		0.74056		1.7095		2.9141		0.59628	1.9824
619	O43318	O43318;O43318-2;O43318-3	Mitogen-activated protein kinase kinase kinase 7;Transforming growth factor-beta-activated kinase 1;Mitogen-activated protein kinase kinase kinase 7;Transforming growth factor-beta-activated kinase 1;Mitogen-activated protein kinase kinase kinase 7;Transforming growth factor-beta-activated kinase 1	MAP3K7;TAK1;MAP3K7;TAK1;MAP3K7;TAK1	S	389	SEGKRMSADMSEI	_RM(ox)S(ph)ADM(ox)SEIEAR_	3	0.999946	42.6983	253.54	Ki7616_A_03	3378	Ki6028_3	12055	0.9266	0.82589	0.322			0.89689
620	O43318	O43318;O43318-2;O43318-3	Mitogen-activated protein kinase kinase kinase 7;Transforming growth factor-beta-activated kinase 1;Mitogen-activated protein kinase kinase kinase 7;Transforming growth factor-beta-activated kinase 1;Mitogen-activated protein kinase kinase kinase 7;Transforming growth factor-beta-activated kinase 1	MAP3K7;TAK1;MAP3K7;TAK1;MAP3K7;TAK1	S	439	GQPRRRSIQDLTV	_S(ph)IQDLTVTGTEPGQVSSR_	1	0.999998	56.9279	176.49	Ki6028_1	16707	Ki7616_A_07	8346	3.2377	2.7787	2.2414	6.2087	6.3049	6.238	4.3577	13.601	3.2465
621	O43353	O43353;O43353-2	CARD-containing interleukin-1 beta-converting enzyme-associated kinase;Receptor-interacting protein 2;Receptor-interacting serine/threonine-protein kinase 2;RIP-like-interacting CLARP kinase;CARD-containing interleukin-1 beta-converting enzyme-associated kinase;Receptor-interacting protein 2;Receptor-interacting serine/threonine-protein kinase 2;RIP-like-interacting CLARP kinase	CARDIAK;RICK;RIP2;RIPK2;UNQ277/PRO314/PRO34092;CARDIAK;RICK;RIP2;RIPK2;UNQ277/PRO314/PRO34092	S	355	SQLHENSGSPETS	_KM(ox)ELSLNIPVNHGPQEESCGSSQLHENS(ph)GSPETSR_	28	0.382504	3.81969	72.414	Ki7616_A_07	10480	Ki6026_9	13789		0.94893	1.8276
622	O43353	O43353;O43353-2	CARD-containing interleukin-1 beta-converting enzyme-associated kinase;Receptor-interacting protein 2;Receptor-interacting serine/threonine-protein kinase 2;RIP-like-interacting CLARP kinase;CARD-containing interleukin-1 beta-converting enzyme-associated kinase;Receptor-interacting protein 2;Receptor-interacting serine/threonine-protein kinase 2;RIP-like-interacting CLARP kinase	CARDIAK;RICK;RIP2;RIPK2;UNQ277/PRO314/PRO34092;CARDIAK;RICK;RIP2;RIPK2;UNQ277/PRO314/PRO34092	S	176	WRMMSLSQSRSSK	_MMSLS(ph)QSR_	5	0.997046	27.7841	125.82	Ki7619_A_01	8690	Ki7619_A_01	8690			1.978						0.59812
623	O43353	O43353;O43353-2	CARD-containing interleukin-1 beta-converting enzyme-associated kinase;Receptor-interacting protein 2;Receptor-interacting serine/threonine-protein kinase 2;RIP-like-interacting CLARP kinase;CARD-containing interleukin-1 beta-converting enzyme-associated kinase;Receptor-interacting protein 2;Receptor-interacting serine/threonine-protein kinase 2;RIP-like-interacting CLARP kinase	CARDIAK;RICK;RIP2;RIPK2;UNQ277/PRO314/PRO34092;CARDIAK;RICK;RIP2;RIPK2;UNQ277/PRO314/PRO34092	S	527	PEILVVSRSPSLN	_QM(ox)GLQPYPEILVVS(ph)RSPS(ph)LNLLQNK_	14	0.664042	0	53.359	Ki6027_1	27639	Ki6027_1	27639	4.2103	1.4757			3.8103	2.6645	4.4955		1.9005
624	O43353	O43353;O43353-2	CARD-containing interleukin-1 beta-converting enzyme-associated kinase;Receptor-interacting protein 2;Receptor-interacting serine/threonine-protein kinase 2;RIP-like-interacting CLARP kinase;CARD-containing interleukin-1 beta-converting enzyme-associated kinase;Receptor-interacting protein 2;Receptor-interacting serine/threonine-protein kinase 2;RIP-like-interacting CLARP kinase	CARDIAK;RICK;RIP2;RIPK2;UNQ277/PRO314/PRO34092;CARDIAK;RICK;RIP2;RIPK2;UNQ277/PRO314/PRO34092	S	531	VVSRSPSLNLLQN	_SPS(ph)LNLLQNK_	3	0.999243	31.208	147.91	Ki7619_A_01	14862	Ki6028_1	17912	0.51001	0.75718	0.6437		3.8103	2.6645	4.4955	1.2521	0.55965
625	O43379-4	O43379-4;O43379	WD repeat-containing protein 62;WD repeat-containing protein 62	C19orf14;WDR62;C19orf14;WDR62	S	1149	AGTGYASPDRTHV	_AGTGYAS(ph)PDRTHVLAAGK_	7	0.987626	20.0177	108.58	Ki7619_A_04	7199	Ki7619_A_04	7199		0.998			21.316	14.298		3.0747	15.504
626	O43379-4	O43379-4	WD repeat-containing protein 62	C19orf14;WDR62	S	1070	FETLTESPCRELF	_HHFETLTES(ph)PCRELFPAALGDVEASEAEDHFFNPR_	9	0.488768	0.623691	81.97	Ki7619_A_10	20090	Ki7619_A_10	20090
627	O43390	O43390;O43390-2	Heterogeneous nuclear ribonucleoprotein R;Heterogeneous nuclear ribonucleoprotein R	HNRNPR;HNRPR;HNRNPR;HNRPR	S	228	AVKLCDSYEIRPG	_LCDS(ph)YEIRPGK_	4	0.958548	13.6407	134.13	Ki6027_3	9270	Ki6026_2	8353	0.57095	0.069926
628	O43390	O43390;O43390-2	Heterogeneous nuclear ribonucleoprotein R;Heterogeneous nuclear ribonucleoprotein R	HNRNPR;HNRPR;HNRNPR;HNRPR	S	426	QAARQASRSTAYE	_QAS(ph)RSTAYEDYYYHPPPR_	3	0.394511	0	100.4	Ki7619_A_04	10240	Ki6028_5	11495			0.43887
629	O43390	O43390;O43390-2	Heterogeneous nuclear ribonucleoprotein R;Heterogeneous nuclear ribonucleoprotein R	HNRNPR;HNRPR;HNRNPR;HNRPR	S	428	ARQASRSTAYEDY	_QAS(ph)RSTAYEDYYYHPPPR_	5	0.394511	0	100.4	Ki7619_A_04	10240	Ki6028_5	11495
630	O43395	O43395	Pre-mRNA-splicing factor 3;U4/U6 small nuclear ribonucleoprotein Prp3;U4/U6 snRNP 90 kDa protein	HPRP3;PRP3;PRPF3	S	619	GDDDEESDEEAVK	_WDEQTSNTKGDDDEES(ph)DEEAVKK_	16	0.999976	48.5072	188.1	Ki7619_A_05	5850	Ki7619_A_03	5889	0.67055	0.93782	0.42687	1.0196	1.2094	1.0781	1.3542	0.70726	1.2681
631	O43396	O43396	32 kDa thioredoxin-related protein;Thioredoxin-like protein 1	TRP32;TXL;TXNL;TXNL1	S	113	LENDPGSNEDTDI	_QHLENDPGS(ph)NEDTDIPK_	9	0.980314	16.972	104.76	Ki7618_A_02	6770	Ki6026_2	6857	0.75098	2.5719	0.86591	1.6892	2.2911	1.1584	1.1263	1.8008
632	O43399	O43399;O43399-2;O43399-3;O43399-4	Tumor protein D52-like 2;Tumor protein D54;Tumor protein D52-like 2;Tumor protein D54;Tumor protein D52-like 2;Tumor protein D54;Tumor protein D52-like 2;Tumor protein D54	TPD52L2;TPD52L2;TPD52L2;TPD52L2	S	19	PNKGLLSDSMTDV	_GLLS(ph)DSM(ox)TDVPVDTGVAAR_	4	0.333332	0	85.619	Ki7618_A_01	16774	Ki7616_A_01	17359
633	O43399	O43399;O43399-2;O43399-3;O43399-4	Tumor protein D52-like 2;Tumor protein D54;Tumor protein D52-like 2;Tumor protein D54;Tumor protein D52-like 2;Tumor protein D54;Tumor protein D52-like 2;Tumor protein D54	TPD52L2;TPD52L2;TPD52L2;TPD52L2	S	21	KGLLSDSMTDVPV	_GLLS(ph)DSM(ox)TDVPVDTGVAAR_	6	0.333332	0	85.619	Ki7618_A_01	16774	Ki7616_A_01	17359
634	O43399	O43399;O43399-2;O43399-3;O43399-4	Tumor protein D52-like 2;Tumor protein D54;Tumor protein D52-like 2;Tumor protein D54;Tumor protein D52-like 2;Tumor protein D54;Tumor protein D52-like 2;Tumor protein D54	TPD52L2;TPD52L2;TPD52L2;TPD52L2	S	12	QDINLNSPNKGLL	_(ac)MDSAGQDINLNS(ph)PNK_	12	1	143.15	221.59	Ki7619_A_01	15475	Ki7614_A_01	10307				6.5015	7.8061	6.7407	5.0621	16.098	5.8373
635	O43399	O43399;O43399-2;O43399-3;O43399-4	Tumor protein D52-like 2;Tumor protein D54;Tumor protein D52-like 2;Tumor protein D54;Tumor protein D52-like 2;Tumor protein D54;Tumor protein D52-like 2;Tumor protein D54	TPD52L2;TPD52L2;TPD52L2;TPD52L2	S	166	NSATFKSFEDRVG	_S(ph)FEDRVGT(ph)IK_	1	1	121.68	228.12	Ki7619_A_01	10008	Ki6028_4	9887	6.6335	2.0687	7.2963	12.923	13.615	7.1168	4.0776	29.575	7.5559
636	O43399	O43399	Tumor protein D52-like 2;Tumor protein D54	TPD52L2	S	94	ELKQNLSRSWHDV	_QNLS(ph)RSWHDVQVSSAYVK_	4	0.824852	6.7298	70.41	Ki7619_A_05	12035	Ki7619_A_05	12035	5.8313		0.86296	7.4617	1.8459	3.5603	3.7687	10.165	1.2797
637	O43399	O43399	Tumor protein D52-like 2;Tumor protein D54	TPD52L2	S	96	KQNLSRSWHDVQV	_S(ph)WHDVQVSSAYVK_	1	0.999756	36.2315	153.81	Ki7619_A_02	13000	Ki6027_2	14807		17.093	1.3874	7.4617	2.4612	1.4341	2.4358	10.165	1.1662
638	O43399	O43399;O43399-2;O43399-3;O43399-4	Tumor protein D52-like 2;Tumor protein D54;Tumor protein D52-like 2;Tumor protein D54;Tumor protein D52-like 2;Tumor protein D54;Tumor protein D52-like 2;Tumor protein D54	TPD52L2;TPD52L2;TPD52L2;TPD52L2	S	152	TVGSAISRKLGDM	_TSAALSTVGSAIS(ph)RK_	13	0.958002	14.641	100.54	Ki7619_A_02	11485	Ki7618_A_02	10380			0.89314					20.267	6.8652
639	O43399-2	O43399-2;O43399-3;O43399-4	Tumor protein D52-like 2;Tumor protein D54;Tumor protein D52-like 2;Tumor protein D54;Tumor protein D52-like 2;Tumor protein D54	TPD52L2;TPD52L2;TPD52L2	S	104	HDVQVSSAYKKTQ	_SWHDVQVSS(ph)AYKK_	9	0.972751	15.644	99.941	Ki7619_A_06	9869	Ki7619_A_06	9869					4.5696		1.1874	17.029	9.8206
640	O43422	O43422;O43422-2	52 kDa repressor of the inhibitor of the protein kinase;58 kDa interferon-induced protein kinase-interacting protein;Death-associated protein 4;THAP domain-containing protein 0;52 kDa repressor of the inhibitor of the protein kinase;58 kDa interferon-induced protein kinase-interacting protein;Death-associated protein 4;THAP domain-containing protein 0	DAP4;P52RIPK;PRKRIR;THAP0;DAP4;P52RIPK;PRKRIR;THAP0	S	141	SNAQNPSEEEGEG	_HKETNNSNAQNPS(ph)EEEGEGQDEDILPLTLEEK_	13	0.940944	12.4042	66.501	Ki6026_8	19361	Ki6026_8	19361	0.29422	0.19284	0.22607
641	O43426	O43426;O43426-2;O43426-4	Synaptic inositol-1,4,5-trisphosphate 5-phosphatase 1;Synaptojanin-1;Synaptic inositol-1,4,5-trisphosphate 5-phosphatase 1;Synaptojanin-1;Synaptic inositol-1,4,5-trisphosphate 5-phosphatase 1;Synaptojanin-1	KIAA0910;SYNJ1;KIAA0910;SYNJ1;KIAA0910;SYNJ1	S	1225	LTPESQSKTSETS	_ASAGRLTPESQS(ph)K_	12	0.560335	1.32608	137.62	Ki6028_3	3103	Ki6028_3	3103			0.77393	1.8357	1.2606
642	O43432	O43432	eIF-4-gamma II;Eukaryotic translation initiation factor 4 gamma 3	EIF4G3	S	1407	KLDFIESDSPCSS	_LDFIES(ph)DSPCSSEALSKK_	6	0.484735	0.658877	102.5	Ki7618_A_02	13404	Ki6027_2	16621		1.2677		1.7587			0.6915	0.60784
643	O43432	O43432;O43432-2	eIF-4-gamma II;Eukaryotic translation initiation factor 4 gamma 3;eIF-4-gamma II;Eukaryotic translation initiation factor 4 gamma 3	EIF4G3;EIF4G3	S	240	VLRLVLSGEKKEQ	_LVLS(ph)GEKK_	4	1	125.962	125.96	Ki7615_A_02	4533	Ki7615_A_02	4533		1.4167	4.9082		1.7161	2.0406	0.48366	3.5057
644	O43432	O43432;O43432-2	eIF-4-gamma II;Eukaryotic translation initiation factor 4 gamma 3;eIF-4-gamma II;Eukaryotic translation initiation factor 4 gamma 3	EIF4G3;EIF4G3	S	232	PVLKSPSPVLRLV	_SPS(ph)PVLR_	3	0.999966	44.7066	124.78	Ki7619_A_01	6174	Ki7619_A_03	10637	1.6308	1.4561	0.56238		1.4634	2.752	0.86658	2.2992	1.7532
645	O43432	O43432	eIF-4-gamma II;Eukaryotic translation initiation factor 4 gamma 3	EIF4G3	S	495	NLNSRRSPVPAQI	_RS(ph)PVPAQIAITVPK_	2	1	100.155	170.11	Ki7619_A_02	14342	Ki6027_2	17027		1.1239	0.65495		2.0838	1.891		1.0336	1.2997
646	O43432	O43432	eIF-4-gamma II;Eukaryotic translation initiation factor 4 gamma 3	EIF4G3	S	1128	SRRTLTSRGSMGR	_TLTS(ph)RGSMGREK_	4	0.499671	0.871903	113.63	Ki6028_7	2600	Ki7619_A_02	3370
647	O43439-4	O43439-4;O43439;O43439-2	ETO homologous on chromosome 20;MTG8-like protein;MTG8-related protein 1;Myeloid translocation-related protein 1;p85;Protein CBFA2T2;ETO homologous on chromosome 20;MTG8-like protein;MTG8-related protein 1;Myeloid translocation-related protein 1;p85;Protein CBFA2T2;ETO homologous on chromosome 20;MTG8-like protein;MTG8-related protein 1;Myeloid translocation-related protein 1;p85;Protein CBFA2T2	CBFA2T2;EHT;MTGR1;CBFA2T2;EHT;MTGR1;CBFA2T2;EHT;MTGR1	S	427	GSADSLSNDSQRE	_QHSPGSADSLS(ph)NDSQR_	11	0.643954	5.24641	122.75	Ki6028_3	3743	Ki6027_3	3448			0.20065
648	O43439-4	O43439-4;O43439;O43439-2	ETO homologous on chromosome 20;MTG8-like protein;MTG8-related protein 1;Myeloid translocation-related protein 1;p85;Protein CBFA2T2;ETO homologous on chromosome 20;MTG8-like protein;MTG8-related protein 1;Myeloid translocation-related protein 1;p85;Protein CBFA2T2;ETO homologous on chromosome 20;MTG8-like protein;MTG8-related protein 1;Myeloid translocation-related protein 1;p85;Protein CBFA2T2	CBFA2T2;EHT;MTGR1;CBFA2T2;EHT;MTGR1;CBFA2T2;EHT;MTGR1	S	274	KRVCTISPAPRHS	_VCTIS(ph)PAPR_	5	0.920384	10.6297	106.4	Ki6028_1	7941	Ki6026_4	4923	0.35936	0.6042	0.31039		0.43401	1.4858
649	O43439-4	O43439-4;O43439	ETO homologous on chromosome 20;MTG8-like protein;MTG8-related protein 1;Myeloid translocation-related protein 1;p85;Protein CBFA2T2;ETO homologous on chromosome 20;MTG8-like protein;MTG8-related protein 1;Myeloid translocation-related protein 1;p85;Protein CBFA2T2	CBFA2T2;EHT;MTGR1;CBFA2T2;EHT;MTGR1	S	43	VPAMPGSPVEVKI	_RVPAM(ox)PGS(ph)PVEVK_	8	1	74.7892	182.89	Ki6026_4	6799	Ki6028_4	11761	0.4615	0.47284	0.25342		1.0779	0.8513	0.018166		1.4089
650	O43463	O43463	Histone H3-K9 methyltransferase 1;Histone-lysine N-methyltransferase SUV39H1;Lysine N-methyltransferase 1A;Position-effect variegation 3-9 homolog;Suppressor of variegation 3-9 homolog 1	KMT1A;SUV39H;SUV39H1	S	391	LAGLPGSPKKRVR	_M(ox)DSNFGLAGLPGS(ph)PKK_	13	0.999999	61.2634	124.07	Ki7618_A_02	13530	Ki6028_2	18505	2.8231	1.6074	0.51363					2.8775
651	O43464	O43464;O43464-3;O43464-4;O43464-2	High temperature requirement protein A2;Omi stress-regulated endoprotease;Serine protease 25;Serine protease HTRA2, mitochondrial;Serine proteinase OMI;High temperature requirement protein A2;Omi stress-regulated endoprotease;Serine protease 25;Serine protease HTRA2, mitochondrial;Serine proteinase OMI;High temperature requirement protein A2;Omi stress-regulated endoprotease;Serine protease 25;Se…	HTRA2;OMI;PRSS25;HTRA2;OMI;PRSS25;HTRA2;OMI;PRSS25;HTRA2;OMI;PRSS25	S	212	VRVRLLSGDTYEA	_VRLLS(ph)GDTYEAVVTAVDPVADIATLR_	5	0.488848	0	50.857	Ki7618_A_02	25195	Ki7618_A_02	25195
652	O43488	O43488	AFB1 aldehyde reductase 1;Aflatoxin B1 aldehyde reductase member 2;Aldoketoreductase 7;Succinic semialdehyde reductase	AFAR;AFAR1;AKR7;AKR7A2	S	255	GRFFGNSWAETYR	_FFGNS(ph)WAETYR_	5	0.995771	23.7194	181.68	Ki7619_A_01	20750	Ki7615_A_01	21071	0.547	2.7578	1.1907	0.40263	0.81437	0.59821	0.44657	1.1845	0.72884
653	P11171-5	O43491;P11171-2;P11171;P11171-4;P11171-3;P11171-5;P11171-6;Q9Y2J2-2;Q9Y2J2	Band 4.1-like protein 2;Generally expressed protein 4.1;4.1R;Band 4.1;EPB4.1;Protein 4.1;4.1R;Band 4.1;EPB4.1;Protein 4.1;4.1R;Band 4.1;EPB4.1;Protein 4.1;4.1R;Band 4.1;EPB4.1;Protein 4.1;4.1R;Band 4.1;EPB4.1;Protein 4.1;4.1R;Band 4.1;EPB4.1;Protein 4.1;4.1B;Band 4.1-like protein 3;Differentially expressed in adenocarcinoma of the lung protein 1;4.1B;Band 4.1-like protein 3;Differentially express…	EPB41L2;E41P;EPB41;E41P;EPB41;E41P;EPB41;E41P;EPB41;E41P;EPB41;E41P;EPB41;DAL1;EPB41L3;KIAA0987;DAL1;EPB41L3;KIAA0987	S	723	TVKGGISETRIEK	_GGIS(ph)ETRIEK_	4	0.994433	22.5193	92.538	Ki7619_A_02	6078	Ki7615_A_02	5570	2.0838	3.4811	3.2683	4.732	1.6887	2.912	1.6771	5.2122	1.3601
654	O43491	O43491	Band 4.1-like protein 2;Generally expressed protein 4.1	EPB41L2	S	55	PPPAAESQSSLRR	_GSQPPPAAES(ph)QSSLRR_	10	0.749268	7.76458	100.43	Ki7617_A_03	3521	Ki7614_A_01	4205	9.2096	11.201	1.2794	4.5867	0.36899		2.9632	1.1951
655	O43491	O43491	Band 4.1-like protein 2;Generally expressed protein 4.1	EPB41L2	S	647	ILKHQASISELKR	_HQAS(ph)ISELK_	4	0.988614	19.3866	128.03	Ki7619_A_03	6107	Ki7616_A_03	5036	6.8493	8.6828	1.3888	5.8017	5.7543	4.9672		20.276	9.5051
656	O43491	O43491	Band 4.1-like protein 2;Generally expressed protein 4.1	EPB41L2	S	87	WLKKQKSYTLVVA	_S(ph)YTLVVAK_	1	0.999046	31.0935	114.89	Ki7619_A_03	11973	Ki7614_A_01	12165	1.8083	5.607	5.3887	1.5721	3.136	1.8958	3.0536	11.15	3.059
657	O43493	O43493;O43493-3;O43493-5;O43493-2;O43493-4	TGN38 homolog;TGN46;TGN48;Trans-Golgi network integral membrane protein 2;Trans-Golgi network protein TGN51;TGN38 homolog;TGN46;TGN48;Trans-Golgi network integral membrane protein 2;Trans-Golgi network protein TGN51;TGN38 homolog;TGN46;TGN48;Trans-Golgi network integral membrane protein 2;Trans-Golgi network protein TGN51;TGN38 homolog;TGN46;TGN48;Trans-Golgi network integral membrane protein 2;T…	TGN46;TGN51;TGOLN2;TGN46;TGN51;TGOLN2;TGN46;TGN51;TGOLN2;TGN46;TGN51;TGOLN2;TGN46;TGN51;TGOLN2	S	70	KDSPSKSSAEAQT	_S(ph)SAEAQTPEDTPNK_	1	0.5	0	179.87	Ki7619_A_01	3508	Ki7615_A_01	3934					11.827	27.214		22.294	2.3645
658	O43493	O43493;O43493-3;O43493-5;O43493-2;O43493-4	TGN38 homolog;TGN46;TGN48;Trans-Golgi network integral membrane protein 2;Trans-Golgi network protein TGN51;TGN38 homolog;TGN46;TGN48;Trans-Golgi network integral membrane protein 2;Trans-Golgi network protein TGN51;TGN38 homolog;TGN46;TGN48;Trans-Golgi network integral membrane protein 2;Trans-Golgi network protein TGN51;TGN38 homolog;TGN46;TGN48;Trans-Golgi network integral membrane protein 2;T…	TGN46;TGN51;TGOLN2;TGN46;TGN51;TGOLN2;TGN46;TGN51;TGOLN2;TGN46;TGN51;TGOLN2;TGN46;TGN51;TGOLN2	S	71	DSPSKSSAEAQTP	_S(ph)SAEAQTPEDTPNK_	2	0.5	0	179.87	Ki7619_A_01	3508	Ki7615_A_01	3934					9.105				2.1282
659	O43493	O43493;O43493-3;O43493-5;O43493-2	TGN38 homolog;TGN46;TGN48;Trans-Golgi network integral membrane protein 2;Trans-Golgi network protein TGN51;TGN38 homolog;TGN46;TGN48;Trans-Golgi network integral membrane protein 2;Trans-Golgi network protein TGN51;TGN38 homolog;TGN46;TGN48;Trans-Golgi network integral membrane protein 2;Trans-Golgi network protein TGN51;TGN38 homolog;TGN46;TGN48;Trans-Golgi network integral membrane protein 2;T…	TGN46;TGN51;TGOLN2;TGN46;TGN51;TGOLN2;TGN46;TGN51;TGOLN2;TGN46;TGN51;TGOLN2	S	298	HAFKTESGEETDL	_T(ph)ESGEETDLISPPQEEVK_	3	0.499832	0	97.488	Ki7619_A_01	14755	Ki6026_5	16396						7.5328		3.0142
660	O43493	O43493;O43493-3;O43493-5;O43493-2;O43493-4;O43493-6	TGN38 homolog;TGN46;TGN48;Trans-Golgi network integral membrane protein 2;Trans-Golgi network protein TGN51;TGN38 homolog;TGN46;TGN48;Trans-Golgi network integral membrane protein 2;Trans-Golgi network protein TGN51;TGN38 homolog;TGN46;TGN48;Trans-Golgi network integral membrane protein 2;Trans-Golgi network protein TGN51;TGN38 homolog;TGN46;TGN48;Trans-Golgi network integral membrane protein 2;T…	TGN46;TGN51;TGOLN2;TGN46;TGN51;TGOLN2;TGN46;TGN51;TGOLN2;TGN46;TGN51;TGOLN2;TGN46;TGN51;TGOLN2;TGN46;TGN51;TGOLN2	S	349	KEKMSGSASSENR	_MSGS(ph)ASSENREGTLSDSTGSEK_	4	0.310911	0	58.997	Ki7619_A_02	4931	Ki7619_A_02	4931
661	O43493	O43493;O43493-3;O43493-5;O43493-2;O43493-4;O43493-6	TGN38 homolog;TGN46;TGN48;Trans-Golgi network integral membrane protein 2;Trans-Golgi network protein TGN51;TGN38 homolog;TGN46;TGN48;Trans-Golgi network integral membrane protein 2;Trans-Golgi network protein TGN51;TGN38 homolog;TGN46;TGN48;Trans-Golgi network integral membrane protein 2;Trans-Golgi network protein TGN51;TGN38 homolog;TGN46;TGN48;Trans-Golgi network integral membrane protein 2;T…	TGN46;TGN51;TGOLN2;TGN46;TGN51;TGOLN2;TGN46;TGN51;TGOLN2;TGN46;TGN51;TGOLN2;TGN46;TGN51;TGOLN2;TGN46;TGN51;TGOLN2	S	351	KMSGSASSENREG	_MSGS(ph)ASSENREGTLSDSTGSEK_	6	0.310911	0	58.997	Ki7619_A_02	4931	Ki7619_A_02	4931
662	O43493	O43493;O43493-3;O43493-5;O43493-2;O43493-4;O43493-6	TGN38 homolog;TGN46;TGN48;Trans-Golgi network integral membrane protein 2;Trans-Golgi network protein TGN51;TGN38 homolog;TGN46;TGN48;Trans-Golgi network integral membrane protein 2;Trans-Golgi network protein TGN51;TGN38 homolog;TGN46;TGN48;Trans-Golgi network integral membrane protein 2;Trans-Golgi network protein TGN51;TGN38 homolog;TGN46;TGN48;Trans-Golgi network integral membrane protein 2;T…	TGN46;TGN51;TGOLN2;TGN46;TGN51;TGOLN2;TGN46;TGN51;TGOLN2;TGN46;TGN51;TGOLN2;TGN46;TGN51;TGOLN2;TGN46;TGN51;TGOLN2	S	352	MSGSASSENREGT	_MSGS(ph)ASSENREGTLSDSTGSEK_	7	0.310911	0	58.997	Ki7619_A_02	4931	Ki7619_A_02	4931
663	O43516-3	O43516-3;O43516;O43516-2	Protein PRPL-2;WAS/WASL-interacting protein family member 1;Wiskott-Aldrich syndrome protein-interacting protein;Protein PRPL-2;WAS/WASL-interacting protein family member 1;Wiskott-Aldrich syndrome protein-interacting protein;Protein PRPL-2;WAS/WASL-interacting protein family member 1;Wiskott-Aldrich syndrome protein-interacting protein	WASPIP;WIP;WIPF1;WASPIP;WIP;WIPF1;WASPIP;WIP;WIPF1	S	276	PVGNRPSIHREAV	_ALDDKPPPPPPPVGNRPS(ph)IHR_	18	1	68.129	73.464	Ki7619_A_07	8546	Ki6028_8	9634	0.89393	5.2654	2.3251	0.84617	0.76104	0.50079	0.22934	2.5794	0.76203
664	O43516-3	O43516-3;O43516;O43516-2	Protein PRPL-2;WAS/WASL-interacting protein family member 1;Wiskott-Aldrich syndrome protein-interacting protein;Protein PRPL-2;WAS/WASL-interacting protein family member 1;Wiskott-Aldrich syndrome protein-interacting protein;Protein PRPL-2;WAS/WASL-interacting protein family member 1;Wiskott-Aldrich syndrome protein-interacting protein	WASPIP;WIP;WIPF1;WASPIP;WIP;WIPF1;WASPIP;WIP;WIPF1	S	234	TALGGGSIRQSPL	_GTALGGGS(ph)IR_	8	1	95.558	166.97	Ki7619_A_01	6536	Ki6028_1	8470	2.2639	44.793	5.7821	3.2944	2.8292	1.5023	1.6461	9.3193	3.019
665	O43516-3	O43516-3;O43516;O43516-2	Protein PRPL-2;WAS/WASL-interacting protein family member 1;Wiskott-Aldrich syndrome protein-interacting protein;Protein PRPL-2;WAS/WASL-interacting protein family member 1;Wiskott-Aldrich syndrome protein-interacting protein;Protein PRPL-2;WAS/WASL-interacting protein family member 1;Wiskott-Aldrich syndrome protein-interacting protein	WASPIP;WIP;WIPF1;WASPIP;WIP;WIPF1;WASPIP;WIP;WIPF1	S	340	LPQRNLSLSSSTP	_NLS(ph)LSSSTPPLPSPGR_	3	0.999993	51.7482	144.97	Ki7619_A_01	17153	Ki7619_A_01	17153	0.99479	6.5325	2.4118		0.92294	0.91872	0.95689	1.3731	0.38807
666	O43524	O43524	AF6q21 protein;Forkhead box protein O3;Forkhead in rhabdomyosarcoma-like 1	FKHRL1;FOXO3;FOXO3A	S	7	MAEAPASPAPLSP	_(ac)AEAPAS(ph)PAPLS(ph)PLEVELDPEFEPQSRPR_	6	1	85.3997	107.39	Ki7616_A_01	25766	Ki7616_A_01	25766	1.0776	2.8722	1.3749		3.2459	3.0204	2.1	1.9135	0.60439
667	O43524	O43524	AF6q21 protein;Forkhead box protein O3;Forkhead in rhabdomyosarcoma-like 1	FKHRL1;FOXO3;FOXO3A	S	12	ASPAPLSPLEVEL	_(ac)AEAPAS(ph)PAPLS(ph)PLEVELDPEFEPQSRPR_	11	0.999999	60.0201	107.39	Ki7616_A_01	25766	Ki7616_A_01	25766	1.0776	2.8722	1.3749		3.2459	3.0204	2.1	1.9135	0.60439
668	O43561	O43561;O43561-2	36 kDa phospho-tyrosine adapter protein;Linker for activation of T-cells family member 1;p36-38;36 kDa phospho-tyrosine adapter protein;Linker for activation of T-cells family member 1;p36-38	LAT;LAT	S	91	PQPLGGSHRTPSS	_RPHTVAPWPPAYPPVTSYPPLSQPDLLPIPRSPQPLGGS(ph)HR_	39	0.757299	4.97569	75.625	Ki6028_12	22461	Ki6028_11	25025			0.72043
669	O43566	O43566;O43566-5;O43566-6	Regulator of G-protein signaling 14;Regulator of G-protein signaling 14;Regulator of G-protein signaling 14	RGS14;RGS14;RGS14	S	478	THPPPASPSSLVK	_ATHPPPAS(ph)PSSLVK_	8	0.954936	16.2723	131.66	Ki7617_A_03	7124	Ki6026_3	8759	1.064	0.93316			3.226	1.4926	3.5742	5.5085	2.0011
670	O43566	O43566;O43566-5;O43566-4	Regulator of G-protein signaling 14;Regulator of G-protein signaling 14;Regulator of G-protein signaling 14	RGS14;RGS14;RGS14	S	199	LREPGSSRLGSPD	_ECLLAEAEGRPLREPGSS(ph)R_	18	0.533942	0.590544	58.073	Ki7619_A_05	12982	Ki7619_A_05	12982	0.62583		3.0177		1.9502	2.347	0.83097		1.921
671	O43566	O43566	Regulator of G-protein signaling 14	RGS14	S	39	QGEGRGSSLSIHS	_GS(ph)SLSIHSLPSGPSSPFPT(ph)EEQPVASWALSFER_	2	0.195248	0	50.144	Ki7619_A_01	25717	Ki7619_A_01	25717
672	O43566	O43566	Regulator of G-protein signaling 14	RGS14	S	40	GEGRGSSLSIHSL	_GS(ph)SLSIHSLPSGPSSPFPT(ph)EEQPVASWALSFER_	3	0.195248	0	50.144	Ki7619_A_01	25717	Ki7619_A_01	25717
673	O43566	O43566	Regulator of G-protein signaling 14	RGS14	S	42	GRGSSLSIHSLPS	_GS(ph)SLSIHSLPSGPSSPFPT(ph)EEQPVASWALSFER_	5	0.195248	0	50.144	Ki7619_A_01	25717	Ki7619_A_01	25717
674	O43566	O43566	Regulator of G-protein signaling 14	RGS14	S	45	SSLSIHSLPSGPS	_GS(ph)SLSIHSLPSGPSSPFPT(ph)EEQPVASWALSFER_	8	0.195248	0	50.144	Ki7619_A_01	25717	Ki7619_A_01	25717
675	O43566	O43566	Regulator of G-protein signaling 14	RGS14	S	48	SIHSLPSGPSSPF	_GS(ph)SLSIHSLPSGPSSPFPT(ph)EEQPVASWALSFER_	11	0.195248	0	50.144	Ki7619_A_01	25717	Ki7619_A_01	25717
676	O43566	O43566;O43566-5;O43566-4	Regulator of G-protein signaling 14;Regulator of G-protein signaling 14;Regulator of G-protein signaling 14	RGS14;RGS14;RGS14	S	203	GSSRLGSPDATRK	_LGS(ph)PDATRK_	3	0.999958	43.7794	108.43	Ki7619_A_02	2584	Ki7619_A_02	2584	0.32096	0.70536		0.80866	1.4474	1.0268	0.95422	2.1385	1.3879
677	O43566	O43566;O43566-5;O43566-6;O43566-4	Regulator of G-protein signaling 14;Regulator of G-protein signaling 14;Regulator of G-protein signaling 14;Regulator of G-protein signaling 14	RGS14;RGS14;RGS14;RGS14	S	338	CEKRGLSLPDIKV	_RGLS(ph)LPDIK_	4	1	81.865	81.865	Ki6027_3	17575	Ki6027_3	17575		0.13533
678	O43566	O43566;O43566-5;O43566-6;O43566-4	Regulator of G-protein signaling 14;Regulator of G-protein signaling 14;Regulator of G-protein signaling 14;Regulator of G-protein signaling 14	RGS14;RGS14;RGS14;RGS14	S	288	SESHRKSLGSTEG	_S(ph)LGSTEGESESRPGK_	1	0.997231	27.6011	189.09	Ki7619_A_02	3886	Ki7616_A_02	3189	1.0272	1.0246	1.4291	0.87469	1.1518	1.0474	1.1993	5.8623	0.96263
679	O43566	O43566;O43566-5;O43566-4	Regulator of G-protein signaling 14;Regulator of G-protein signaling 14;Regulator of G-protein signaling 14	RGS14;RGS14;RGS14	S	218	KLKPGKSLPLGVE	_S(ph)LPLGVEELGQLPPVEGPGGRPLRK_	1	1	81.4774	148.2	Ki7619_A_06	19732	Ki6027_6	24650	0.51803	0.38764	1.0762	0.38134	1.0352	0.97348	0.98801	5.6637	0.5777
680	O43566	O43566;O43566-5;O43566-6	Regulator of G-protein signaling 14;Regulator of G-protein signaling 14;Regulator of G-protein signaling 14	RGS14;RGS14;RGS14	S	456	SKARDKSPCRSQG	_S(ph)PCRSQGCPPRTQDK_	1	0.998532	28.736	63.062	Ki7619_A_06	2872	Ki7619_A_06	2872					1.5956		2.9787		1.608
681	O43572	O43572	A-kinase anchor protein 10, mitochondrial;Dual specificity A kinase-anchoring protein 2;Protein kinase A-anchoring protein 10	AKAP10	S	52	ASISVHSPQKSTK	_ASISVHS(ph)PQK_	7	0.99999	50.0401	135.86	Ki7619_A_02	3732	Ki6027_2	3658		1.7421				43.388			15.81
682	O43583	O43583	Density-regulated protein;Protein DRP1;Smooth muscle cell-associated protein 3	DENR;DRP1;H14	S	73	KLTVENSPKQEAG	_LTVENS(ph)PKQEAGISEGQGTAGEEEEK_	6	0.805312	6.16625	216.38	Ki7619_A_02	8881	Ki7619_A_01	8396	8.5267	32.12	3.5835	0.22757	9.9301	8.8652	6.7006	6.8608	14.149
683	O43586	O43586;O43586-2	CD2-binding protein 1;H-PIP;Proline-serine-threonine phosphatase-interacting protein 1;CD2-binding protein 1;H-PIP;Proline-serine-threonine phosphatase-interacting protein 1	CD2BP1;PSTPIP1;CD2BP1;PSTPIP1	S	312	GMIKRFSGLLHGS	_RFS(ph)GLLHGSPK_	3	1	64.3983	123.51	Ki7619_A_07	9715	Ki6028_3	10278	0.49029	0.57193	0.37584		0.39431	0.36325	0.57911	2.4847	0.23026
684	O43598	O43598;O43598-2	c-Myc-responsive protein Rcl;Deoxyribonucleoside 5'-monophosphate N-glycosidase;c-Myc-responsive protein Rcl;Deoxyribonucleoside 5'-monophosphate N-glycosidase	C6orf108;RCL;C6orf108;RCL	S	12	VPGRSESWERGEP	_SES(ph)WERGEPGRPALYFCGSIR_	3	0.891573	9.36598	142.38	Ki7619_A_05	15698	Ki6027_1	17896	0.33712	1.5925	0.84048		0.84761	0.22146	0.34621	0.86267	0.26496
685	O43633	O43633	Charged multivesicular body protein 2a;Chromatin-modifying protein 2a;Putative breast adenocarcinoma marker BC-2;Vacuolar protein sorting-associated protein 2-1	BC2;CHMP2;CHMP2A	S	203	KAEAAASALADAD	_KAEAAAS(ph)ALADADADLEERLK_	7	1	149.733	166.27	Ki7619_A_05	17895	Ki6026_6	22931	0.28631	0.15851			0.86398		1.7058	0.56699	0.11219
686	O43639	O43639	Cytoplasmic protein NCK2;NCK adaptor protein 2;SH2/SH3 adaptor protein NCK-beta	NCK2	S	90	TSARDASPTPSTD	_TSARDAS(ph)PTPSTDAEYPANGSGADRIYDLNIPAFVK_	7	0.429986	2.91546	53.499	Ki6027_4	25196	Ki6027_4	25196	1.3497	0.70393
687	O43660	O43660;O43660-2	Pleiotropic regulator 1;Pleiotropic regulator 1	PLRG1;PLRG1	S	119	KIQRMPSESAAQS	_M(ox)PS(ph)ESAAQSLAVALPLQTK_	3	0.974311	15.8233	97.488	Ki6027_1	24576	Ki6027_1	24576		0.046933
688	O43665-3	O43665-3	Regulator of G-protein signaling 10	RGS10	S	16	SRKRPPSDIHDSD	_RPPS(ph)DIHDSDGSSSSSHQSLK_	4	0.995254	23.2719	79.393	Ki7619_A_08	3508	Ki7619_A_08	3508				0.24507	1.8415		1.3833		0.53977
689	O43665-3	O43665-3;O43665;O43665-2	Regulator of G-protein signaling 10;Regulator of G-protein signaling 10;Regulator of G-protein signaling 10	RGS10;RGS10;RGS10	S	41	TAKWAASLENLLE	_WAAS(ph)LENLLEDPEGVK_	4	1	98.2806	98.281	Ki6027_1	27995	Ki6027_1	27995		0.47239
690	O43683	O43683	BUB1A;Mitotic checkpoint serine/threonine-protein kinase BUB1	BUB1;BUB1L	S	596	LAPSPKSPGDFTS	_TLAPS(ph)PKS(ph)PGDFTSAAQLASTPFHK_	8	0.474177	0.692437	115.87	Ki7619_A_02	20614	Ki7617_A_02	19265	13.712	3.6857	3.5919				23.25	26.808	18.205
691	O43683	O43683	BUB1A;Mitotic checkpoint serine/threonine-protein kinase BUB1	BUB1;BUB1L	S	593	NKTLAPSPKSPGD	_TLAPS(ph)PKS(ph)PGDFTSAAQLASTPFHK_	5	0.94079	10.5768	94.019	Ki7619_A_02	20614	Ki6027_4	21590									13.804
692	O43684	O43684	Mitotic checkpoint protein BUB3	BUB3	S	325	AETKPKSPCT___	_QVTDAETKPKS(ph)PCT_	11	0.856764	7.76809	128.95	Ki6028_2	3412	Ki6028_2	3412			0.13134
693	O43719	O43719	HIV Tat-specific factor 1	HTATSF1	S	409	SEHPSTSKMNAQE	_HFSEHPSTS(ph)K_	9	0.984339	19.3866	131.17	Ki7619_A_08	2898	Ki7619_A_10	2935	0.054666			0.22532	0.33705	0.19909	0.63571	8.7951	0.078887
694	O43719	O43719	HIV Tat-specific factor 1	HTATSF1	S	579	DLDEEGSEKELHE	_DLDEEGS(ph)EKELHENVLDK_	7	1	145.52	145.52	Ki6028_4	12478	Ki6028_4	12478	0.4613		0.46671		0.37332	0.568		0.56038	0.56683
695	O43719	O43719	HIV Tat-specific factor 1	HTATSF1	S	521	NGLAKESEDDLNK	_NDCEENGLAKES(ph)EDDLNK_	12	1	221.128	221.13	Ki6027_2	6890	Ki6027_2	6890	0.74642	0.32215		0.41949	0.67359	0.82386	0.74508	0.49447	0.54344
696	O43719	O43719	HIV Tat-specific factor 1	HTATSF1	S	529	DDLNKESEEEVGP	_ESEDDLNKES(ph)EEEVGPTK_	10	0.999496	33.9323	94.281	Ki7619_A_01	6523	Ki6027_2	6425	0.11779	0.1064		0.16546	0.4584	0.38723	0.19544	0.31608	0.40678
697	O43719	O43719	HIV Tat-specific factor 1	HTATSF1	S	498	RGSEEDSPKKESK	_ESEEGNPVRGSEEDS(ph)PKK_	15	0.945742	12.4285	167.05	Ki7619_A_06	4749	Ki7619_A_04	3484	0.89432	0.50458	0.78862	0.61324	1.0492	1.0143	0.60161	1.4919	0.86947
698	O43719	O43719	HIV Tat-specific factor 1	HTATSF1	S	452	ENNAKESSPEKEA	_TEDGGEFEEGASENNAKES(ph)S(ph)PEKEAEEGCPEK_	19	0.964472	14.309	100.19	Ki7619_A_01	8890	Ki7614_A_01	4521	0.22348	0.23152	0.17879	0.30507	0.3063	0.68093	0.17134	0.54979	1.6213
699	O43719	O43719	HIV Tat-specific factor 1	HTATSF1	S	453	NNAKESSPEKEAE	_TEDGGEFEEGASENNAKES(ph)S(ph)PEKEAEEGCPEK_	20	0.99243	21.0305	100.19	Ki7619_A_01	8890	Ki7614_A_01	4521	0.2274	0.23152	0.17879	0.30507	0.3063	0.74099	0.17134	0.54979	1.4565
700	O43719	O43719	HIV Tat-specific factor 1	HTATSF1	S	713	FDEEEDSSEKLFD	_LFEDDDS(ph)NEKLFDEEEDS(ph)SEK_	18	0.500013	0	174.77	Ki6028_1	20902	Ki7618_A_01	8729		0.21387	0.35616	0.31862	0.22725	0.2439	0.091908	0.46493	0.22127
701	O43719	O43719	HIV Tat-specific factor 1	HTATSF1	S	714	DEEEDSSEKLFDD	_LFEDDDS(ph)NEKLFDEEEDS(ph)SEK_	19	0.500013	0	174.77	Ki6028_1	20902	Ki7618_A_01	8729	0.28569	0.15827	0.35616	0.31862	0.72994	0.71285	1.155	0.63206	0.43441
702	O43719	O43719	HIV Tat-specific factor 1	HTATSF1	S	702	LFEDDDSNEKLFD	_LFEDDDS(ph)NEKLFDEEEDS(ph)SEK_	7	0.999975	43.009	188.28	Ki6028_1	20902	Ki7616_A_01	7820	0.20152	0.13701	0.54683	0.43084	0.61929	0.60402	0.2382	0.65245	0.46365
703	O43719	O43719	HIV Tat-specific factor 1	HTATSF1	S	676	EKLFEESDDKEDE	_LFEES(ph)DDKEDEDADGKEVEDADEK_	5	1	124.351	194.75	Ki7619_A_03	10436	Ki7616_A_02	9306	0.44555	0.3012	0.30471	0.64672	0.80558	0.87491	0.94566	0.80597	1.253
704	O43719	O43719	HIV Tat-specific factor 1	HTATSF1	S	391	SDSVSASERAGPS	_SDSVSAS(ph)ERAGPSR_	7	0.981243	18.2126	145.69	Ki6027_3	2674	Ki6027_5	2477	0.08256	0.067789	0.24142			0.92296			0.15562
705	O43719	O43719	HIV Tat-specific factor 1	HTATSF1	S	642	KVFDDESDEKEDE	_VFDDES(ph)DEKEDEEYADEK_	6	0.644645	2.58658	269.59	Ki7619_A_03	9705	Ki7619_A_02	9929	0.72933	0.42643	0.28681	0.53249	0.69284	0.64933	0.56025	0.59946	0.71337
706	O43719	O43719	HIV Tat-specific factor 1	HTATSF1	S	616	VLDEEGSEREFDE	_VLDEEGS(ph)EREFDEDS(ph)DEKEEEEDT(ph)YEK_	7	0.99954	33.2595	125.86	Ki7615_A_01	12345	Ki7616_A_01	11385	0.4147	0.11139	0.47902	0.59447	0.86517	0.96411	0.40909	0.25571	0.35296
707	O43719	O43719	HIV Tat-specific factor 1	HTATSF1	S	624	REFDEDSDEKEEE	_VLDEEGS(ph)EREFDEDS(ph)DEKEEEEDT(ph)YEK_	15	0.997108	25.2751	125.86	Ki7615_A_01	12345	Ki7616_A_01	11385	0.20542	0.13755	0.20994	0.62375	0.14739	0.10209	0.036032	0.13757	0.21785
708	O43734	O43734;O43734-2	Adapter protein CIKS;Connection to IKK and SAPK/JNK;Nuclear factor NF-kappa-B activator 1;TRAF3-interacting protein 2;Adapter protein CIKS;Connection to IKK and SAPK/JNK;Nuclear factor NF-kappa-B activator 1;TRAF3-interacting protein 2	C6orf2;C6orf4;C6orf5;C6orf6;TRAF3IP2;C6orf2;C6orf4;C6orf5;C6orf6;TRAF3IP2	S	403	RGTLKTSNLPEEL	_T(ph)SNLPEELR_	2	0.5	0	95.523	Ki7619_A_04	15890	Ki6028_1	18097	6.6648	9.2956		2.5289	3.6673	5.036		0.97747	9.2858
709	O43741	O43741	5'-AMP-activated protein kinase subunit beta-2	PRKAB2	S	108	KIPLIKSHNDFVA	_S(ph)HNDFVAILDLPEGEHQYK_	1	1	72.1141	167.92	Ki7619_A_05	18573	Ki6026_6	23585	0.58226	1.2156	2.0408		0.72348	1.0488	1.0495	1.1822	0.95719
710	O43752	O43752	Syntaxin-6	STX6	S	129	LLGDSGSQNWSTG	_NRQALLGDSGS(ph)QNWSTGTTDK_	11	0.389331	0	100.94	Ki7619_A_03	11658	Ki7615_A_03	11154					1.3599	1.9279		6.8955
711	O43752	O43752	Syntaxin-6	STX6	S	133	SGSQNWSTGTTDK	_NRQALLGDSGS(ph)QNWSTGTTDK_	15	0.389331	0	100.94	Ki7619_A_03	11658	Ki7615_A_03	11154
712	O43760	O43760	Cellugyrin;Synaptogyrin-2	SYNGR2;UNQ352/PRO615	S	3	____MESGAYGAA	_(ac)M(ox)ES(ph)GAYGAAK_	3	0.998541	28.3532	107.06	Ki7616_A_01	5735	Ki7616_A_01	10121		0.45293			0.95974	0.4024
713	O43765	O43765	Alpha-SGT;Small glutamine-rich tetratricopeptide repeat-containing protein alpha;Vpu-binding protein	SGT;SGT1;SGTA	S	305	IRSRTPSASNDDQ	_SRTPS(ph)ASNDDQQE_	5	0.988897	19.5748	166.03	Ki7619_A_01	2213	Ki7615_A_01	2577	3.1393	8.7338	23.083	10.498	15.047	3.8398	7.5142	11.722	4.9661
714	O43768-4	O43768-4;O43768-3;O43768-7;O43768;O43768-2;O43768-5;O43768-6	Alpha-endosulfine;ARPP-19e;Alpha-endosulfine;ARPP-19e;Alpha-endosulfine;ARPP-19e;Alpha-endosulfine;ARPP-19e;Alpha-endosulfine;ARPP-19e;Alpha-endosulfine;ARPP-19e;Alpha-endosulfine;ARPP-19e	ENSA;ENSA;ENSA;ENSA;ENSA;ENSA;ENSA	S	132	LPQRKSSLVTSKL	_SS(ph)LVTSK_	2	0.980951	17.5643	133.13	Ki6028_1	4561	Ki7619_A_02	2585	1.1541	15.461	0.30346		1.6022	1.6368	1.9794		1.2458
715	O43768-4	O43768-4;O43768-3;O43768-7;O43768;O43768-2;O43768-5;O43768-6;P56211;P56211-2	Alpha-endosulfine;ARPP-19e;Alpha-endosulfine;ARPP-19e;Alpha-endosulfine;ARPP-19e;Alpha-endosulfine;ARPP-19e;Alpha-endosulfine;ARPP-19e;Alpha-endosulfine;ARPP-19e;Alpha-endosulfine;ARPP-19e;cAMP-regulated phosphoprotein 19;cAMP-regulated phosphoprotein 19	ENSA;ENSA;ENSA;ENSA;ENSA;ENSA;ENSA;ARPP19;ARPP19	S	90	EQKYFDSGDYNMA;GQKYFDSGDYNMA	_YFDS(ph)GDYNMAK_	4	1	82.0302	190.53	Ki7619_A_01	13120	Ki7615_A_01	10047	1.6662	22.916	4.7753	4.4114	4.8393	3.7608	3.806	8.7145	4.2732
716	O43815	O43815;O43815-2	Striatin;Striatin	STRN;STRN	S	245	SAAADFSDEDEDD	_FLESAAADFS(ph)DEDEDDDVDGREK_	10	1	73.4313	185.33	Ki7619_A_02	15284	Ki7618_A_02	14030	0.68301	0.64547	0.31774	1.2036	1.129	0.85024	0.91342	2.6657	1.0566
717	O43815	O43815;O43815-2	Striatin;Striatin	STRN;STRN	S	259	VDGREKSVIDTST	_S(ph)VIDTSTIVR_	1	1	69.3217	157.38	Ki6027_1	15788	Ki6027_1	15788	0.42406	0.20941
718	O43815	O43815;O43815-2	Striatin;Striatin	STRN;STRN	S	134	GDMKPPSYDSDEG	_YGTELNQGDMKPPS(ph)YDSDEGNETEVQPQQNSQLMWK_	14	0.336686	0.336753	66.879	Ki6028_2	21473	Ki7617_A_01	14357	0.58724	0.61988		0.45158	0.5656	0.47491	0.42528	0.46772
719	O43818	O43818	RRP9 homolog;U3 small nucleolar ribonucleoprotein-associated 55 kDa protein;U3 small nucleolar RNA-interacting protein 2	RNU3IP2;RRP9;U355K	S	50	KMNEEISSDSESE	_M(ox)NEEIS(ph)SDS(ph)ESESLAPRKPEEEEEEELEETAQEK_	6	0.801108	6.64202	203.06	Ki7614_A_01	16394	Ki6028_1	14299	0.63016	0.3994	0.91275	0.34717				0.33552	0.31283
720	O43818	O43818	RRP9 homolog;U3 small nucleolar ribonucleoprotein-associated 55 kDa protein;U3 small nucleolar RNA-interacting protein 2	RNU3IP2;RRP9;U355K	S	53	EEISSDSESESLA	_M(ox)NEEIS(ph)SDS(ph)ESESLAPRKPEEEEEEELEETAQEK_	9	0.327681	0	203.06	Ki7614_A_01	16394	Ki6028_1	14299	0.21803	0.3994	0.91275						0.37928
721	O43818	O43818	RRP9 homolog;U3 small nucleolar ribonucleoprotein-associated 55 kDa protein;U3 small nucleolar RNA-interacting protein 2	RNU3IP2;RRP9;U355K	S	55	ISSDSESESLAPR	_M(ox)NEEIS(ph)SDS(ph)ESESLAPRKPEEEEEEELEETAQEK_	11	0.327681	0	203.06	Ki7614_A_01	16394	Ki6028_1	14299	0.27356		0.30789						0.82606
722	O43818	O43818	RRP9 homolog;U3 small nucleolar ribonucleoprotein-associated 55 kDa protein;U3 small nucleolar RNA-interacting protein 2	RNU3IP2;RRP9;U355K	S	57	SDSESESLAPRKP	_M(ox)NEEIS(ph)SDS(ph)ESESLAPRKPEEEEEEELEETAQEK_	13	0.327681	0	203.06	Ki7614_A_01	16394	Ki6028_1	14299	0.24226		0.30789						0.82606
723	O43822	O43822;O43822-2	C21orf-HUMF09G8.5;Uncharacterized protein C21orf2;YF5/A2;C21orf-HUMF09G8.5;Uncharacterized protein C21orf2;YF5/A2	C21orf2;C21orf2	S	136	ELSRALSEGEEIT	_ALS(ph)EGEEITAAPEREGTGHGGPK_	3	1	68.2122	85.932	Ki6026_6	9794	Ki6026_6	9794	0.73941
724	O43823	O43823	A-kinase anchor protein 8;A-kinase anchor protein 95 kDa	AKAP8;AKAP95	S	112	EGGRGGSGGGGEG	_EGGRGGS(ph)GGGGEGIQDRESSFR_	7	1	67.4877	92.913	Ki7616_A_05	5512	Ki6026_7	6520	0.93093	0.99383	0.53734		2.09	0.78938	2.9652	1.4344	2.4582
725	O43823	O43823	A-kinase anchor protein 8;A-kinase anchor protein 95 kDa	AKAP8;AKAP95	S	328	DSEGDFSENDDAA	_VDSEGDFS(ph)ENDDAAGDFRSGDEEFKGEDELCDSGR_	8	0.906441	11.0363	149.62	Ki6027_3	19032	Ki6028_1	17216	0.67728	0.078598	0.96259		2.5721	0.34582	3.3837	2.0225	1.2723
726	O43823	O43823	A-kinase anchor protein 8;A-kinase anchor protein 95 kDa	AKAP8;AKAP95	S	685	EQTDAESKDAVPT	_VAPAPAAADAEVEQTDAES(ph)K_	19	0.848853	7.49433	65.467	Ki6027_1	11750	Ki6027_1	11750		0.18658
727	O43847-2	O43847-2;O43847	Nardilysin;N-arginine dibasic convertase;Nardilysin;N-arginine dibasic convertase	NRD1;NRD1	S	94	EEGRRGSLSNAGD	_RGS(ph)LSNAGDPEIVK_	3	0.627614	2.267	145.86	Ki6028_3	8552	Ki6028_3	8546	0.87145	3.5944	2.3719	8.4769	0.68644	1.1883	0.91861	1.5535	2.0423
728	O43852	O43852;O43852-2	Calumenin;Crocalbin;IEF SSP 9302;Calumenin;Crocalbin;IEF SSP 9302	CALU;CALU	S	44	VHNDAQSFDYDHD	_VHNDAQS(ph)FDYDHDAFLGAEEAK_	7	0.870625	8.27982	152.48	Ki7619_A_05	14471	Ki7617_A_04	13646	3.3392	39.253	7.9435	12.625	5.4116	16.226	8.8873	17.869	14.423
729	O43929	O43929	Origin recognition complex subunit 4	ORC4;ORC4L	S	10	RKSKSNSLIHTEC	_SNS(ph)LIHTECLSQVQR_	3	0.534869	0.637243	162.46	Ki6028_2	13647	Ki6028_2	13647			0.24149
730	O43933	O43933	Peroxin-1;Peroxisome biogenesis disorder protein 1;Peroxisome biogenesis factor 1	PEX1	S	1270	KRRKNQSGTMFRP	_NQS(ph)GTMFRPGQK_	3	0.999468	32.7373	120.84	Ki6028_3	6508	Ki6028_3	6508	11.883		21.145
731	O43933	O43933	Peroxin-1;Peroxisome biogenesis disorder protein 1;Peroxisome biogenesis factor 1	PEX1	S	1181	PVLRTASQEGCQE	_T(ph)ASQEGCQELTQEQRDQLRADISIIK_	3	0.499671	0	161.82	Ki6028_5	21433	Ki7618_A_01	6936								0.31468	0.62776
732	O60220	O60220	Deafness dystonia protein 1;Mitochondrial import inner membrane translocase subunit Tim8 A;X-linked deafness dystonia protein	DDP;DDP1;TIM8A;TIMM8A	S	7	MDSSSSSSAAGLG	_(ac)M(ox)DSSSSS(ph)SAAGLGAVDPQLQHFIEVETQK_	7	0.456072	0.878748	99.957	Ki7617_A_01	25182	Ki7617_A_01	25182
733	O60220	O60220	Deafness dystonia protein 1;Mitochondrial import inner membrane translocase subunit Tim8 A;X-linked deafness dystonia protein	DDP;DDP1;TIM8A;TIMM8A	S	96	VFSESLSD_____	_SKPVFSESLS(ph)D_	10	0.999941	43.4232	184.1	Ki7619_A_01	12367	Ki7616_A_01	12063	1.113	0.95035		0.6151	0.56007	0.80328	0.31873	0.79102	3.6671
734	O60231	O60231	ATP-dependent RNA helicase #3;DEAH-box protein 16;Putative pre-mRNA-splicing factor ATP-dependent RNA helicase DHX16	DBP2;DDX16;DHX16;KIAA0577	S	103	YRLLEDSEESSEE	_LLEDS(ph)EES(ph)SEETVSRAGSSLQK_	5	0.874766	6.80099	259.53	Ki7618_A_01	12817	Ki7618_A_01	10566	0.46165	0.23757	0.23908	1.5292	0.51819	2.2961	3.8449	0.18167	0.90505
735	O60231	O60231	ATP-dependent RNA helicase #3;DEAH-box protein 16;Putative pre-mRNA-splicing factor ATP-dependent RNA helicase DHX16	DBP2;DDX16;DHX16;KIAA0577	S	106	LEDSEESSEETVS	_LLEDS(ph)EES(ph)SEETVSRAGSSLQK_	8	0.676563	2.53739	259.53	Ki7618_A_01	12817	Ki7618_A_01	10566	0.95491	0.32234	1.6376	1.5292	2.8964	2.3358	3.8449	2.5656	1.089
736	O60231	O60231	ATP-dependent RNA helicase #3;DEAH-box protein 16;Putative pre-mRNA-splicing factor ATP-dependent RNA helicase DHX16	DBP2;DDX16;DHX16;KIAA0577	S	160	QTEKPESEDEWER	_QQTEKPES(ph)EDEWERTER_	8	0.966337	14.5873	111.22	Ki7619_A_05	6430	Ki6028_6	6649	1.1224	0.7493	0.92429		1.6734	2.0174	1.5961	2.3876	1.5077
737	O60238	O60238	Adenovirus E1B19K-binding protein B5;BCL2/adenovirus E1B 19 kDa protein-interacting protein 3A;BCL2/adenovirus E1B 19 kDa protein-interacting protein 3-like;NIP3-like protein X	BNIP3A;BNIP3H;BNIP3L;NIX	S	63	LEHVPSSSSIHNG	_NGGLEHVPSS(ph)SSIHNGDMEK_	10	0.812197	7.53294	145.88	Ki7619_A_04	8638	Ki6026_6	8351	0.27538	2.8359	0.64197	0.38373	0.15675	0.32989	0.66505	0.03894	0.36715
738	O60238	O60238	Adenovirus E1B19K-binding protein B5;BCL2/adenovirus E1B 19 kDa protein-interacting protein 3A;BCL2/adenovirus E1B 19 kDa protein-interacting protein 3-like;NIP3-like protein X	BNIP3A;BNIP3H;BNIP3L;NIX	S	166	HPKRSVSLSMRKS	_SVS(ph)LSMRK_	3	0.881945	8.73357	143.28	Ki6028_4	6742	Ki6026_5	6882	0.072434	0.077531	0.3843	0.054999	0.066774	0.051166	0.18168	0.042408	0.10328
739	O60239	O60239	SH3 domain-binding protein 5;SH3 domain-binding protein that preferentially associates with BTK	SAB;SH3BP5	S	372	GPRSECSGASSPE	_SECS(ph)GASSPECEVERGDRAEGAENK_	4	0.6282	5.45332	79.237	Ki6028_6	6120	Ki6028_6	6120	0.54809		0.20499
740	O60244	O60244	Activator-recruited cofactor 150 kDa component;Cofactor required for Sp1 transcriptional activation subunit 2;Mediator complex subunit 14;Mediator of RNA polymerase II transcription subunit 14;RGR1 homolog;Thyroid hormone receptor-associated protein complex 170 kDa component;Transcriptional coactivator CRSP150;Vitamin D3 receptor-interacting protein complex 150 kDa component	ARC150;CRSP2;CXorf4;DRIP150;EXLM1;MED14;RGR1;TRAP170	S	1112	AGNWPGSPQVSGP	_AGNWPGS(ph)PQVSGPS(ph)PAAR_	7	1	90.2679	166.57	Ki6026_1	13634	Ki6026_1	13634	1.1663
741	O60244	O60244	Activator-recruited cofactor 150 kDa component;Cofactor required for Sp1 transcriptional activation subunit 2;Mediator complex subunit 14;Mediator of RNA polymerase II transcription subunit 14;RGR1 homolog;Thyroid hormone receptor-associated protein complex 170 kDa component;Transcriptional coactivator CRSP150;Vitamin D3 receptor-interacting protein complex 150 kDa component	ARC150;CRSP2;CXorf4;DRIP150;EXLM1;MED14;RGR1;TRAP170	S	1119	PQVSGPSPAARMP	_AGNWPGS(ph)PQVSGPS(ph)PAAR_	14	0.99998	46.9497	166.57	Ki6026_1	13634	Ki6026_1	13634	1.1663
742	O60244	O60244	Activator-recruited cofactor 150 kDa component;Cofactor required for Sp1 transcriptional activation subunit 2;Mediator complex subunit 14;Mediator of RNA polymerase II transcription subunit 14;RGR1 homolog;Thyroid hormone receptor-associated protein complex 170 kDa component;Transcriptional coactivator CRSP150;Vitamin D3 receptor-interacting protein complex 150 kDa component	ARC150;CRSP2;CXorf4;DRIP150;EXLM1;MED14;RGR1;TRAP170	S	617	NAKRKLSDDPCPV	_RKLS(ph)DDPCPVESK_	4	0.644232	2.57876	151.7	Ki7619_A_06	5923	Ki6026_8	3703	0.65083	0.99347	0.61106	0.56081	0.56184	0.84594	1.1446	1.2768	0.77059
743	O60244	O60244	Activator-recruited cofactor 150 kDa component;Cofactor required for Sp1 transcriptional activation subunit 2;Mediator complex subunit 14;Mediator of RNA polymerase II transcription subunit 14;RGR1 homolog;Thyroid hormone receptor-associated protein complex 170 kDa component;Transcriptional coactivator CRSP150;Vitamin D3 receptor-interacting protein complex 150 kDa component	ARC150;CRSP2;CXorf4;DRIP150;EXLM1;MED14;RGR1;TRAP170	S	1142	SPVPDASHSPRAG	_M(ox)PGMSPANPSLHSPVPDAS(ph)HSPR_	19	0.499975	0	142.23	Ki6028_5	10516	Ki6026_5	13282		0.78151	0.54237
744	O60244	O60244	Activator-recruited cofactor 150 kDa component;Cofactor required for Sp1 transcriptional activation subunit 2;Mediator complex subunit 14;Mediator of RNA polymerase II transcription subunit 14;RGR1 homolog;Thyroid hormone receptor-associated protein complex 170 kDa component;Transcriptional coactivator CRSP150;Vitamin D3 receptor-interacting protein complex 150 kDa component	ARC150;CRSP2;CXorf4;DRIP150;EXLM1;MED14;RGR1;TRAP170	S	1144	VPDASHSPRAGTS	_M(ox)PGMSPANPSLHSPVPDAS(ph)HSPR_	21	0.499975	0	142.23	Ki6028_5	10516	Ki6026_5	13282	2.7972	0.78151	0.54237
745	O60244	O60244	Activator-recruited cofactor 150 kDa component;Cofactor required for Sp1 transcriptional activation subunit 2;Mediator complex subunit 14;Mediator of RNA polymerase II transcription subunit 14;RGR1 homolog;Thyroid hormone receptor-associated protein complex 170 kDa component;Transcriptional coactivator CRSP150;Vitamin D3 receptor-interacting protein complex 150 kDa component	ARC150;CRSP2;CXorf4;DRIP150;EXLM1;MED14;RGR1;TRAP170	S	977	QDARRRSVNEDDN	_RRS(ph)VNEDDNPPS(ph)PIGGDM(ox)M(ox)DSLISQLQPPPQQQPFPK_	3	1	93.7004	121.49	Ki7619_A_03	19316	Ki7619_A_03	19316		0.15058	0.09059		0.54998		1.3964	0.20728	0.21471
746	O60244	O60244	Activator-recruited cofactor 150 kDa component;Cofactor required for Sp1 transcriptional activation subunit 2;Mediator complex subunit 14;Mediator of RNA polymerase II transcription subunit 14;RGR1 homolog;Thyroid hormone receptor-associated protein complex 170 kDa component;Transcriptional coactivator CRSP150;Vitamin D3 receptor-interacting protein complex 150 kDa component	ARC150;CRSP2;CXorf4;DRIP150;EXLM1;MED14;RGR1;TRAP170	S	986	EDDNPPSPIGGDM	_RRS(ph)VNEDDNPPS(ph)PIGGDM(ox)M(ox)DSLISQLQPPPQQQPFPK_	12	0.999963	44.6571	121.49	Ki7619_A_03	19316	Ki7619_A_03	19316		0.15058	0.09059		0.54998		1.3964	0.20728	0.21471
747	O60256	O60256	41 kDa phosphoribosypyrophosphate synthetase-associated protein;Phosphoribosyl pyrophosphate synthase-associated protein 2	PRPSAP2	S	227	LVDGRHSPPMVRS	_LRLGIAVIHGEAQDAESDLVDGRHS(ph)PPM(ox)VR_	25	0.909601	10.0269	121.33	Ki7615_A_09	15331	Ki6028_7	19571	1.3001	4.0828	1.2581	2.8483	2.0293	1.6046	1.6501	2.2223	1.4239
748	O60264	O60264	Sucrose nonfermenting protein 2 homolog;SWI/SNF-related matrix-associated actin-dependent regulator of chromatin subfamily A member 5	SMARCA5;SNF2H;WCRF135	S	66	EIFDDASPGKQKE	_GGPEGVAAQAVASAASAGPADAEMEEIFDDAS(ph)PGK_	32	0.999476	33.4795	100.95	Ki6028_1	28123	Ki6027_1	25987	0.60609	0.33311	0.67056	2.5956	0.77445	1.1058	0.36431	0.36552	1.0315
749	O60264	O60264	Sucrose nonfermenting protein 2 homolog;SWI/SNF-related matrix-associated actin-dependent regulator of chromatin subfamily A member 5	SMARCA5;SNF2H;WCRF135	S	137	EKQNLLSVGDYRH	_QNLLS(ph)VGDYR_	5	1	69.9152	167.09	Ki7619_A_01	17604	Ki7615_A_01	17763	4.7083		0.60607	1.1607	0.70995	0.77865	0.16816	1.5087	1.2048
750	O60271-2	O60271-2;O60271-4;O60271;O60271-5;O60271-3	Cancer/testis antigen 89;C-Jun-amino-terminal kinase-interacting protein 4;Human lung cancer oncogene 6 protein;JNK-associated leucine-zipper protein;Mitogen-activated protein kinase 8-interacting protein 4;Proliferation-inducing protein 6;Protein highly expressed in testis;Sperm surface protein;Sperm-associated antigen 9;Sperm-specific protein;Sunday driver 1;Cancer/testis antigen 89;C-Jun-amino…	HLC6;HSS;KIAA0516;MAPK8IP4;SPAG9;SYD1;HLC6;HSS;KIAA0516;MAPK8IP4;SPAG9;SYD1;HLC6;HSS;KIAA0516;MAPK8IP4;SPAG9;SYD1;HLC6;HSS;KIAA0516;MAPK8IP4;SPAG9;SYD1;HLC6;HSS;KIAA0516;MAPK8IP4;SPAG9;SYD1	S	584	SVKKRSSTLSQLP	_RSS(ph)TLSQLPGDK_	3	0.678627	6.01595	136.24	Ki7619_A_03	7318	Ki6028_3	7563			0.30374						0.17554
751	O60271-2	O60271-2;O60271-4;O60271;O60271-5;O60271-3;O60271-7	Cancer/testis antigen 89;C-Jun-amino-terminal kinase-interacting protein 4;Human lung cancer oncogene 6 protein;JNK-associated leucine-zipper protein;Mitogen-activated protein kinase 8-interacting protein 4;Proliferation-inducing protein 6;Protein highly expressed in testis;Sperm surface protein;Sperm-associated antigen 9;Sperm-specific protein;Sunday driver 1;Cancer/testis antigen 89;C-Jun-amino…	HLC6;HSS;KIAA0516;MAPK8IP4;SPAG9;SYD1;HLC6;HSS;KIAA0516;MAPK8IP4;SPAG9;SYD1;HLC6;HSS;KIAA0516;MAPK8IP4;SPAG9;SYD1;HLC6;HSS;KIAA0516;MAPK8IP4;SPAG9;SYD1;HLC6;HSS;KIAA0516;MAPK8IP4;SPAG9;SYD1;HLC6;HSS;KIAA0516;MAPK8IP4;SPAG9;SYD1	S	183	TKLHQLSGSDQLE	_LHQLS(ph)GSDQLESTAHSR_	5	0.99926	31.3027	149.3	Ki7619_A_05	7555	Ki7616_A_05	6537	24.646	50.454	31.187	22.517	11.539	10.071	12.507	27.526	5.6441
752	O60271-2	O60271-2;O60271-4;O60271;O60271-5;O60271-3;O60271-6	Cancer/testis antigen 89;C-Jun-amino-terminal kinase-interacting protein 4;Human lung cancer oncogene 6 protein;JNK-associated leucine-zipper protein;Mitogen-activated protein kinase 8-interacting protein 4;Proliferation-inducing protein 6;Protein highly expressed in testis;Sperm surface protein;Sperm-associated antigen 9;Sperm-specific protein;Sunday driver 1;Cancer/testis antigen 89;C-Jun-amino…	HLC6;HSS;KIAA0516;MAPK8IP4;SPAG9;SYD1;HLC6;HSS;KIAA0516;MAPK8IP4;SPAG9;SYD1;HLC6;HSS;KIAA0516;MAPK8IP4;SPAG9;SYD1;HLC6;HSS;KIAA0516;MAPK8IP4;SPAG9;SYD1;HLC6;HSS;KIAA0516;MAPK8IP4;SPAG9;SYD1;HLC6;HSS;KIAA0516;MAPK8IP4;SPAG9;SYD1	S	723	RSASQSSLDKLDQ	_SASQSS(ph)LDKLDQELK_	6	0.946923	12.7317	131.4	Ki7618_A_02	11704	Ki6026_1	17316	1.6969	5.4708	1.917	0.89537	1.3067	0.91187	1.2694	1.4638	1.4823
753	O60271-2	O60271-2;O60271-4;O60271-5;O60271-6;O60271-7	Cancer/testis antigen 89;C-Jun-amino-terminal kinase-interacting protein 4;Human lung cancer oncogene 6 protein;JNK-associated leucine-zipper protein;Mitogen-activated protein kinase 8-interacting protein 4;Proliferation-inducing protein 6;Protein highly expressed in testis;Sperm surface protein;Sperm-associated antigen 9;Sperm-specific protein;Sunday driver 1;Cancer/testis antigen 89;C-Jun-amino…	HLC6;HSS;KIAA0516;MAPK8IP4;SPAG9;SYD1;HLC6;HSS;KIAA0516;MAPK8IP4;SPAG9;SYD1;HLC6;HSS;KIAA0516;MAPK8IP4;SPAG9;SYD1;HLC6;HSS;KIAA0516;MAPK8IP4;SPAG9;SYD1;HLC6;HSS;KIAA0516;MAPK8IP4;SPAG9;SYD1	S	245	QPRSHTSLKDELS	_SHT(ph)SLKDELSDVSQGGSK_	4	0.494793	0	94.856	Ki7616_A_05	8941	Ki7616_A_05	8941
754	O60291-2	O60291-2;O60291-3;O60291;O60291-4	Mahogunin RING finger protein 1;Probable E3 ubiquitin-protein ligase MGRN1;RING finger protein 156;Mahogunin RING finger protein 1;Probable E3 ubiquitin-protein ligase MGRN1;RING finger protein 156;Mahogunin RING finger protein 1;Probable E3 ubiquitin-protein ligase MGRN1;RING finger protein 156;Mahogunin RING finger protein 1;Probable E3 ubiquitin-protein ligase MGRN1;RING finger protein 156	KIAA0544;MGRN1;RNF156;KIAA0544;MGRN1;RNF156;KIAA0544;MGRN1;RNF156;KIAA0544;MGRN1;RNF156	S	459	STLRSPSSPIHEE	_APDSTLRSPS(ph)SPIHEEDEEK_	10	0.472508	0	138.75	Ki7618_A_04	6235	Ki6026_4	7796
755	O60291-2	O60291-2;O60291-3;O60291;O60291-4	Mahogunin RING finger protein 1;Probable E3 ubiquitin-protein ligase MGRN1;RING finger protein 156;Mahogunin RING finger protein 1;Probable E3 ubiquitin-protein ligase MGRN1;RING finger protein 156;Mahogunin RING finger protein 1;Probable E3 ubiquitin-protein ligase MGRN1;RING finger protein 156;Mahogunin RING finger protein 1;Probable E3 ubiquitin-protein ligase MGRN1;RING finger protein 156	KIAA0544;MGRN1;RNF156;KIAA0544;MGRN1;RNF156;KIAA0544;MGRN1;RNF156;KIAA0544;MGRN1;RNF156	S	460	TLRSPSSPIHEED	_APDSTLRSPS(ph)SPIHEEDEEK_	11	0.472508	0	138.75	Ki7618_A_04	6235	Ki6026_4	7796				1.6801	1.6699	0.81028			1.4002
756	O60292	O60292	Signal-induced proliferation-associated 1-like protein 3;SPA-1-like protein 3	KIAA0545;SIPA1L3;SPAL3	S	401	LDPAFTSTEDLNC	_AHSLGGLDPAFTS(ph)TEDLNCK_	13	0.499541	0	154.69	Ki7618_A_02	15182	Ki6028_3	19469					6.3456
757	O60292	O60292	Signal-induced proliferation-associated 1-like protein 3;SPA-1-like protein 3	KIAA0545;SIPA1L3;SPAL3	S	1544	GLQRTLSDESLCS	_TLS(ph)DESLCSGR_	3	0.999875	39.0429	114.86	Ki6027_1	11288	Ki6027_1	11288		1.9201
758	O60293	O60293;O60293-2	Coiled-coil domain-containing protein 131;Proline/serine-rich coiled-coil protein 2;Zinc finger C3H1 domain-containing protein;Coiled-coil domain-containing protein 131;Proline/serine-rich coiled-coil protein 2;Zinc finger C3H1 domain-containing protein	CCDC131;KIAA0546;PSRC2;ZFC3H1;CCDC131;KIAA0546;PSRC2;ZFC3H1	S	998	KEQQNISPVVEEE	_EQQNIS(ph)PVVEEEPEFSLPQPSLHDLTQDK_	6	1	76.0621	120.64	Ki7616_A_02	21595	Ki6027_2	27284	0.75344	1.2218			0.25724	0.15941	0.51798	0.3405
759	O60293	O60293;O60293-2	Coiled-coil domain-containing protein 131;Proline/serine-rich coiled-coil protein 2;Zinc finger C3H1 domain-containing protein;Coiled-coil domain-containing protein 131;Proline/serine-rich coiled-coil protein 2;Zinc finger C3H1 domain-containing protein	CCDC131;KIAA0546;PSRC2;ZFC3H1;CCDC131;KIAA0546;PSRC2;ZFC3H1	S	1303	ISDNSFSSDEEQS	_PISDNSFS(ph)S(ph)DEEQSTGPIK_	8	0.999979	46.7221	218.72	Ki7619_A_01	14395	Ki7619_A_01	14395	0.48984	0.33532	1.1668	0.73136	0.74497	1.0245	1.3247	0.56579	0.92422
760	O60293	O60293;O60293-2	Coiled-coil domain-containing protein 131;Proline/serine-rich coiled-coil protein 2;Zinc finger C3H1 domain-containing protein;Coiled-coil domain-containing protein 131;Proline/serine-rich coiled-coil protein 2;Zinc finger C3H1 domain-containing protein	CCDC131;KIAA0546;PSRC2;ZFC3H1;CCDC131;KIAA0546;PSRC2;ZFC3H1	S	1304	SDNSFSSDEEQST	_PISDNSFS(ph)S(ph)DEEQSTGPIK_	9	0.999997	55.8689	218.72	Ki7619_A_01	14395	Ki7619_A_01	14395	0.70511	0.70178	0.29536	0.71096	0.67469	0.61382	1.2029	0.61971	0.92422
761	O60293	O60293;O60293-2	Coiled-coil domain-containing protein 131;Proline/serine-rich coiled-coil protein 2;Zinc finger C3H1 domain-containing protein;Coiled-coil domain-containing protein 131;Proline/serine-rich coiled-coil protein 2;Zinc finger C3H1 domain-containing protein	CCDC131;KIAA0546;PSRC2;ZFC3H1;CCDC131;KIAA0546;PSRC2;ZFC3H1	S	958	SSPRKHSAELIAM	_KHS(ph)AELIAMEK_	3	1	93.0108	93.011	Ki6028_8	7780	Ki6028_8	7780			0.045122
762	O60293	O60293;O60293-2	Coiled-coil domain-containing protein 131;Proline/serine-rich coiled-coil protein 2;Zinc finger C3H1 domain-containing protein;Coiled-coil domain-containing protein 131;Proline/serine-rich coiled-coil protein 2;Zinc finger C3H1 domain-containing protein	CCDC131;KIAA0546;PSRC2;ZFC3H1;CCDC131;KIAA0546;PSRC2;ZFC3H1	S	949	MMRLDSSPVSSPR	_LDSS(ph)PVSSPRK_	4	0.859083	7.92297	88.596	Ki7619_A_02	3712	Ki7619_A_01	5240	0.62557	0.49674		2.2253					3.6638
763	O60293	O60293;O60293-2	Coiled-coil domain-containing protein 131;Proline/serine-rich coiled-coil protein 2;Zinc finger C3H1 domain-containing protein;Coiled-coil domain-containing protein 131;Proline/serine-rich coiled-coil protein 2;Zinc finger C3H1 domain-containing protein	CCDC131;KIAA0546;PSRC2;ZFC3H1;CCDC131;KIAA0546;PSRC2;ZFC3H1	S	655	SNSDPPSPPVLNN	_RAFKPEETSSNSDPPS(ph)PPVLNNSHPVPR_	16	0.692023	8.50397	111.53	Ki7619_A_09	9259	Ki6026_11	11418	1.3436	1.0044	0.793	0.85864	0.78864	0.54013	0.63452	0.70462	1.0933
764	O60293	O60293;O60293-2	Coiled-coil domain-containing protein 131;Proline/serine-rich coiled-coil protein 2;Zinc finger C3H1 domain-containing protein;Coiled-coil domain-containing protein 131;Proline/serine-rich coiled-coil protein 2;Zinc finger C3H1 domain-containing protein	CCDC131;KIAA0546;PSRC2;ZFC3H1;CCDC131;KIAA0546;PSRC2;ZFC3H1	S	352	NLTRRISTSDILS	_RIS(ph)TSDILSEK_	3	0.959904	14.8919	158.04	Ki7619_A_03	11169	Ki7619_A_02	11496	0.54189	0.95618	0.75595	0.84961	0.59307	0.81584	1.8895	2.5229	0.68631
765	O60293	O60293;O60293-2	Coiled-coil domain-containing protein 131;Proline/serine-rich coiled-coil protein 2;Zinc finger C3H1 domain-containing protein;Coiled-coil domain-containing protein 131;Proline/serine-rich coiled-coil protein 2;Zinc finger C3H1 domain-containing protein	CCDC131;KIAA0546;PSRC2;ZFC3H1;CCDC131;KIAA0546;PSRC2;ZFC3H1	S	1046	SRERRRSFLESNY	_S(ph)FLESNYFTKPNLK_	1	0.999997	54.7612	113.69	Ki6026_2	21235	Ki7615_A_01	19272	0.35559	0.48233	0.55944	0.3972	0.71766	0.89526	1.6437	1.0135	0.52192
766	O60293	O60293;O60293-2	Coiled-coil domain-containing protein 131;Proline/serine-rich coiled-coil protein 2;Zinc finger C3H1 domain-containing protein;Coiled-coil domain-containing protein 131;Proline/serine-rich coiled-coil protein 2;Zinc finger C3H1 domain-containing protein	CCDC131;KIAA0546;PSRC2;ZFC3H1;CCDC131;KIAA0546;PSRC2;ZFC3H1	S	714	VVTLNDSDDSESD	_SVVVTLNDS(ph)DDS(ph)ES(ph)DGEASK_	9	0.999387	31.9147	123.19	Ki6028_1	15333	Ki6028_1	15333			2.1768
767	O60293	O60293;O60293-2	Coiled-coil domain-containing protein 131;Proline/serine-rich coiled-coil protein 2;Zinc finger C3H1 domain-containing protein;Coiled-coil domain-containing protein 131;Proline/serine-rich coiled-coil protein 2;Zinc finger C3H1 domain-containing protein	CCDC131;KIAA0546;PSRC2;ZFC3H1;CCDC131;KIAA0546;PSRC2;ZFC3H1	S	717	LNDSDDSESDGEA	_SVVVTLNDS(ph)DDS(ph)ES(ph)DGEASK_	12	0.99201	20.7405	123.19	Ki6028_1	15333	Ki6028_1	15333			2.1768
768	O60293	O60293;O60293-2	Coiled-coil domain-containing protein 131;Proline/serine-rich coiled-coil protein 2;Zinc finger C3H1 domain-containing protein;Coiled-coil domain-containing protein 131;Proline/serine-rich coiled-coil protein 2;Zinc finger C3H1 domain-containing protein	CCDC131;KIAA0546;PSRC2;ZFC3H1;CCDC131;KIAA0546;PSRC2;ZFC3H1	S	719	DSDDSESDGEASK	_SVVVTLNDS(ph)DDS(ph)ES(ph)DGEASK_	14	0.956121	13.3433	123.19	Ki6028_1	15333	Ki6028_1	15333			2.1768
769	O60293	O60293;O60293-2	Coiled-coil domain-containing protein 131;Proline/serine-rich coiled-coil protein 2;Zinc finger C3H1 domain-containing protein;Coiled-coil domain-containing protein 131;Proline/serine-rich coiled-coil protein 2;Zinc finger C3H1 domain-containing protein	CCDC131;KIAA0546;PSRC2;ZFC3H1;CCDC131;KIAA0546;PSRC2;ZFC3H1	S	809	SSSPANSDVEIDG	_T(ph)SSSSPANS(ph)DVEIDGIGR_	9	0.900913	12.5109	142.26	Ki7619_A_01	14310	Ki7619_A_01	14296	1.5742	4.4174			2.2489	5.0942	6.4018	8.5616	4.2233
770	O60296	O60296	Amyotrophic lateral sclerosis 2 chromosomal region candidate gene 3 protein;Trafficking kinesin-binding protein 2	ALS2CR3;KIAA0549;TRAK2	S	387	TMRKKLSLDEESS	_KLS(ph)LDEESSLFK_	3	0.99995	46.0012	150.69	Ki6028_3	21007	Ki6028_2	20445			0.17354
771	O60303	O60303	Uncharacterized protein KIAA0556	KIAA0556	S	252	QETEGRSSPGPDT	_DVHGEQET(ph)EGRSSPGPDTLVVLEFNPASK_	12	0.262881	0	142.79	Ki7619_A_03	19732	Ki6026_4	23534
772	O60303	O60303	Uncharacterized protein KIAA0556	KIAA0556	S	253	ETEGRSSPGPDTL	_DVHGEQET(ph)EGRSSPGPDTLVVLEFNPASK_	13	0.262881	0	142.79	Ki7619_A_03	19732	Ki6026_4	23534
773	O60303	O60303	Uncharacterized protein KIAA0556	KIAA0556	S	691	TNCRKDSLSQLEE	_KDS(ph)LSQLEEYLR_	3	0.988121	19.201	122.42	Ki6027_3	24173	Ki6027_2	24944		0.18839
774	O60307	O60307	Microtubule-associated serine/threonine-protein kinase 3	KIAA0561;MAST3	S	146	DEEGGRSPRLRPR	_SSENVLDEEGGRS(ph)PR_	13	0.999858	39.5638	138.01	Ki6027_3	6994	Ki6027_3	6983	1.325	0.77797							1.0004
775	O60307	O60307	Microtubule-associated serine/threonine-protein kinase 3	KIAA0561;MAST3	S	847	ARLRSNSIGARHS	_LRSNS(ph)IGAR_	5	0.954241	13.1918	101.11	Ki6026_4	3092	Ki6026_4	3092	3.3045	0.69577	1.8865
776	O60307	O60307	Microtubule-associated serine/threonine-protein kinase 3	KIAA0561;MAST3	S	66	DSPRNFSAASALN	_NFS(ph)AASALNFPFAR_	3	0.999099	30.4478	101.53	Ki7618_A_01	23921	Ki7618_A_01	23921								3.5191
777	O60307	O60307	Microtubule-associated serine/threonine-protein kinase 3	KIAA0561;MAST3	S	85	ADGRRWSLASLPS	_RWS(ph)LASLPSSGYGTNT(ph)PSSTLSSSSSSRER_	3	0.7749	5.60432	67.217	Ki7618_A_02	16916	Ki7618_A_02	16916								14.392
778	O60307	O60307	Microtubule-associated serine/threonine-protein kinase 3	KIAA0561;MAST3	S	726	PTFAERSFSEDRE	_S(ph)FSEDREEGWER_	1	0.887805	8.98345	107.09	Ki6027_3	10799	Ki6027_3	10799	5.722	1.0294
779	O60307	O60307	Microtubule-associated serine/threonine-protein kinase 3	KIAA0561;MAST3	S	880	PEKSRASSSGGSG	_SRAS(ph)SSGGSGGGSGGRVPK_	4	0.234815	0	104.89	Ki7619_A_07	2177	Ki7619_A_07	2177
780	O60307	O60307	Microtubule-associated serine/threonine-protein kinase 3	KIAA0561;MAST3	S	881	EKSRASSSGGSGG	_SRAS(ph)SSGGSGGGSGGRVPK_	5	0.234815	0	104.89	Ki7619_A_07	2177	Ki7619_A_07	2177
781	O60307	O60307	Microtubule-associated serine/threonine-protein kinase 3	KIAA0561;MAST3	S	882	KSRASSSGGSGGG	_SRAS(ph)SSGGSGGGSGGRVPK_	6	0.234815	0	104.89	Ki7619_A_07	2177	Ki7619_A_07	2177
782	O60307	O60307	Microtubule-associated serine/threonine-protein kinase 3	KIAA0561;MAST3	S	885	ASSSGGSGGGSGG	_SRAS(ph)SSGGSGGGSGGRVPK_	9	0.234815	0	104.89	Ki7619_A_07	2177	Ki7619_A_07	2177
783	O60307	O60307	Microtubule-associated serine/threonine-protein kinase 3	KIAA0561;MAST3	S	709	RFSKVYSSSEFLA	_VYS(ph)S(ph)SEFLAVQPTPTFAER_	3	0.880946	6.37126	81.949	Ki7615_A_01	25011	Ki6027_1	26654	5.3664	2.0925	7.3358		1.8554
784	O60307	O60307	Microtubule-associated serine/threonine-protein kinase 3	KIAA0561;MAST3	S	710	FSKVYSSSEFLAV	_VYS(ph)S(ph)SEFLAVQPTPTFAER_	4	0.545613	0	81.949	Ki7615_A_01	25011	Ki6027_1	26654	5.3664	2.0925	7.3358		1.8554
785	O60307	O60307	Microtubule-associated serine/threonine-protein kinase 3	KIAA0561;MAST3	S	711	SKVYSSSEFLAVQ	_VYS(ph)S(ph)SEFLAVQPTPTFAER_	5	0.545613	0	81.949	Ki7615_A_01	25011	Ki6027_1	26654					1.8554
786	O60307	O60307	Microtubule-associated serine/threonine-protein kinase 3	KIAA0561;MAST3	S	680	RYRHLGSEDDETN	_YRHLGS(ph)EDDETNDEESSTEIPQFSSCSHR_	6	0.989932	20.1806	128.38	Ki7615_A_08	10959	Ki6027_11	13104	1.6248	1.1104	1.077		3.7559	1.7721		3.8167	1.5555
787	O60308	O60308;O60308-3	Uncharacterized protein KIAA0562;Uncharacterized protein KIAA0562	KIAA0562;KIAA0562	S	353	SYSLTISPQHSAV	_PSSYSLTIS(ph)PQHSAVDPLLPATDPHPK_	9	0.592703	2.88777	63.165	Ki6028_4	21842	Ki6028_4	21842			0.20294
788	O60315	O60315	Smad-interacting protein 1;Zinc finger E-box-binding homeobox 2;Zinc finger homeobox protein 1b	HRIHFB2411;KIAA0569;SIP1;ZEB2;ZFHX1B;ZFX1B	S	638	KALLLSSVLSEKG	_ALLLSS(ph)VLS(ph)EK_	6	0.989281	19.6509	121.04	Ki6027_1	27302	Ki6027_1	27302		0.21182
789	O60315	O60315	Smad-interacting protein 1;Zinc finger E-box-binding homeobox 2;Zinc finger homeobox protein 1b	HRIHFB2411;KIAA0569;SIP1;ZEB2;ZFHX1B;ZFX1B	S	641	LLSSVLSEKGMTS	_ALLLSS(ph)VLS(ph)EK_	9	0.999821	37.4235	121.04	Ki6027_1	27302	Ki6027_1	27302		0.43688
790	O60315	O60315	Smad-interacting protein 1;Zinc finger E-box-binding homeobox 2;Zinc finger homeobox protein 1b	HRIHFB2411;KIAA0569;SIP1;ZEB2;ZFHX1B;ZFX1B	S	1122	ITPQGYSDSEERE	_AYLQSITPQGYS(ph)DSEERESM(ox)PRDGESEK_	12	0.515269	0.53926	99.663	Ki7619_A_03	11626	Ki6028_2	17422	1.606		1.6008	4.5257	3.3762	4.6442		6.6421	2.4057
791	O60315	O60315	Smad-interacting protein 1;Zinc finger E-box-binding homeobox 2;Zinc finger homeobox protein 1b	HRIHFB2411;KIAA0569;SIP1;ZEB2;ZFHX1B;ZFX1B	S	731	DSLLPRSPVKPMD	_DSLLPRS(ph)PVKPM(ox)DSITSPSIAELHNSVTNCDPPLR_	7	0.725693	4.24173	150.04	Ki7619_A_04	17634	Ki7615_A_02	9725	2.8736	1.2857	0.69439	2.4723	2.7414	2.8127	1.8856	5.5383	2.3304
792	O60315	O60315	Smad-interacting protein 1;Zinc finger E-box-binding homeobox 2;Zinc finger homeobox protein 1b	HRIHFB2411;KIAA0569;SIP1;ZEB2;ZFHX1B;ZFX1B	S	647	SEKGMTSPINPYK	_GMTS(ph)PINPYK_	4	0.998854	29.4041	167.09	Ki6028_1	13839	Ki6027_1	14206	1.5493	0.99617	0.75767
793	O60315	O60315	Smad-interacting protein 1;Zinc finger E-box-binding homeobox 2;Zinc finger homeobox protein 1b	HRIHFB2411;KIAA0569;SIP1;ZEB2;ZFHX1B;ZFX1B	S	778	VEKLDHSRSNTPS	_LDHS(ph)RSNTPSPLNLSSTSSK_	4	0.89551	9.44617	105.38	Ki6027_6	9768	Ki7619_A_03	9068	1.804	0.84527	2.429
794	O60315	O60315	Smad-interacting protein 1;Zinc finger E-box-binding homeobox 2;Zinc finger homeobox protein 1b	HRIHFB2411;KIAA0569;SIP1;ZEB2;ZFHX1B;ZFX1B	S	784	SRSNTPSPLNLSS	_SNT(ph)PS(ph)PLNLSSTSSK_	5	1	76.0893	149.3	Ki6026_1	12952	Ki6026_1	12952	2.5955	0.60724	1.0909	3.0754	4.2651	3.9276	4.9029	5.0927	1.5094
795	O60315	O60315	Smad-interacting protein 1;Zinc finger E-box-binding homeobox 2;Zinc finger homeobox protein 1b	HRIHFB2411;KIAA0569;SIP1;ZEB2;ZFHX1B;ZFX1B	S	142	KNANCTSDFEEYF	_NANCTS(ph)DFEEYFAK_	6	0.915589	10.3575	109.84	Ki6028_1	22411	Ki6028_1	22411			0.94678
796	O60315	O60315	Smad-interacting protein 1;Zinc finger E-box-binding homeobox 2;Zinc finger homeobox protein 1b	HRIHFB2411;KIAA0569;SIP1;ZEB2;ZFHX1B;ZFX1B	S	352	NNIKTGSSPNSVS	_TGS(ph)SPNSVSSSPTNSAITQLR_	3	0.759647	7.37264	167.45	Ki7619_A_01	12721	Ki7618_A_01	11917		0.062486						0.63039	0.4795
797	O60315	O60315	Smad-interacting protein 1;Zinc finger E-box-binding homeobox 2;Zinc finger homeobox protein 1b	HRIHFB2411;KIAA0569;SIP1;ZEB2;ZFHX1B;ZFX1B	S	703	VYQYSNSRSPSLE	_VYQYSNS(ph)RS(ph)PS(ph)LER_	7	0.998785	29.154	122.31	Ki6028_1	10428	Ki6028_1	10428	1.7754	1.3816	1.9981	3.5018	1.6941
798	O60315	O60315	Smad-interacting protein 1;Zinc finger E-box-binding homeobox 2;Zinc finger homeobox protein 1b	HRIHFB2411;KIAA0569;SIP1;ZEB2;ZFHX1B;ZFX1B	S	705	QYSNSRSPSLERS	_VYQYSNS(ph)RS(ph)PS(ph)LER_	9	0.999956	43.6451	122.31	Ki6028_1	10428	Ki6028_1	10428	3.1864	1.105	0.82616	3.4938	3.4773	2.3942	2.4529	3.798	1.0714
799	O60315	O60315	Smad-interacting protein 1;Zinc finger E-box-binding homeobox 2;Zinc finger homeobox protein 1b	HRIHFB2411;KIAA0569;SIP1;ZEB2;ZFHX1B;ZFX1B	S	707	SNSRSPSLERSSK	_VYQYSNS(ph)RS(ph)PS(ph)LER_	11	1	68.5272	122.31	Ki6028_1	10428	Ki6028_1	10428	3.1995	0.4136	0.67163			3.3505	2.8668		1.173
800	O60318	O60318	80 kDa MCM3-associated protein;Protein GANP	GANP;KIAA0572;MAP80;MCM3AP	S	538	DAPFQHSPLGKAA	_KPGDGEVSPST(ph)EDAPFQHS(ph)PLGK_	19	1	64.5251	132.36	Ki7619_A_02	12668	Ki7618_A_04	10898	1.6868	0.80673	1.1344		2.8772		3.4464	1.4544	1.9699
801	O60318	O60318	80 kDa MCM3-associated protein;Protein GANP	GANP;KIAA0572;MAP80;MCM3AP	S	1836	HRNWKRSTECAQE	_NWKRS(ph)TECAQEGR_	5	0.5	0	104.79	Ki6028_9	2844	Ki6027_9	2841	0.22027	0.25084	0.40773
802	O60318	O60318	80 kDa MCM3-associated protein;Protein GANP	GANP;KIAA0572;MAP80;MCM3AP	S	417	GTPARQSNRSEST	_QS(ph)NRSESTDS(ph)LGGLSPSEVTAIQCK_	2	0.443834	0	120.41	Ki7619_A_01	16836	Ki6027_1	19676
803	O60318	O60318	80 kDa MCM3-associated protein;Protein GANP	GANP;KIAA0572;MAP80;MCM3AP	S	420	ARQSNRSESTDSL	_QS(ph)NRSESTDS(ph)LGGLSPSEVTAIQCK_	5	0.443834	0	120.41	Ki7619_A_01	16836	Ki6027_1	19676	0.33328	0.45424	0.37263
804	O60318	O60318	80 kDa MCM3-associated protein;Protein GANP	GANP;KIAA0572;MAP80;MCM3AP	S	425	RSESTDSLGGLSP	_QS(ph)NRSESTDS(ph)LGGLSPSEVTAIQCK_	10	0.834377	9.30912	120.41	Ki7619_A_01	16836	Ki6027_1	19676		0.45424							0.56498
805	O60333-4	O60333-4;O60333;O60333-2	Kinesin-like protein KIF1B;Kinesin-like protein KIF1B;Kinesin-like protein KIF1B	KIAA0591;KIAA1448;KIF1B;KIAA0591;KIAA1448;KIF1B;KIAA0591;KIAA1448;KIF1B	S	1487	WRPRGDSLILEHQ	_GDS(ph)LILEHQWELEK_	3	1	167.89	167.89	Ki6028_2	22932	Ki6028_2	22932	0.42778	16.013	0.36252	1.1725			0.80725	1.3046	2.2308
806	O60333-4	O60333-4;O60333;O60333-2	Kinesin-like protein KIF1B;Kinesin-like protein KIF1B;Kinesin-like protein KIF1B	KIAA0591;KIAA1448;KIF1B;KIAA0591;KIAA1448;KIF1B;KIAA0591;KIAA1448;KIF1B	S	1454	KMSDTGSPGMQRR	_M(ox)SDTGS(ph)PGMQR_	6	0.974589	16.0066	196.11	Ki7616_A_01	2789	Ki6026_1	4422	1.5926				1.0491	1.3319	2.2842	2.1233	0.23543
807	O60333-4	O60333-4;O60333;O60333-2	Kinesin-like protein KIF1B;Kinesin-like protein KIF1B;Kinesin-like protein KIF1B	KIAA0591;KIAA1448;KIF1B;KIAA0591;KIAA1448;KIF1B;KIAA0591;KIAA1448;KIF1B	S	1057	MTRSGLSLEELRI	_SGLS(ph)LEELR_	4	0.999682	34.9684	153.05	Ki7615_A_01	16524	Ki6028_1	19615	0.70173		1.4742	2.7829	1.0311			2.3145	3.0355
808	O60336	O60336;O60336-6;O60336-3;O60336-4	JNK-binding protein 1;Mitogen-activated protein kinase-binding protein 1;JNK-binding protein 1;Mitogen-activated protein kinase-binding protein 1;JNK-binding protein 1;Mitogen-activated protein kinase-binding protein 1;JNK-binding protein 1;Mitogen-activated protein kinase-binding protein 1	JNKBP1;KIAA0596;MAPKBP1;JNKBP1;KIAA0596;MAPKBP1;JNKBP1;KIAA0596;MAPKBP1;JNKBP1;KIAA0596;MAPKBP1	S	1314	PTLAAFSPVTKGR	_AHLVLDIPKPLPDRPT(ph)LAAFSPVTK_	21	0.475085	0	57.009	Ki6028_9	23816	Ki6026_9	23695
809	O60336	O60336;O60336-6;O60336-3;O60336-4	JNK-binding protein 1;Mitogen-activated protein kinase-binding protein 1;JNK-binding protein 1;Mitogen-activated protein kinase-binding protein 1;JNK-binding protein 1;Mitogen-activated protein kinase-binding protein 1;JNK-binding protein 1;Mitogen-activated protein kinase-binding protein 1	JNKBP1;KIAA0596;MAPKBP1;JNKBP1;KIAA0596;MAPKBP1;JNKBP1;KIAA0596;MAPKBP1;JNKBP1;KIAA0596;MAPKBP1	S	1211	QERHEASLQAPSP	_AQSVHSLVPQERHEAS(ph)LQAPSPGALLSR_	16	0.8349	9.17636	70.994	Ki6027_8	18601	Ki6026_8	18171	0.098873	0.37438				0.71895
810	O60336	O60336;O60336-6;O60336-3;O60336-2;O60336-5	JNK-binding protein 1;Mitogen-activated protein kinase-binding protein 1;JNK-binding protein 1;Mitogen-activated protein kinase-binding protein 1;JNK-binding protein 1;Mitogen-activated protein kinase-binding protein 1;JNK-binding protein 1;Mitogen-activated protein kinase-binding protein 1;JNK-binding protein 1;Mitogen-activated protein kinase-binding protein 1	JNKBP1;KIAA0596;MAPKBP1;JNKBP1;KIAA0596;MAPKBP1;JNKBP1;KIAA0596;MAPKBP1;JNKBP1;KIAA0596;MAPKBP1;JNKBP1;KIAA0596;MAPKBP1	S	18	IKNLLRSPSIKLR	_NLLRS(ph)PSIK_	5	0.999787	36.7145	123.86	Ki6028_3	10186	Ki6028_3	10186	0.58912		0.55816
811	O60336	O60336;O60336-6;O60336-3;O60336-4	JNK-binding protein 1;Mitogen-activated protein kinase-binding protein 1;JNK-binding protein 1;Mitogen-activated protein kinase-binding protein 1;JNK-binding protein 1;Mitogen-activated protein kinase-binding protein 1;JNK-binding protein 1;Mitogen-activated protein kinase-binding protein 1	JNKBP1;KIAA0596;MAPKBP1;JNKBP1;KIAA0596;MAPKBP1;JNKBP1;KIAA0596;MAPKBP1;JNKBP1;KIAA0596;MAPKBP1	S	1261	MAKISRSISVGEN	_S(ph)ISVGENLGLVAEPQAHAPIRVSPLSK_	1	0.5	0	120.4	Ki6026_4	22546	Ki6027_2	22469	0.60082
812	O60336	O60336;O60336-6;O60336-3;O60336-4	JNK-binding protein 1;Mitogen-activated protein kinase-binding protein 1;JNK-binding protein 1;Mitogen-activated protein kinase-binding protein 1;JNK-binding protein 1;Mitogen-activated protein kinase-binding protein 1;JNK-binding protein 1;Mitogen-activated protein kinase-binding protein 1	JNKBP1;KIAA0596;MAPKBP1;JNKBP1;KIAA0596;MAPKBP1;JNKBP1;KIAA0596;MAPKBP1;JNKBP1;KIAA0596;MAPKBP1	S	1263	KISRSISVGENLG	_S(ph)ISVGENLGLVAEPQAHAPIRVSPLSK_	3	0.5	0	120.4	Ki6026_4	22546	Ki6027_2	22469	0.098169	0.34283			0.48844	0.31502
813	O60341	O60341;O60341-2	BRAF35-HDAC complex protein BHC110;Flavin-containing amine oxidase domain-containing protein 2;Lysine-specific histone demethylase 1A;BRAF35-HDAC complex protein BHC110;Flavin-containing amine oxidase domain-containing protein 2;Lysine-specific histone demethylase 1A	AOF2;KDM1;KDM1A;KIAA0601;LSD1;AOF2;KDM1;KDM1A;KIAA0601;LSD1	S	131	ESLANLSEDEYYS	_VEYREM(ox)DESLANLS(ph)EDEYYSEEERNAK_	14	0.997869	28.44	133.52	Ki7619_A_04	13763	Ki7616_A_01	14648	0.47703	0.33231	0.56125	1.1193	0.94915	1.577	1.1058	0.86096	0.33233
814	O60341	O60341;O60341-2	BRAF35-HDAC complex protein BHC110;Flavin-containing amine oxidase domain-containing protein 2;Lysine-specific histone demethylase 1A;BRAF35-HDAC complex protein BHC110;Flavin-containing amine oxidase domain-containing protein 2;Lysine-specific histone demethylase 1A	AOF2;KDM1;KDM1A;KIAA0601;LSD1;AOF2;KDM1;KDM1A;KIAA0601;LSD1	S	69	KEPPRASPPGGLA	_EPPRAS(ph)PPGGLAEPPGSAGPQAGPTVVPGSATPM(ox)ETGIAETPEGRR_	6	0.940598	15.0059	79.534	Ki7619_A_03	14525	Ki6027_4	17537	0.70256	0.80449	0.30545	1.1201	0.92652	0.49001	1.488	0.97965	1.1431
815	O60341	O60341	BRAF35-HDAC complex protein BHC110;Flavin-containing amine oxidase domain-containing protein 2;Lysine-specific histone demethylase 1A	AOF2;KDM1;KDM1A;KIAA0601;LSD1	S	166	PEEENESEPEEPS	_KLPPPPPQAPPEEENES(ph)EPEEPSGVEGAAFQSR_	17	0.995825	23.7752	129.24	Ki7619_A_02	14298	Ki6027_3	16886	0.85059	1.0177	0.70035	0.79483	0.92774	1.1352	0.70644	0.68421	1.0469
816	O60343	O60343;O60343-3;O60343-2	Akt substrate of 160 kDa;TBC1 domain family member 4;Akt substrate of 160 kDa;TBC1 domain family member 4;Akt substrate of 160 kDa;TBC1 domain family member 4	AS160;KIAA0603;TBC1D4;AS160;KIAA0603;TBC1D4;AS160;KIAA0603;TBC1D4	S	569	AKRSLTSSLENIF	_SLTS(ph)SLENIFSR_	4	0.645906	2.93485	128.22	Ki7619_A_01	23785	Ki7618_A_03	19133									5.9502
817	O60343	O60343;O60343-3;O60343-2	Akt substrate of 160 kDa;TBC1 domain family member 4;Akt substrate of 160 kDa;TBC1 domain family member 4;Akt substrate of 160 kDa;TBC1 domain family member 4	AS160;KIAA0603;TBC1D4;AS160;KIAA0603;TBC1D4;AS160;KIAA0603;TBC1D4	S	666	RAQGVRSPLLRQS	_AQGVRS(ph)PLLR_	6	1	117.251	118.28	Ki7619_A_03	6975	Ki6028_3	7390	251.28	85.035	137.93		51.204	99.256	138.28	94.342	37.301
818	O60343	O60343;O60343-3;O60343-2	Akt substrate of 160 kDa;TBC1 domain family member 4;Akt substrate of 160 kDa;TBC1 domain family member 4;Akt substrate of 160 kDa;TBC1 domain family member 4	AS160;KIAA0603;TBC1D4;AS160;KIAA0603;TBC1D4;AS160;KIAA0603;TBC1D4	S	341	PRRRHASAPSHVQ	_HAS(ph)APSHVQPSDSEK_	3	0.999322	31.682	152.88	Ki7619_A_06	4160	Ki7617_A_05	2092	238.13	418.03	91.557	49.419	76.21	7.7932	112.05	145.68	78.768
819	O60343	O60343;O60343-3;O60343-2	Akt substrate of 160 kDa;TBC1 domain family member 4;Akt substrate of 160 kDa;TBC1 domain family member 4;Akt substrate of 160 kDa;TBC1 domain family member 4	AS160;KIAA0603;TBC1D4;AS160;KIAA0603;TBC1D4;AS160;KIAA0603;TBC1D4	S	750	EGRKRTSSTCSNE	_RT(ph)SSTCS(ph)NESLSVGGTSVTPR_	3	0.289427	0	114.96	Ki7617_A_01	10336	Ki7617_A_01	10336
820	O60343	O60343;O60343-3;O60343-2	Akt substrate of 160 kDa;TBC1 domain family member 4;Akt substrate of 160 kDa;TBC1 domain family member 4;Akt substrate of 160 kDa;TBC1 domain family member 4	AS160;KIAA0603;TBC1D4;AS160;KIAA0603;TBC1D4;AS160;KIAA0603;TBC1D4	S	751	GRKRTSSTCSNES	_RT(ph)SSTCS(ph)NESLSVGGTSVTPR_	4	0.289427	0	114.96	Ki7617_A_01	10336	Ki7617_A_01	10336
821	O60343	O60343;O60343-3;O60343-2	Akt substrate of 160 kDa;TBC1 domain family member 4;Akt substrate of 160 kDa;TBC1 domain family member 4;Akt substrate of 160 kDa;TBC1 domain family member 4	AS160;KIAA0603;TBC1D4;AS160;KIAA0603;TBC1D4;AS160;KIAA0603;TBC1D4	S	754	RTSSTCSNESLSV	_RT(ph)SSTCS(ph)NESLSVGGTSVTPR_	7	0.697909	6.98649	114.96	Ki7617_A_01	10336	Ki7617_A_01	10336							28.56
822	O60346	O60346	PH domain leucine-rich repeat-containing protein phosphatase 1;Pleckstrin homology domain-containing family E member 1;Suprachiasmatic nucleus circadian oscillatory protein	KIAA0606;PHLPP;PHLPP1;PLEKHE1;SCOP	S	412	LPQTASSPQPQQK	_RPGHPAQPLPLPQTASS(ph)PQPQQK_	17	0.661522	2.91788	160.64	Ki7619_A_07	8913	Ki7615_A_08	8816									1.5247
823	O60381	O60381;O60381-3;O60381-2	High mobility group box transcription factor 1;HMG box transcription factor 1;HMG box-containing protein 1;High mobility group box transcription factor 1;HMG box transcription factor 1;HMG box-containing protein 1;High mobility group box transcription factor 1;HMG box transcription factor 1;HMG box-containing protein 1	HBP1;HBP1;HBP1	S	380	ARQRRASLSCGGP	_RAS(ph)LSCGGPGGQDFAR_	3	0.5	0	199.37	Ki7619_A_03	8281	Ki6027_3	8565	0.18702	1.0301	0.20476	0.24276	0.20393	0.20759	0.83549	1.5485	0.24187
824	O60381	O60381;O60381-3;O60381-2	High mobility group box transcription factor 1;HMG box transcription factor 1;HMG box-containing protein 1;High mobility group box transcription factor 1;HMG box transcription factor 1;HMG box-containing protein 1;High mobility group box transcription factor 1;HMG box transcription factor 1;HMG box-containing protein 1	HBP1;HBP1;HBP1	S	382	QRRASLSCGGPGG	_RAS(ph)LSCGGPGGQDFAR_	5	0.5	0	199.37	Ki7619_A_03	8281	Ki6027_3	8565	0.4745	0.23156	0.214	1.8324					0.1769
825	O60381	O60381;O60381-3;O60381-2	High mobility group box transcription factor 1;HMG box transcription factor 1;HMG box-containing protein 1;High mobility group box transcription factor 1;HMG box transcription factor 1;HMG box-containing protein 1;High mobility group box transcription factor 1;HMG box transcription factor 1;HMG box-containing protein 1	HBP1;HBP1;HBP1	S	402	FSKNCGSPGSSQL	_NCGS(ph)PGSSQLSSNSLYAK_	4	0.999736	35.7976	180.1	Ki6028_1	12614	Ki6028_1	12614			0.24523
826	O60381	O60381;O60381-3;O60381-2	High mobility group box transcription factor 1;HMG box transcription factor 1;HMG box-containing protein 1;High mobility group box transcription factor 1;HMG box transcription factor 1;HMG box-containing protein 1;High mobility group box transcription factor 1;HMG box transcription factor 1;HMG box-containing protein 1	HBP1;HBP1;HBP1	S	134	CSFYNRSSPVHII	_S(ph)SPVHIIATSK_	1	0.5	0	96.604	Ki6028_2	8702	Ki6028_2	8702
827	O60381	O60381;O60381-3;O60381-2	High mobility group box transcription factor 1;HMG box transcription factor 1;HMG box-containing protein 1;High mobility group box transcription factor 1;HMG box transcription factor 1;HMG box-containing protein 1;High mobility group box transcription factor 1;HMG box transcription factor 1;HMG box-containing protein 1	HBP1;HBP1;HBP1	S	135	SFYNRSSPVHIIA	_S(ph)SPVHIIATSK_	2	0.5	0	96.604	Ki6028_2	8702	Ki6028_2	8702		0.22585
828	O60447	O60447	Ecotropic viral integration site 5 protein homolog;Neuroblastoma stage 4S gene protein	EVI5;NB4S	S	689	QLNKSDSNQYIGE	_SDS(ph)NQYIGELK_	3	0.998983	29.9225	144.1	Ki7619_A_01	12397	Ki7618_A_01	11678	1.3148	1.2517			13.794	6.6331	7.1563	9.6991	2.3627
829	O60449	O60449	C-type lectin domain family 13 member B;DEC-205;gp200-MR6;Lymphocyte antigen 75	CD205;CLEC13B;LY75	S	1702	LHLAGFSSVRYAQ	_LHLAGFS(ph)SVR_	7	0.5	0	136.63	Ki7619_A_03	13870	Ki7619_A_03	13870									0.15571
830	O60449	O60449	C-type lectin domain family 13 member B;DEC-205;gp200-MR6;Lymphocyte antigen 75	CD205;CLEC13B;LY75	S	1703	HLAGFSSVRYAQG	_LHLAGFS(ph)SVR_	8	0.5	0	136.63	Ki7619_A_03	13870	Ki7619_A_03	13870									0.15571
831	O60486	O60486	Plexin-C1;Virus-encoded semaphorin protein receptor	PLXNC1;VESPR	S	978	ELSRKQSQQLELL	_KQS(ph)QQLELLESELRK_	3	1	103.955	164.2	Ki7619_A_05	15073	Ki6026_6	18925	0.30527	0.28586	0.19622	0.08457	0.27684	0.38972	0.1055	0.77517	0.15049
832	O60493	O60493;O60493-4;O60493-3	Protein SDP3;Sorting nexin-3;Protein SDP3;Sorting nexin-3;Protein SDP3;Sorting nexin-3	SNX3;SNX3;SNX3	S	72	TVRRRYSDFEWLR	_YS(ph)DFEWLR_	2	0.999966	44.6944	196.27	Ki6027_1	25567	Ki6026_3	21702	0.67329	0.44643	0.7319	1.1762	2.4197	1.6992	0.95657	3.0682	1.8397
833	O60499	O60499;O60499-2	Syntaxin-10;Syntaxin-10	STX10;SYN10;STX10;SYN10	S	134	AAQKSPSDLLDAS	_SPS(ph)DLLDASAVSATSR_	3	0.834935	7.51185	184.99	Ki7619_A_01	17263	Ki7618_A_01	16224		0.51674						0.86261	0.24407
834	O60502	O60502;O60502-3	Beta-hexosaminidase;Beta-N-acetylhexosaminidase;Bifunctional protein NCOAT;Hexosaminidase C;Histone acetyltransferase;Meningioma-expressed antigen 5;N-acetyl-beta-D-glucosaminidase;N-acetyl-beta-glucosaminidase;Nuclear cytoplasmic O-GlcNAcase and acetyltransferase;O-GlcNAcase;Beta-hexosaminidase;Beta-N-acetylhexosaminidase;Bifunctional protein NCOAT;Hexosaminidase C;Histone acetyltransferase;Meni…	HEXC;KIAA0679;MEA5;MGEA5;HEXC;KIAA0679;MEA5;MGEA5	S	364	KLENEGSDEDIET	_LENEGS(ph)DEDIETDVLYSPQM(ox)ALK_	6	0.999926	41.2875	172.42	Ki7618_A_01	19987	Ki7617_A_01	20536		1.4945		0.57498	1.6265	1.0585	0.88301	1.4127	1.7785
835	O60503	O60503	Adenylate cyclase type 9;Adenylate cyclase type IX;Adenylyl cyclase 9;ATP pyrophosphate-lyase 9	ADCY9;KIAA0520	S	1259	QHQLSISPDIRVQ	_VIPQHQLSIS(ph)PDIR_	10	0.980776	17.0773	72.29	Ki6027_2	16063	Ki6027_2	16063	5.4497	1.3003							2.4613
836	O60504	O60504;O60504-2	SH3-containing adapter molecule 1;Sorbin and SH3 domain-containing protein 3;Vinexin;SH3-containing adapter molecule 1;Sorbin and SH3 domain-containing protein 3;Vinexin	SCAM1;SORBS3;SCAM1;SORBS3	S	530	GPQLPTSPRLTAA	_LRLCDDGPQLPT(ph)SPRLTAAAR_	13	0.333333	0	141.54	Ki7618_A_05	13667	Ki6028_1	13409	8.1739	10.947	2.3899		2.9108	2.0777		3.3688	3.4474
837	O60508	O60508	Cell division cycle 40 homolog;EH-binding protein 3;Pre-mRNA-processing factor 17;PRP17 homolog	CDC40;EHB3;PRP17;PRPF17	S	43	LMHLTKSPSSKPS	_S(ph)PSSKPSLAVAVDSAPEVAVKEDLETGVHLDPAVK_	1	0.310939	0	122.01	Ki7616_A_05	18162	Ki7618_A_02	14527		1.2995			1.5915
838	O60508	O60508	Cell division cycle 40 homolog;EH-binding protein 3;Pre-mRNA-processing factor 17;PRP17 homolog	CDC40;EHB3;PRP17;PRPF17	S	45	HLTKSPSSKPSLA	_S(ph)PSSKPSLAVAVDSAPEVAVKEDLETGVHLDPAVK_	3	0.310939	0	122.01	Ki7616_A_05	18162	Ki7618_A_02	14527
839	O60508	O60508	Cell division cycle 40 homolog;EH-binding protein 3;Pre-mRNA-processing factor 17;PRP17 homolog	CDC40;EHB3;PRP17;PRPF17	S	46	LTKSPSSKPSLAV	_S(ph)PSSKPSLAVAVDSAPEVAVKEDLETGVHLDPAVK_	4	0.310939	0	122.01	Ki7616_A_05	18162	Ki7618_A_02	14527	2.0928								7.1309
840	O60524	O60524;O60524-3;O60524-5;O60524-4;O60524-2	Antigen NY-CO-1;Serologically defined colon cancer antigen 1;Antigen NY-CO-1;Serologically defined colon cancer antigen 1;Antigen NY-CO-1;Serologically defined colon cancer antigen 1;Antigen NY-CO-1;Serologically defined colon cancer antigen 1;Antigen NY-CO-1;Serologically defined colon cancer antigen 1	SDCCAG1;SDCCAG1;SDCCAG1;SDCCAG1;SDCCAG1	S	831	KKKKLPSDSGDLE	_KLPS(ph)DSGDLEALEGK_	4	0.99988	39.1944	139.6	Ki7619_A_02	14807	Ki7619_A_02	14807	1.3505	2.5023	1.0737		7.0858	2.5789	1.4255	2.9255	2.768
841	O60524	O60524;O60524-3;O60524-5;O60524-4	Antigen NY-CO-1;Serologically defined colon cancer antigen 1;Antigen NY-CO-1;Serologically defined colon cancer antigen 1;Antigen NY-CO-1;Serologically defined colon cancer antigen 1;Antigen NY-CO-1;Serologically defined colon cancer antigen 1	SDCCAG1;SDCCAG1;SDCCAG1;SDCCAG1	S	417	RNPYLLSEEEDDD	_NPYLLS(ph)EEEDDDVDGDVNVEK_	6	1	103.328	209.71	Ki7619_A_01	17852	Ki7619_A_01	17852	1.5205	1.58	1.2811		1.296	1.2791	1.0442	1.231	3.5622
842	O60547	O60547	GDP-D-mannose dehydratase;GDP-mannose 4,6 dehydratase	GMDS	S	14	CPSARGSGDGEMG	_CPSARGS(ph)GDGEM(ox)GKPR_	7	0.854891	7.70217	89.358	Ki7619_A_06	2602	Ki7619_A_06	2602	0.022274			0.50519	0.4069	0.2224		1.6048	0.50637
843	O60551	O60551	Glycylpeptide N-tetradecanoyltransferase 2;Myristoyl-CoA:protein N-myristoyltransferase 2;Peptide N-myristoyltransferase 2;Type II N-myristoyltransferase	NMT2	S	38	TEHAKGSPGGYLG	_GS(ph)PGGYLGAK_	2	1	71.1123	89.171	Ki7616_A_01	7576	Ki7616_A_01	7576			0.89591		11.204	6.6382
844	O60563	O60563	Cyclin-T1	CCNT1	S	340	WLSSQPSFKLEPT	_RWLSSQPS(ph)FKLEPTQGHR_	8	0.946867	14.0248	104.43	Ki6028_11	15630	Ki7619_A_03	11830	4.0217	4.6401	2.5459						3.7817
845	O60566-3	O60566-3;O60566	MAD3/BUB1-related protein kinase;Mitotic checkpoint kinase MAD3L;Mitotic checkpoint serine/threonine-protein kinase BUB1 beta;Protein SSK1;MAD3/BUB1-related protein kinase;Mitotic checkpoint kinase MAD3L;Mitotic checkpoint serine/threonine-protein kinase BUB1 beta;Protein SSK1	BUB1B;BUBR1;MAD3L;SSK1;BUB1B;BUBR1;MAD3L;SSK1	S	684	LSIKKLSPIIEDS	_KLS(ph)PIIEDSREATHSSGFSGSSASVASTSSIK_	3	0.612477	5.81184	57.351	Ki6027_8	15736	Ki6027_8	15736	13.783	4.5826	5.5284
846	O60573	O60573	eIF4E-like protein 4E-LP;Eukaryotic translation initiation factor 4E homologous protein;Eukaryotic translation initiation factor 4E type 2;Eukaryotic translation initiation factor 4E-like 3;mRNA cap-binding protein 4EHP;mRNA cap-binding protein type 3	EIF4E2;EIF4EL3	S	13	ALKDDDSGDHDQN	_(ac)MNNKFDALKDDDS(ph)GDHDQNEENSTQK_	13	0.972075	18.4274	120.4	Ki6028_4	12216	Ki6028_5	5924	1.2664	0.94415	1.2286	3.2574	3.1561	3.2242	1.5343	2.952	2.1102
847	O60583	O60583;O60583-2	Cyclin-T2;Cyclin-T2	CCNT2;CCNT2	S	601	PPTVLRSPVGLSS	_HSADGIPPTVLRS(ph)PVGLSSDGISSSSSSSRK_	13	0.556649	5.08546	120.63	Ki7619_A_08	12702	Ki6028_10	16188	0.33088		0.15822		0.28295	0.22137	0.43947	0.70719	0.73183
848	O60583	O60583;O60583-2	Cyclin-T2;Cyclin-T2	CCNT2;CCNT2	S	480	SSSSVTSPIKMKI	_QGQSQAASSSSVTS(ph)PIK_	14	0.892056	9.17269	127.57	Ki7619_A_01	6182	Ki6028_1	8043	0.53935		0.29305		0.75693	0.42046	1.4798	0.85679	2.0171
849	O60610	O60610;O60610-2	Diaphanous-related formin-1;Protein diaphanous homolog 1;Diaphanous-related formin-1;Protein diaphanous homolog 1	DIAP1;DIAPH1;DIAP1;DIAPH1	S	22	DKKKGRSPDELPS	_GRS(ph)PDELPSAGGDGGK_	3	0.99095	20.3942	114.96	Ki7617_A_02	4755	Ki7617_A_02	4755	9.0916		2.939	5.7855			4.2566		11.768
850	O60664	O60664;O60664-3	47 kDa mannose 6-phosphate receptor-binding protein;Cargo selection protein TIP47;Mannose-6-phosphate receptor-binding protein 1;Perilipin-3;Placental protein 17;47 kDa mannose 6-phosphate receptor-binding protein;Cargo selection protein TIP47;Mannose-6-phosphate receptor-binding protein 1;Perilipin-3;Placental protein 17	M6PRBP1;PLIN3;TIP47;M6PRBP1;PLIN3;TIP47	S	130	LVSSKVSGAQEMV	_ELVSSKVS(ph)GAQEM(ox)VSSAK_	8	0.706305	4.29022	106.52	Ki7618_A_02	7568	Ki6028_2	13071	7.7265	49.779	2.0929		5.5994	3.8564		3.3315	5.7988
851	O60664	O60664;O60664-3;O60664-2	47 kDa mannose 6-phosphate receptor-binding protein;Cargo selection protein TIP47;Mannose-6-phosphate receptor-binding protein 1;Perilipin-3;Placental protein 17;47 kDa mannose 6-phosphate receptor-binding protein;Cargo selection protein TIP47;Mannose-6-phosphate receptor-binding protein 1;Perilipin-3;Placental protein 17;47 kDa mannose 6-phosphate receptor-binding protein;Cargo selection protein…	M6PRBP1;PLIN3;TIP47;M6PRBP1;PLIN3;TIP47;M6PRBP1;PLIN3;TIP47	S	217	LARIATSLDGFDV	_IAT(ph)SLDGFDVASVQQQR_	4	0.5	0	123.36	Ki7619_A_01	20075	Ki7619_A_01	20075									0.10778
852	O60664	O60664;O60664-3	47 kDa mannose 6-phosphate receptor-binding protein;Cargo selection protein TIP47;Mannose-6-phosphate receptor-binding protein 1;Perilipin-3;Placental protein 17;47 kDa mannose 6-phosphate receptor-binding protein;Cargo selection protein TIP47;Mannose-6-phosphate receptor-binding protein 1;Perilipin-3;Placental protein 17	M6PRBP1;PLIN3;TIP47;M6PRBP1;PLIN3;TIP47	S	196	DTVLGKSEEWADN	_LGQM(ox)VLSGVDTVLGKS(ph)EEWADNHLPLTDAELAR_	16	0.952497	14.5367	59.263	Ki6028_3	25714	Ki6028_3	25714	1.1699		0.15701
853	O60669	O60669	Monocarboxylate transporter 2;Solute carrier family 16 member 7	MCT2;SLC16A7	S	469	KVSNAQSVTSERE	_VSNAQS(ph)VTS(ph)ERETNI_	6	0.999994	52.5123	153.09	Ki6028_1	10912	Ki6028_1	10912			0.11233
854	O60669	O60669	Monocarboxylate transporter 2;Solute carrier family 16 member 7	MCT2;SLC16A7	S	472	NAQSVTSERETNI	_VSNAQS(ph)VTS(ph)ERETNI_	9	0.98381	17.9522	153.09	Ki6028_1	10912	Ki6028_1	10912			0.11233
855	O60673	O60673;O60673-2	DNA polymerase zeta catalytic subunit;Protein reversionless 3-like;DNA polymerase zeta catalytic subunit;Protein reversionless 3-like	POLZ;REV3;REV3L;POLZ;REV3;REV3L	S	2146	NGDDRPSSPVEEL	_ALNGDDRPS(ph)SPVEELPSLAFENFLKPIK_	9	0.499648	0	120.32	Ki6026_4	26840	Ki6026_2	27527	0.83895	0.59822			0.947
856	O60673	O60673;O60673-2	DNA polymerase zeta catalytic subunit;Protein reversionless 3-like;DNA polymerase zeta catalytic subunit;Protein reversionless 3-like	POLZ;REV3;REV3L;POLZ;REV3;REV3L	S	2147	GDDRPSSPVEELP	_ALNGDDRPS(ph)SPVEELPSLAFENFLKPIK_	10	0.499648	0	120.32	Ki6026_4	26840	Ki6026_2	27527	0.83895
857	O60673	O60673;O60673-2	DNA polymerase zeta catalytic subunit;Protein reversionless 3-like;DNA polymerase zeta catalytic subunit;Protein reversionless 3-like	POLZ;REV3;REV3L;POLZ;REV3;REV3L	S	1343	QRPHNQSAMFTLK	_INVQRPHNQS(ph)AMFT(ph)LK_	10	1	62.0418	62.042	Ki6027_5	7031	Ki6027_5	7031	1.4754	1.6409	2.6695	1.6884	3.0397	2.1037	1.3118		4.0392
858	O60673	O60673;O60673-2	DNA polymerase zeta catalytic subunit;Protein reversionless 3-like;DNA polymerase zeta catalytic subunit;Protein reversionless 3-like	POLZ;REV3;REV3L;POLZ;REV3;REV3L	S	1114	SKLGFLSERSTSP	_LGFLS(ph)ER_	5	1	127.844	127.84	Ki6027_1	19013	Ki6027_1	19013		0.21109
859	O60673	O60673;O60673-2	DNA polymerase zeta catalytic subunit;Protein reversionless 3-like;DNA polymerase zeta catalytic subunit;Protein reversionless 3-like	POLZ;REV3;REV3L;POLZ;REV3;REV3L	S	402	TQRLSESPVFMDS	_LSES(ph)PVFM(ox)DSSPDEALVHLLAGLESDGYRGER_	4	0.780988	6.7013	66.613	Ki6027_4	28065	Ki6027_4	28065		0.24363
860	O60673	O60673;O60673-2	DNA polymerase zeta catalytic subunit;Protein reversionless 3-like;DNA polymerase zeta catalytic subunit;Protein reversionless 3-like	POLZ;REV3;REV3L;POLZ;REV3;REV3L	S	1724	IRSGTLSPEIFEK	_SGTLS(ph)PEIFEK_	5	0.969926	15.6547	134.13	Ki7619_A_01	16583	Ki7616_A_01	16114	0.14264	0.20923	0.22453		0.4254	0.56186	1.1211	0.54039	0.79323
861	O60673	O60673;O60673-2	DNA polymerase zeta catalytic subunit;Protein reversionless 3-like;DNA polymerase zeta catalytic subunit;Protein reversionless 3-like	POLZ;REV3;REV3L;POLZ;REV3;REV3L	S	1967	QNPRPGSPLRSGQ	_TAFSAMTQNPRPGS(ph)PLRSGQGVVNK_	14	0.979252	16.7403	92.098	Ki6028_5	13396	Ki6028_5	13396	0.5218		0.29315						0.43143
862	O60678	O60678	Heterogeneous nuclear ribonucleoprotein methyltransferase-like protein 3;Protein arginine N-methyltransferase 3	HRMT1L3;PRMT3	S	25	EDLPELSDSGDEA	_GAVENEEDLPELS(ph)DS(ph)GDEAAWEDEDDADLPHGK_	13	1	98.6266	98.627	Ki7619_A_01	20318	Ki7619_A_01	20318	3.178	4.2944	14.109	6.6754	7.0943	6.1491	2.0884		8.2785
863	O60678	O60678	Heterogeneous nuclear ribonucleoprotein methyltransferase-like protein 3;Protein arginine N-methyltransferase 3	HRMT1L3;PRMT3	S	27	LPELSDSGDEAAW	_GAVENEEDLPELS(ph)DS(ph)GDEAAWEDEDDADLPHGK_	15	1	98.6266	98.627	Ki7619_A_01	20318	Ki7619_A_01	20318	3.178	4.2944	14.109	6.6754	7.0943	6.1491	2.0884		8.2785
864	O60701	O60701	UDP-glucose 6-dehydrogenase	UGDH	S	476	RIPYAPSGEIPKF	_RIPYAPS(ph)GEIPK_	7	0.999999	61.1807	84.892	Ki7619_A_03	12295	Ki7619_A_03	12295	1.9653	2.8222					1.4924		0.70125
865	O60711	O60711	Leupaxin	LDLP;LPXN	S	127	KQDHKASLDSMLG	_QDHKAS(ph)LDSM(ox)LGGLEQELQDLGIATVPK_	6	0.655915	2.80214	156.15	Ki7619_A_04	23048	Ki7619_A_01	26316									0.53033
866	O60711	O60711	Leupaxin	LDLP;LPXN	S	19	RSTLQDSDEYSNP	_STLQDS(ph)DEYSNPAPLPLDQHSRK_	6	0.767934	6.8549	172.57	Ki7619_A_05	12356	Ki6027_2	17257		1.8792			1.3423				2.3241
867	O60716	O60716;O60716-2;O60716-4;O60716-6;O60716-3;O60716-5;O60716-7;O60716-9;O60716-8;O60716-10;O60716-12;O60716-14;O60716-11;O60716-13;O60716-17;O60716-15;O60716-18;O60716-16;O60716-20;O60716-22;O60716-19;O60716-21;O60716-23;O60716-24	Cadherin-associated Src substrate;Catenin delta-1;p120 catenin;p120(cas);Cadherin-associated Src substrate;Catenin delta-1;p120 catenin;p120(cas);Cadherin-associated Src substrate;Catenin delta-1;p120 catenin;p120(cas);Cadherin-associated Src substrate;Catenin delta-1;p120 catenin;p120(cas);Cadherin-associated Src substrate;Catenin delta-1;p120 catenin;p120(cas);Cadherin-associated Src substrate;…	CTNND1;KIAA0384;CTNND1;KIAA0384;CTNND1;KIAA0384;CTNND1;KIAA0384;CTNND1;KIAA0384;CTNND1;KIAA0384;CTNND1;KIAA0384;CTNND1;KIAA0384;CTNND1;KIAA0384;CTNND1;KIAA0384;CTNND1;KIAA0384;CTNND1;KIAA0384;CTNND1;KIAA0384;CTNND1;KIAA0384;CTNND1;KIAA0384;CTNND1;KIAA0384;CTNND1;KIAA0384;CTNND1;KIAA0384;CTNND1;KIAA0384;CTNND1;KIAA0384;CTNND1;KIAA0384;CTNND1;KIAA0384;CTNND1;KIAA0384;CTNND1;KIAA0384	S	230	GSDNYGSLSRVTR	_HYEDGYPGGSDNYGS(ph)LSR_	15	0.991739	22.2661	198.85	Ki7616_A_03	9018	Ki6027_3	10710	1.1272	1.5607	1.5457	4.3924	4.1395	1.4597	5.5714
868	O60716	O60716;O60716-2;O60716-4;O60716-6;O60716-3;O60716-5;O60716-7;O60716-9;O60716-8;O60716-10;O60716-12;O60716-14;O60716-11;O60716-13;O60716-17;O60716-15;O60716-18;O60716-16;O60716-20;O60716-22;O60716-19;O60716-21;O60716-23;O60716-24	Cadherin-associated Src substrate;Catenin delta-1;p120 catenin;p120(cas);Cadherin-associated Src substrate;Catenin delta-1;p120 catenin;p120(cas);Cadherin-associated Src substrate;Catenin delta-1;p120 catenin;p120(cas);Cadherin-associated Src substrate;Catenin delta-1;p120 catenin;p120(cas);Cadherin-associated Src substrate;Catenin delta-1;p120 catenin;p120(cas);Cadherin-associated Src substrate;…	CTNND1;KIAA0384;CTNND1;KIAA0384;CTNND1;KIAA0384;CTNND1;KIAA0384;CTNND1;KIAA0384;CTNND1;KIAA0384;CTNND1;KIAA0384;CTNND1;KIAA0384;CTNND1;KIAA0384;CTNND1;KIAA0384;CTNND1;KIAA0384;CTNND1;KIAA0384;CTNND1;KIAA0384;CTNND1;KIAA0384;CTNND1;KIAA0384;CTNND1;KIAA0384;CTNND1;KIAA0384;CTNND1;KIAA0384;CTNND1;KIAA0384;CTNND1;KIAA0384;CTNND1;KIAA0384;CTNND1;KIAA0384;CTNND1;KIAA0384;CTNND1;KIAA0384	S	320	PRRRLRSYEDMIG	_RLRS(ph)YEDM(ox)IGEEVPSDQYYWAPLAQHER_	4	0.54959	0.905842	115.54	Ki6028_10	22251	Ki6028_10	22251	1.5082	1.307	6.0896		1.773	0.44305		1.7088	1.7384
869	O60716	O60716;O60716-2;O60716-4;O60716-6;O60716-3;O60716-5;O60716-7;O60716-9;O60716-8;O60716-10;O60716-12;O60716-14;O60716-11;O60716-13;O60716-17;O60716-15;O60716-18;O60716-16;O60716-20;O60716-22;O60716-19;O60716-21;O60716-23;O60716-24;O60716-25;O60716-26;O60716-28;O60716-30;O60716-27;O60716-29;O60716-31;O60716-32	Cadherin-associated Src substrate;Catenin delta-1;p120 catenin;p120(cas);Cadherin-associated Src substrate;Catenin delta-1;p120 catenin;p120(cas);Cadherin-associated Src substrate;Catenin delta-1;p120 catenin;p120(cas);Cadherin-associated Src substrate;Catenin delta-1;p120 catenin;p120(cas);Cadherin-associated Src substrate;Catenin delta-1;p120 catenin;p120(cas);Cadherin-associated Src substrate;…	CTNND1;KIAA0384;CTNND1;KIAA0384;CTNND1;KIAA0384;CTNND1;KIAA0384;CTNND1;KIAA0384;CTNND1;KIAA0384;CTNND1;KIAA0384;CTNND1;KIAA0384;CTNND1;KIAA0384;CTNND1;KIAA0384;CTNND1;KIAA0384;CTNND1;KIAA0384;CTNND1;KIAA0384;CTNND1;KIAA0384;CTNND1;KIAA0384;CTNND1;KIAA0384;CTNND1;KIAA0384;CTNND1;KIAA0384;CTNND1;KIAA0384;CTNND1;KIAA0384;CTNND1;KIAA0384;CTNND1;KIAA0384;CTNND1;KIAA0384;CTNND1;KIAA0384;CTNND1;KIAA0384…	S	859	LNNASRSQSSHSY	_S(ph)QSSHSYDDSTLPLIDRNQK_	1	0.390311	0	125.73	Ki6028_6	13570	Ki6028_1	20103
870	O60716	O60716;O60716-2;O60716-4;O60716-6;O60716-3;O60716-5;O60716-7;O60716-9;O60716-8;O60716-10;O60716-12;O60716-14;O60716-11;O60716-13;O60716-17;O60716-15;O60716-18;O60716-16;O60716-20;O60716-22;O60716-19;O60716-21;O60716-23;O60716-24;O60716-25;O60716-26;O60716-28;O60716-30;O60716-27;O60716-29;O60716-31;O60716-32	Cadherin-associated Src substrate;Catenin delta-1;p120 catenin;p120(cas);Cadherin-associated Src substrate;Catenin delta-1;p120 catenin;p120(cas);Cadherin-associated Src substrate;Catenin delta-1;p120 catenin;p120(cas);Cadherin-associated Src substrate;Catenin delta-1;p120 catenin;p120(cas);Cadherin-associated Src substrate;Catenin delta-1;p120 catenin;p120(cas);Cadherin-associated Src substrate;…	CTNND1;KIAA0384;CTNND1;KIAA0384;CTNND1;KIAA0384;CTNND1;KIAA0384;CTNND1;KIAA0384;CTNND1;KIAA0384;CTNND1;KIAA0384;CTNND1;KIAA0384;CTNND1;KIAA0384;CTNND1;KIAA0384;CTNND1;KIAA0384;CTNND1;KIAA0384;CTNND1;KIAA0384;CTNND1;KIAA0384;CTNND1;KIAA0384;CTNND1;KIAA0384;CTNND1;KIAA0384;CTNND1;KIAA0384;CTNND1;KIAA0384;CTNND1;KIAA0384;CTNND1;KIAA0384;CTNND1;KIAA0384;CTNND1;KIAA0384;CTNND1;KIAA0384;CTNND1;KIAA0384…	S	861	NASRSQSSHSYDD	_S(ph)QSSHSYDDSTLPLIDRNQK_	3	0.390311	0	125.73	Ki6028_6	13570	Ki6028_1	20103
871	O60716	O60716;O60716-2;O60716-4;O60716-6;O60716-3;O60716-5;O60716-7;O60716-9;O60716-8;O60716-10;O60716-12;O60716-14;O60716-11;O60716-13;O60716-17;O60716-15;O60716-18;O60716-16;O60716-20;O60716-22;O60716-19;O60716-21;O60716-23;O60716-24;O60716-25;O60716-26;O60716-28;O60716-30;O60716-27;O60716-29;O60716-31;O60716-32	Cadherin-associated Src substrate;Catenin delta-1;p120 catenin;p120(cas);Cadherin-associated Src substrate;Catenin delta-1;p120 catenin;p120(cas);Cadherin-associated Src substrate;Catenin delta-1;p120 catenin;p120(cas);Cadherin-associated Src substrate;Catenin delta-1;p120 catenin;p120(cas);Cadherin-associated Src substrate;Catenin delta-1;p120 catenin;p120(cas);Cadherin-associated Src substrate;…	CTNND1;KIAA0384;CTNND1;KIAA0384;CTNND1;KIAA0384;CTNND1;KIAA0384;CTNND1;KIAA0384;CTNND1;KIAA0384;CTNND1;KIAA0384;CTNND1;KIAA0384;CTNND1;KIAA0384;CTNND1;KIAA0384;CTNND1;KIAA0384;CTNND1;KIAA0384;CTNND1;KIAA0384;CTNND1;KIAA0384;CTNND1;KIAA0384;CTNND1;KIAA0384;CTNND1;KIAA0384;CTNND1;KIAA0384;CTNND1;KIAA0384;CTNND1;KIAA0384;CTNND1;KIAA0384;CTNND1;KIAA0384;CTNND1;KIAA0384;CTNND1;KIAA0384;CTNND1;KIAA0384…	S	920	NRTLDRSGDLGDM	_TLDRS(ph)GDLGDMEPLK_	5	0.990723	20.2857	95.662	Ki6028_2	16109	Ki6028_2	16109		1.3711	0.95072
872	O60716	O60716;O60716-2;O60716-4;O60716-6;O60716-3;O60716-5;O60716-7;O60716-9;O60716-8;O60716-10;O60716-12;O60716-14;O60716-11;O60716-13;O60716-17;O60716-15;O60716-18;O60716-16;O60716-20;O60716-22;O60716-19;O60716-21;O60716-23;O60716-24	Cadherin-associated Src substrate;Catenin delta-1;p120 catenin;p120(cas);Cadherin-associated Src substrate;Catenin delta-1;p120 catenin;p120(cas);Cadherin-associated Src substrate;Catenin delta-1;p120 catenin;p120(cas);Cadherin-associated Src substrate;Catenin delta-1;p120 catenin;p120(cas);Cadherin-associated Src substrate;Catenin delta-1;p120 catenin;p120(cas);Cadherin-associated Src substrate;…	CTNND1;KIAA0384;CTNND1;KIAA0384;CTNND1;KIAA0384;CTNND1;KIAA0384;CTNND1;KIAA0384;CTNND1;KIAA0384;CTNND1;KIAA0384;CTNND1;KIAA0384;CTNND1;KIAA0384;CTNND1;KIAA0384;CTNND1;KIAA0384;CTNND1;KIAA0384;CTNND1;KIAA0384;CTNND1;KIAA0384;CTNND1;KIAA0384;CTNND1;KIAA0384;CTNND1;KIAA0384;CTNND1;KIAA0384;CTNND1;KIAA0384;CTNND1;KIAA0384;CTNND1;KIAA0384;CTNND1;KIAA0384;CTNND1;KIAA0384;CTNND1;KIAA0384	S	268	QVRVGGSSVDLHR	_VGGS(ph)SVDLHR_	4	0.963592	14.227	170.99	Ki6028_2	5734	Ki6026_2	4795	0.28129	0.34497	0.84613	0.033035	1.8921
873	O60749	O60749;Q13596;Q13596-2	Sorting nexin-2;Transformation-related gene 9 protein;Sorting nexin-1;Sorting nexin-1	SNX2;TRG9;SNX1;SNX1	S	365	ALSRALSQLAEVE	_ALS(ph)QLAEVEEK_	3	1	115.327	115.33	Ki6027_1	19123	Ki6027_1	19123		0.0086362
874	O60749	O60749	Sorting nexin-2;Transformation-related gene 9 protein	SNX2;TRG9	S	185	SVKRRFSDFLGLH	_RRFS(ph)DFLGLHSK_	4	0.99993	41.5776	129.34	Ki7619_A_10	12828	Ki6027_7	20169	0.39292	0.4043	0.53699	0.29095	0.37533				0.89924
875	O60749	O60749	Sorting nexin-2;Transformation-related gene 9 protein	SNX2;TRG9	S	119	IESKSMSAPVIFD	_SMS(ph)APVIFDR_	3	0.999919	40.9172	159.83	Ki7619_A_01	17619	Ki6026_1	20251	2.3354	3.8929	9.6965	1.5059	5.7985	6.3435	10.394	4.4512	2.5328
876	O60749	O60749	Sorting nexin-2;Transformation-related gene 9 protein	SNX2;TRG9	S	226	KVGKEDSSSTEFV	_VGKEDS(ph)SSTEFVEK_	6	0.989824	20.0658	163.99	Ki7618_A_02	5684	Ki7618_A_02	5684	2.7549				1.9405	2.8291	2.7929	0.62824	1.3574
877	O60759	O60759	Cytohesin binder and regulator;Cytohesin-associated scaffolding protein;Cytohesin-binding protein HE;Cytohesin-interacting protein;Pleckstrin homology Sec7 and coiled-coil domains-binding protein	CYTIP;PSCDBP	S	64	QLALTRSSSLSDF	_S(ph)SSLSDFSWSQRK_	1	0.333327	0	125.28	Ki7619_A_02	13851	Ki6028_1	19863
878	O60759	O60759	Cytohesin binder and regulator;Cytohesin-associated scaffolding protein;Cytohesin-binding protein HE;Cytohesin-interacting protein;Pleckstrin homology Sec7 and coiled-coil domains-binding protein	CYTIP;PSCDBP	S	65	LALTRSSSLSDFS	_S(ph)SSLSDFSWSQRK_	2	0.333327	0	125.28	Ki7619_A_02	13851	Ki6028_1	19863
879	O60759	O60759	Cytohesin binder and regulator;Cytohesin-associated scaffolding protein;Cytohesin-binding protein HE;Cytohesin-interacting protein;Pleckstrin homology Sec7 and coiled-coil domains-binding protein	CYTIP;PSCDBP	S	66	ALTRSSSLSDFSW	_S(ph)SSLSDFSWSQRK_	3	0.333327	0	125.28	Ki7619_A_02	13851	Ki6028_1	19863			0.36498	0.58579	0.7195	0.75386	1.162	2.7702	0.57915
880	O60762	O60762	Dolichol-phosphate mannose synthase;Dolichol-phosphate mannosyltransferase;Dolichyl-phosphate beta-D-mannosyltransferase;Mannose-P-dolichol synthase	DPM1	S	7	MASLEVSRSPRRS	_(ac)ASLEVS(ph)RSPRR_	6	0.588661	1.55668	158.05	Ki7618_A_04	5688	Ki6027_1	11412		1.6963	0.3352	2.2511	1.5483	1.1871	1.4563	1.2432	0.17534
881	O60763-2	O60763-2;O60763	General vesicular transport factor p115;Protein USO1 homolog;Transcytosis-associated protein;Vesicle-docking protein;General vesicular transport factor p115;Protein USO1 homolog;Transcytosis-associated protein;Vesicle-docking protein	USO1;VDP;USO1;VDP	S	953	EEDELESGDQEDE	_DLGHPVEEEDELES(ph)GDQEDEDDESEDPGKDLDHI_	14	0.999972	45.4668	148.2	Ki6028_3	20747	Ki7615_A_02	12565	1.2915	2.9549	1.2097	1.9888	1.6531	1.644	1.0333	1.9838	1.3966
882	O60784	O60784;O60784-2;O60784-4;O60784-3	Target of Myb protein 1;Target of Myb protein 1;Target of Myb protein 1;Target of Myb protein 1	TOM1;TOM1;TOM1;TOM1	S	462	RLPNLSSPSAEGP	_AADRLPNLSS(ph)PSAEGPPGPPSGPAPRK_	10	0.603481	4.43021	222.39	Ki7616_A_05	10293	Ki6026_2	15140	1.122		0.50765	2.1559	0.59046	0.14692		2.9373	0.34051
883	O60784	O60784;O60784-2;O60784-4;O60784-3	Target of Myb protein 1;Target of Myb protein 1;Target of Myb protein 1;Target of Myb protein 1	TOM1;TOM1;TOM1;TOM1	S	355	VRAGLQSLEASGR	_AGLQS(ph)LEASGRLEDEFDM(ox)FALTR_	5	0.999867	38.7492	110.6	Ki7619_A_01	24842	Ki7619_A_01	24842									0.41918
884	O60784	O60784;O60784-2;O60784-4	Target of Myb protein 1;Target of Myb protein 1;Target of Myb protein 1	TOM1;TOM1;TOM1	S	160	TDLDMLSPIHTPQ	_GLEFPM(ox)TDLDM(ox)LS(ph)PIHTPQR_	13	0.909574	12.7317	58.98	Ki7616_A_02	19591	Ki7616_A_02	19591						0.36374		2.2723	0.31457
885	O60784	O60784;O60784-3	Target of Myb protein 1;Target of Myb protein 1	TOM1;TOM1	S	440	EPKGVTSEEFDKF	_GVTS(ph)EEFDK_	4	0.999418	32.351	103.7	Ki7616_A_01	8132	Ki7616_A_01	8132						0.10509
886	P07910-2	O60812;P07910;P07910-2;P07910-4	Heterogeneous nuclear ribonucleoprotein C-like 1;hnRNP core protein C-like 1;Heterogeneous nuclear ribonucleoproteins C1/C2;Heterogeneous nuclear ribonucleoproteins C1/C2;Heterogeneous nuclear ribonucleoproteins C1/C2	HNRNPCL1;HNRPCL1;HNRNPC;HNRPC;HNRNPC;HNRPC;HNRNPC;HNRPC	S	31	TLVVKKSDVEAIF	_VFIGNLNTLVVKKS(ph)DVEAIFSK_	14	0.973815	17.0573	188.96	Ki6027_4	26991	Ki6026_4	13825		0.61513	0.52445
887	P07910-2	O60812;P07910;P07910-3;P07910-2;P07910-4	Heterogeneous nuclear ribonucleoprotein C-like 1;hnRNP core protein C-like 1;Heterogeneous nuclear ribonucleoproteins C1/C2;Heterogeneous nuclear ribonucleoproteins C1/C2;Heterogeneous nuclear ribonucleoproteins C1/C2;Heterogeneous nuclear ribonucleoproteins C1/C2	HNRNPCL1;HNRPCL1;HNRNPC;HNRPC;HNRNPC;HNRPC;HNRNPC;HNRPC;HNRNPC;HNRPC	S	196	IKQKVDSLLENLE	_QKVDS(ph)LLENLEK_	5	1	86.7722	102.87	Ki6028_3	22964	Ki6026_3	21921	0.35728	0.45918	0.67536		1.3755		1.5072	0.91396	3.1607
888	O60814	O60814;P62807;P58876;Q93079;Q99877;Q99879;Q5QNW6;P57053;Q99880	HIRA-interacting protein 1;Histone H2B type 1-K;Histone H2B type 1-C/E/F/G/I;Histone H2B.1 A;Histone H2B.a;Histone H2B.g;Histone H2B.h;Histone H2B.k;Histone H2B.l;HIRA-interacting protein 2;Histone H2B type 1-D;Histone H2B.1 B;Histone H2B.b;Histone H2B type 1-H;Histone H2B.j;Histone H2B type 1-N;Histone H2B.d;Histone H2B type 1-M;Histone H2B.e;Histone H2B type 2-F;Histone H2B type F-S;Histone H2B…	H2BFT;HIRIP1;HIST1H2BK;H2BFA;H2BFG;H2BFH;H2BFK;H2BFL;HIST1H2BC;HIST1H2BE;HIST1H2BF;HIST1H2BG;HIST1H2BI;H2BFB;HIRIP2;HIST1H2BD;H2BFJ;HIST1H2BH;H2BFD;HIST1H2BN;H2BFE;HIST1H2BM;HIST2H2BF;H2BFS;H2BFC;HIST1H2BL	S	37	KRSRKESYSVYVY	_SRKES(ph)YSVYVYK_	5	0.554884	0.970405	163.12	Ki6028_8	8981	Ki6028_3	11836	0.49946	0.4843	0.31725					0.31598
889	O60814	O60814;P62807;P58876;Q93079;Q99877;Q99879;Q5QNW6;P06899;Q16778;P23527;P33778;Q6DN03;Q6DRA6	HIRA-interacting protein 1;Histone H2B type 1-K;Histone H2B type 1-C/E/F/G/I;Histone H2B.1 A;Histone H2B.a;Histone H2B.g;Histone H2B.h;Histone H2B.k;Histone H2B.l;HIRA-interacting protein 2;Histone H2B type 1-D;Histone H2B.1 B;Histone H2B.b;Histone H2B type 1-H;Histone H2B.j;Histone H2B type 1-N;Histone H2B.d;Histone H2B type 1-M;Histone H2B.e;Histone H2B type 2-F;Histone H2B type 1-J;Histone H2B…	H2BFT;HIRIP1;HIST1H2BK;H2BFA;H2BFG;H2BFH;H2BFK;H2BFL;HIST1H2BC;HIST1H2BE;HIST1H2BF;HIST1H2BG;HIST1H2BI;H2BFB;HIRIP2;HIST1H2BD;H2BFJ;HIST1H2BH;H2BFD;HIST1H2BN;H2BFE;HIST1H2BM;HIST2H2BF;H2BFR;HIST1H2BJ;H2BFQ;HIST2H2BE;H2BFH;H2BFN;HIST1H2BO;H2BFF;HIST1H2BB;HIST2H2BC;HIST2H2BD	S	79	RIAGEASRLAHYN	_IAGEAS(ph)RLAHYNK_	6	0.999507	33.0669	112.08	Ki7619_A_06	8555	Ki6027_7	7300	0.63079	0.90126	0.45836	4.586	6.5533	6.0514	2.6401	7.3847	1.8558
890	O60814	O60814;P62807;P58876;Q93079;Q99877;Q99879;Q5QNW6;P57053;P06899;Q16778;P23527;P33778;Q99880;Q96A08	HIRA-interacting protein 1;Histone H2B type 1-K;Histone H2B type 1-C/E/F/G/I;Histone H2B.1 A;Histone H2B.a;Histone H2B.g;Histone H2B.h;Histone H2B.k;Histone H2B.l;HIRA-interacting protein 2;Histone H2B type 1-D;Histone H2B.1 B;Histone H2B.b;Histone H2B type 1-H;Histone H2B.j;Histone H2B type 1-N;Histone H2B.d;Histone H2B type 1-M;Histone H2B.e;Histone H2B type 2-F;Histone H2B type F-S;Histone H2B…	H2BFT;HIRIP1;HIST1H2BK;H2BFA;H2BFG;H2BFH;H2BFK;H2BFL;HIST1H2BC;HIST1H2BE;HIST1H2BF;HIST1H2BG;HIST1H2BI;H2BFB;HIRIP2;HIST1H2BD;H2BFJ;HIST1H2BH;H2BFD;HIST1H2BN;H2BFE;HIST1H2BM;HIST2H2BF;H2BFS;H2BFR;HIST1H2BJ;H2BFQ;HIST2H2BE;H2BFH;H2BFN;HIST1H2BO;H2BFF;HIST1H2BB;H2BFC;HIST1H2BL;HIST1H2BA;TSH2B	S	56	HPDTGISSKAMGI	_QVHPDTGIS(ph)SK_	9	0.499998	0	134.3	Ki7618_A_03	3587	Ki7614_A_05	3588	0.54877	0.42668	0.13708		0.90069		0.5591	0.25422	0.18441
891	O60814	O60814;P62807;P58876;Q93079;Q99877;Q99879;Q5QNW6;P57053;P06899;Q16778;P23527;P33778;Q99880;Q96A08	HIRA-interacting protein 1;Histone H2B type 1-K;Histone H2B type 1-C/E/F/G/I;Histone H2B.1 A;Histone H2B.a;Histone H2B.g;Histone H2B.h;Histone H2B.k;Histone H2B.l;HIRA-interacting protein 2;Histone H2B type 1-D;Histone H2B.1 B;Histone H2B.b;Histone H2B type 1-H;Histone H2B.j;Histone H2B type 1-N;Histone H2B.d;Histone H2B type 1-M;Histone H2B.e;Histone H2B type 2-F;Histone H2B type F-S;Histone H2B…	H2BFT;HIRIP1;HIST1H2BK;H2BFA;H2BFG;H2BFH;H2BFK;H2BFL;HIST1H2BC;HIST1H2BE;HIST1H2BF;HIST1H2BG;HIST1H2BI;H2BFB;HIRIP2;HIST1H2BD;H2BFJ;HIST1H2BH;H2BFD;HIST1H2BN;H2BFE;HIST1H2BM;HIST2H2BF;H2BFS;H2BFR;HIST1H2BJ;H2BFQ;HIST2H2BE;H2BFH;H2BFN;HIST1H2BO;H2BFF;HIST1H2BB;H2BFC;HIST1H2BL;HIST1H2BA;TSH2B	S	57	PDTGISSKAMGIM	_QVHPDTGIS(ph)SK_	10	0.499998	0	134.3	Ki7618_A_03	3587	Ki7614_A_05	3588	0.56317	0.56953	0.13708	0.47703		0.19596	5.377	3.2242
892	O60814	O60814;P62807;P58876;Q93079;Q99877;Q99879;Q5QNW6;P57053;P06899;Q16778;P23527;P33778;Q99880	HIRA-interacting protein 1;Histone H2B type 1-K;Histone H2B type 1-C/E/F/G/I;Histone H2B.1 A;Histone H2B.a;Histone H2B.g;Histone H2B.h;Histone H2B.k;Histone H2B.l;HIRA-interacting protein 2;Histone H2B type 1-D;Histone H2B.1 B;Histone H2B.b;Histone H2B type 1-H;Histone H2B.j;Histone H2B type 1-N;Histone H2B.d;Histone H2B type 1-M;Histone H2B.e;Histone H2B type 2-F;Histone H2B type F-S;Histone H2B…	H2BFT;HIRIP1;HIST1H2BK;H2BFA;H2BFG;H2BFH;H2BFK;H2BFL;HIST1H2BC;HIST1H2BE;HIST1H2BF;HIST1H2BG;HIST1H2BI;H2BFB;HIRIP2;HIST1H2BD;H2BFJ;HIST1H2BH;H2BFD;HIST1H2BN;H2BFE;HIST1H2BM;HIST2H2BF;H2BFS;H2BFR;HIST1H2BJ;H2BFQ;HIST2H2BE;H2BFH;H2BFN;HIST1H2BO;H2BFF;HIST1H2BB;H2BFC;HIST1H2BL	S	88	AHYNKRSTITSRE	_RS(ph)TITSREIQTAVR_	2	0.784085	9.51634	73.91	Ki7619_A_06	9124	Ki7619_A_06	9124		0.61631					8.0562		0.3846
893	O60825	O60825	6PF-2-K/Fru-2,6-P2ase heart-type isozyme;6-phosphofructo-2-kinase;6-phosphofructo-2-kinase/fructose-2,6-biphosphatase 2;Fructose-2,6-bisphosphatase	PFKFB2	S	493	RPLKPLSPLRAQD	_NYSVGSRPLKPLS(ph)PLR_	13	0.997727	26.4278	109.35	Ki7619_A_05	11928	Ki6028_7	15157									37.964
894	O60828	O60828;O60828-5;O60828-2;O60828-4	38 kDa nuclear protein containing a WW domain;Polyglutamine tract-binding protein 1;Polyglutamine-binding protein 1;38 kDa nuclear protein containing a WW domain;Polyglutamine tract-binding protein 1;Polyglutamine-binding protein 1;38 kDa nuclear protein containing a WW domain;Polyglutamine tract-binding protein 1;Polyglutamine-binding protein 1;38 kDa nuclear protein containing a WW domain;Polyg…	JM26;NPW38;PQBP1;JM26;NPW38;PQBP1;JM26;NPW38;PQBP1;JM26;NPW38;PQBP1	S	247	QQRPYPSPGAVLR	_TGADTTAAGPLFQQRPYPS(ph)PGAVLR_	19	0.550147	0.87445	81.878	Ki6027_2	24636	Ki6027_2	24636	4.6069	5.2733							4.6342
895	O60832	O60832	CBF5 homolog;Dyskerin;H/ACA ribonucleoprotein complex subunit 4;Nopp140-associated protein of 57 kDa;Nucleolar protein family A member 4;Nucleolar protein NAP57;snoRNP protein DKC1	DKC1;NOLA4	S	485	AKAGLESGAEPGD	_AGLES(ph)GAEPGDGDSDT(ph)TKK_	5	0.999632	33.4416	258.14	Ki7619_A_01	5997	Ki7619_A_04	6845	1.7704	1.7058	0.88049	0.94425	0.48549	0.80598	0.78888	1.0205	0.48656
896	O60832	O60832	CBF5 homolog;Dyskerin;H/ACA ribonucleoprotein complex subunit 4;Nopp140-associated protein of 57 kDa;Nucleolar protein family A member 4;Nucleolar protein NAP57;snoRNP protein DKC1	DKC1;NOLA4	S	513	KEVELVSE_____	_EVELVS(ph)E_	6	1	104.209	162.36	Ki7618_A_01	11437	Ki7617_A_01	8780	0.74244	1.5766	0.9648	1.0626	0.52533	0.66504	0.75689	0.59929
897	O60832	O60832	CBF5 homolog;Dyskerin;H/ACA ribonucleoprotein complex subunit 4;Nopp140-associated protein of 57 kDa;Nucleolar protein family A member 4;Nucleolar protein NAP57;snoRNP protein DKC1	DKC1;NOLA4	S	451	AKRKRESESESDE	_RES(ph)ES(ph)ESDETPPAAPQLIKK_	3	0.976369	14.0728	207.67	Ki6028_3	11844	Ki6028_1	17151	0.16089	0.36746	0.23317	0.42347	0.39014	0.22665	0.2997	0.16908	0.24484
898	O60832	O60832	CBF5 homolog;Dyskerin;H/ACA ribonucleoprotein complex subunit 4;Nopp140-associated protein of 57 kDa;Nucleolar protein family A member 4;Nucleolar protein NAP57;snoRNP protein DKC1	DKC1;NOLA4	S	453	RKRESESESDETP	_RES(ph)ES(ph)ESDETPPAAPQLIKK_	5	0.626681	2.08457	207.67	Ki6028_3	11844	Ki6028_1	17151	0.16089	0.3004	0.19778	0.42347	0.39014	0.22665	0.2997	0.16908	0.24484
899	O60832	O60832	CBF5 homolog;Dyskerin;H/ACA ribonucleoprotein complex subunit 4;Nopp140-associated protein of 57 kDa;Nucleolar protein family A member 4;Nucleolar protein NAP57;snoRNP protein DKC1	DKC1;NOLA4	S	21	KKKERKSLPEEDV	_S(ph)LPEEDVAEIQHAEEFLIKPESK_	1	0.999996	54.3059	167.51	Ki7619_A_04	21660	Ki7614_A_02	22832	3.8675	3.6756	1.6549	2.1364	1.3588	2.3589	1.5606	4.6598	0.6902
900	O60841	O60841	Eukaryotic translation initiation factor 5B;Translation initiation factor IF-2	EIF5B;IF2;KIAA0741	S	66	KELEELSLEAQGI	_ELEELS(ph)LEAQGIK_	6	1	181.981	208.28	Ki7619_A_01	17314	Ki7616_A_01	16825					9.074	1.3037			0.86133
901	O60841	O60841	Eukaryotic translation initiation factor 5B;Translation initiation factor IF-2	EIF5B;IF2;KIAA0741	S	1168	EPIPGESPKMFGR	_IEPIPGES(ph)PK_	8	1	65.3469	108.43	Ki7618_A_01	9075	Ki7617_A_01	9369	3.1026	5.7952	3.912			4.1025	2.0266	7.8981
902	O60841	O60841	Eukaryotic translation initiation factor 5B;Translation initiation factor IF-2	EIF5B;IF2;KIAA0741	S	182	ERSRINSSGESGD	_SRINS(ph)S(ph)GES(ph)GDES(ph)DEFLQSRK_	5	0.966699	14.7113	219.95	Ki6028_1	13487	Ki6027_1	15399	3.2191	0.74184	2.1428		0.49723	0.32814		1.4193	0.79443
903	O60841	O60841	Eukaryotic translation initiation factor 5B;Translation initiation factor IF-2	EIF5B;IF2;KIAA0741	S	183	RSRINSSGESGDE	_SRINS(ph)S(ph)GES(ph)GDES(ph)DEFLQSRK_	6	0.988959	20.0462	219.95	Ki6028_1	13487	Ki6027_1	15399	3.2191	5.4996	2.1768				0.15509
904	O60841	O60841	Eukaryotic translation initiation factor 5B;Translation initiation factor IF-2	EIF5B;IF2;KIAA0741	S	186	INSSGESGDESDE	_SRINS(ph)S(ph)GES(ph)GDES(ph)DEFLQSRK_	9	0.993289	22.8845	219.95	Ki6028_1	13487	Ki6027_1	15399	3.2191	0.19261	4.4331
905	O60841	O60841	Eukaryotic translation initiation factor 5B;Translation initiation factor IF-2	EIF5B;IF2;KIAA0741	S	190	GESGDESDEFLQS	_SRINS(ph)S(ph)GES(ph)GDES(ph)DEFLQSRK_	13	0.980766	17.6649	219.95	Ki6028_1	13487	Ki6027_1	15399	3.7569	0.99772	2.1428		0.49723	0.32814	0.15509	1.4193	0.79443
906	O60841	O60841	Eukaryotic translation initiation factor 5B;Translation initiation factor IF-2	EIF5B;IF2;KIAA0741	S	113	SFDDNDSEELEDK	_QSFDDNDS(ph)EELEDKDSK_	8	0.999977	46.3012	195.46	Ki7617_A_02	7256	Ki6028_5	6063	2.0866	4.8204	0.35397	5.3388	3.1858	2.8812	1.941	2.5094	4.4026
907	O60841	O60841	Eukaryotic translation initiation factor 5B;Translation initiation factor IF-2	EIF5B;IF2;KIAA0741	S	435	QGVEVPSKDSLPK	_LLQAQGVEVPS(ph)KDSLPK_	11	0.5	0	120.77	Ki6028_2	15189	Ki6027_2	15780			0.37887
908	O60841	O60841	Eukaryotic translation initiation factor 5B;Translation initiation factor IF-2	EIF5B;IF2;KIAA0741	S	438	EVPSKDSLPKKRP	_LLQAQGVEVPS(ph)KDSLPK_	14	0.5	0	120.77	Ki6028_2	15189	Ki6027_2	15780	1.1782	0.95025	0.37887			3.5441			3.0038
909	O60841	O60841	Eukaryotic translation initiation factor 5B;Translation initiation factor IF-2	EIF5B;IF2;KIAA0741	S	214	PGPNIESGNEDDD	_PGPNIES(ph)GNEDDDASFK_	7	1	142.968	256.98	Ki7619_A_01	10783	Ki7619_A_01	10783	2.964	5.338	5.8024	4.1163	4.2615	3.0065	2.0842	3.8023	3.5118
910	O60841	O60841	Eukaryotic translation initiation factor 5B;Translation initiation factor IF-2	EIF5B;IF2;KIAA0741	S	12	KNKSEDSTKDDID	_NKSEDS(ph)TKDDIDLDALAAEIEGAGAAK_	6	0.449193	0	67.979	Ki7619_A_03	22815	Ki7619_A_03	22815
911	O60841	O60841	Eukaryotic translation initiation factor 5B;Translation initiation factor IF-2	EIF5B;IF2;KIAA0741	S	135	PKVEMYSGSDDDD	_VEM(ox)YS(ph)GS(ph)DDDDDFNKLPKK_	5	0.569214	0.659242	372.11	Ki6028_4	11308	Ki7619_A_01	12032	0.60728	0.60696	0.53272	4.3953	7.7262	3.7093	2.232	5.3196	4.3179
912	O60841	O60841	Eukaryotic translation initiation factor 5B;Translation initiation factor IF-2	EIF5B;IF2;KIAA0741	S	137	VEMYSGSDDDDDF	_VEM(ox)YS(ph)GS(ph)DDDDDFNKLPKK_	7	0.932188	8.68877	372.11	Ki6028_4	11308	Ki7619_A_01	12032	1.8492	6.5705	2.8359	4.3953	2.6913	1.487	2.1913	0.56399	0.59137
913	O60861	O60861;O60861-1	Growth arrest-specific protein 7;Growth arrest-specific protein 7	GAS7;KIAA0394;GAS7;KIAA0394	S	120	IPASPGSHRSSLP	_YYVNTTTNETTWERPSSSPGIPASPGS(ph)HR_	27	0.575228	1.31769	106.58	Ki7619_A_04	12646	Ki6027_10	12928	0.32921		0.40536						0.48355
914	O60861	O60861;O60861-1	Growth arrest-specific protein 7;Growth arrest-specific protein 7	GAS7;KIAA0394;GAS7;KIAA0394	S	152	HMSVRKSTGDSQN	_S(ph)TGDSQNLGSSSPSK_	1	0.791069	5.78293	130.27	Ki7619_A_01	3507	Ki6026_1	3812	1.334		0.45543						0.12571
915	O60885	O60885	Bromodomain-containing protein 4;Protein HUNK1	BRD4;HUNK1	S	1074	IHSPQMSQFQSLT	_EAPSPLM(ox)IHSPQM(ox)S(ph)QFQSLTHQSPPQQNVQPK_	14	0.550971	5.71397	56.172	Ki7619_A_03	14432	Ki6027_4	18017	0.87693	0.74269	0.3422	0.7122	0.78288	1.2097	2.9942	2.1411	1.2935
916	O60885	O60885	Bromodomain-containing protein 4;Protein HUNK1	BRD4;HUNK1	S	1126	IRSEPFSPSLRPE	_SEPFS(ph)PSLRPEPPKHPESIK_	5	0.811685	6.70395	129.77	Ki7619_A_08	10562	Ki6028_2	14708	0.60629	1.5121	0.19112	1.6658	0.76117	0.52767	2.061	2.3653	0.90181
917	O60885	O60885	Bromodomain-containing protein 4;Protein HUNK1	BRD4;HUNK1	S	1045	VIQHHHSPRHHKS	_PQQVIQHHHS(ph)PR_	10	1	191.785	191.79	Ki7619_A_10	2469	Ki7619_A_10	2469	0.17918	0.57888		0.044978	0.86718	1.7524	2.0304	1.876	0.54232
918	O60885	O60885;O60885-2	Bromodomain-containing protein 4;Protein HUNK1;Bromodomain-containing protein 4;Protein HUNK1	BRD4;HUNK1;BRD4;HUNK1	S	601	PPPTYESEEEDKC	_SKPPPTYES(ph)EEEDK_	9	0.996505	24.563	211.51	Ki7619_A_03	4270	Ki6028_3	3955	0.87107	0.69966	0.57796	1.5756	1.1127	1.5485	1.2277	1.2293	1.0195
919	O60927	O60927	Hemochromatosis candidate gene V protein;Protein phosphatase 1 regulatory subunit 11;Protein phosphatase inhibitor 3	HCGV;PPP1R11;TCTE5	S	73	PRAFGESSTESDE	_PRAFGES(ph)S(ph)TESDEEEEEGCGHTHCVR_	7	0.707511	6.05024	119.22	Ki7619_A_06	8720	Ki7619_A_06	8720	0.42015	0.21282	2.2497						0.11922
920	O60927	O60927	Hemochromatosis candidate gene V protein;Protein phosphatase 1 regulatory subunit 11;Protein phosphatase inhibitor 3	HCGV;PPP1R11;TCTE5	S	74	RAFGESSTESDEE	_PRAFGES(ph)S(ph)TESDEEEEEGCGHTHCVR_	8	0.707511	6.05024	119.22	Ki7619_A_06	8720	Ki7619_A_06	8720	0.51941	0.43272	0.39131						0.11473
921	O60930	O60930	Ribonuclease H type II;Ribonuclease H1	RNASEH1;RNH1	S	74	WAFVRKSASPEVS	_S(ph)ASPEVSEGHENQHGQESEAK_	1	0.499775	0	139.11	Ki7619_A_04	3172	Ki7617_A_05	2130	0.89149	0.78237	3.2433	1.0657	1.2616	0.25709	2.4792	2.0578	1.6475
922	O60930	O60930	Ribonuclease H type II;Ribonuclease H1	RNASEH1;RNH1	S	76	FVRKSASPEVSEG	_S(ph)ASPEVSEGHENQHGQESEAK_	3	0.499775	0	139.11	Ki7619_A_04	3172	Ki7617_A_05	2130	2.933	2.2809	1.3333	3.2038	6.3072	4.745	2.2882	5.5884	2.1112
923	O60934	O60934	Cell cycle regulatory protein p95;Nibrin;Nijmegen breakage syndrome protein 1	NBN;NBS;NBS1;P95	S	509	NKEQHLSENEPVD	_EQHLS(ph)ENEPVDTNSDNNLFTDTDLK_	5	0.994596	25.644	71.428	Ki6027_2	21034	Ki6027_2	21034		3.1884
924	O60934	O60934	Cell cycle regulatory protein p95;Nibrin;Nijmegen breakage syndrome protein 1	NBN;NBS;NBS1;P95	S	397	QKFRMLSQDAPTV	_M(ox)LS(ph)QDAPTVK_	3	1	92.6506	133.89	Ki7619_A_01	6932	Ki7619_A_01	10257	0.16482	0.67129	0.14928	0.55887	0.37698	0.78703			0.16783
925	O60934	O60934	Cell cycle regulatory protein p95;Nibrin;Nijmegen breakage syndrome protein 1	NBN;NBS;NBS1;P95	S	432	IPNYQLSPTKLPS	_MRIPNYQLS(ph)PTKLPSINK_	9	0.928121	11.1198	164.11	Ki6028_7	20177	Ki6026_4	14697	3.6552	3.6612	1.3532	13.666	7.6661	3.7769	5.4532	12.047	6.8807
926	O60934	O60934	Cell cycle regulatory protein p95;Nibrin;Nijmegen breakage syndrome protein 1	NBN;NBS;NBS1;P95	S	347	SLSQGVSVDEKLM	_TTTPGPSLSQGVS(ph)VDEK_	13	0.993184	22.3748	128.26	Ki7619_A_01	11146	Ki7619_A_01	11146						0.38473	0.54384		0.14748
927	O75022-2	O75022-2;O75022;O75022-3	CD85 antigen-like family member A;Immunoglobulin-like transcript 5;Leukocyte immunoglobulin-like receptor subfamily B member 3;Monocyte inhibitory receptor HL9;CD85 antigen-like family member A;Immunoglobulin-like transcript 5;Leukocyte immunoglobulin-like receptor subfamily B member 3;Monocyte inhibitory receptor HL9;CD85 antigen-like family member A;Immunoglobulin-like transcript 5;Leukocyte im…	ILT5;LILRB3;LIR3;ILT5;LILRB3;LIR3;ILT5;LILRB3;LIR3	S	519	RGLLRRSSPAADV	_RS(ph)SPAADVQEENLYAAVK_	2	0.5	0	146.88	Ki7616_A_02	12340	Ki6027_3	15563				0.22811		0.097979
928	O75022-2	O75022-2;O75022;O75022-3	CD85 antigen-like family member A;Immunoglobulin-like transcript 5;Leukocyte immunoglobulin-like receptor subfamily B member 3;Monocyte inhibitory receptor HL9;CD85 antigen-like family member A;Immunoglobulin-like transcript 5;Leukocyte immunoglobulin-like receptor subfamily B member 3;Monocyte inhibitory receptor HL9;CD85 antigen-like family member A;Immunoglobulin-like transcript 5;Leukocyte im…	ILT5;LILRB3;LIR3;ILT5;LILRB3;LIR3;ILT5;LILRB3;LIR3	S	520	GLLRRSSPAADVQ	_RS(ph)SPAADVQEENLYAAVK_	3	0.5	0	146.88	Ki7616_A_02	12340	Ki6027_3	15563		0.0556		0.22811	0.30022	0.097979
929	O75027-2	O75027-2;O75027	ATP-binding cassette sub-family B member 7, mitochondrial;ATP-binding cassette transporter 7;ATP-binding cassette sub-family B member 7, mitochondrial;ATP-binding cassette transporter 7	ABC7;ABCB7;ABC7;ABCB7	S	744	QEEIVNSVKGCGN	_KLQEEIVNS(ph)VK_	9	1	84.6051	169.65	Ki7619_A_03	8000	Ki6027_4	8335	0.07552	0.10698			0.054711	0.040329	0.07756	0.087599	0.25958
930	O75030	O75030;O75030-5;O75030-2;O75030-6;O75030-7;O75030-8;O75030-3;O75030-4;O75030-9;O75030-10	Class E basic helix-loop-helix protein 32;Microphthalmia-associated transcription factor;Class E basic helix-loop-helix protein 32;Microphthalmia-associated transcription factor;Class E basic helix-loop-helix protein 32;Microphthalmia-associated transcription factor;Class E basic helix-loop-helix protein 32;Microphthalmia-associated transcription factor;Class E basic helix-loop-helix protein 32;M…	BHLHE32;MITF;BHLHE32;MITF;BHLHE32;MITF;BHLHE32;MITF;BHLHE32;MITF;BHLHE32;MITF;BHLHE32;MITF;BHLHE32;MITF;BHLHE32;MITF;BHLHE32;MITF	S	414	PSTGLCSPDLVNR	_AHGLSLIPSTGLCS(ph)PDLVNR_	14	1	73.4246	140.84	Ki6028_3	23794	Ki6028_3	23794	0.72672	1.8043	0.72402
931	O75037	O75037;O75037-2	Kinesin-like protein KIF21B;Kinesin-like protein KIF21B	KIAA0449;KIF21B;KIAA0449;KIF21B	S	1215	SRATETSPLTRRK	_ATETS(ph)PLTR_	5	0.819461	9.57989	98.048	Ki7618_A_01	5126	Ki6027_1	7662	0.81646	1.1313			2.8756	2.4941	1.6186	3.7711
932	O75037	O75037;O75037-2	Kinesin-like protein KIF21B;Kinesin-like protein KIF21B	KIAA0449;KIF21B;KIAA0449;KIF21B	S	1258	VFSRLTSNQSQGS	_LTS(ph)NQSQGSALDK_	3	0.993	21.5727	93.478	Ki7619_A_01	4605	Ki6027_1	7051		0.8187							0.08393
933	O75037	O75037;O75037-2	Kinesin-like protein KIF21B;Kinesin-like protein KIF21B	KIAA0449;KIF21B;KIAA0449;KIF21B	S	1167	TKNITKSLASLVE	_S(ph)LASLVEIK_	1	0.999997	55.7372	166.19	Ki7619_A_01	19538	Ki7615_A_01	19748	0.7511	1.8795	1.2517	3.7955	2.9911	2.7135			1.2998
934	O75037	O75037;O75037-2	Kinesin-like protein KIF21B;Kinesin-like protein KIF21B	KIAA0449;KIF21B;KIAA0449;KIF21B	S	1240	VGFTPPSSPPTRP	_STDVGFTPPS(ph)S(ph)PPTRPR_	10	0.921713	12.148	99.092	Ki6026_1	13946	Ki6026_1	13946	0.62567				0.99944				1.6952
935	O75037	O75037;O75037-2	Kinesin-like protein KIF21B;Kinesin-like protein KIF21B	KIAA0449;KIF21B;KIAA0449;KIF21B	S	1241	GFTPPSSPPTRPR	_STDVGFTPPS(ph)S(ph)PPTRPR_	11	0.855067	8.3334	99.092	Ki6026_1	13946	Ki6026_1	13946	0.62567				0.99944				1.6952
936	O75037	O75037;O75037-2	Kinesin-like protein KIF21B;Kinesin-like protein KIF21B	KIAA0449;KIF21B;KIAA0449;KIF21B	S	1222	PLTRRKSYDRGQP	_S(ph)YDRGQPIR_	1	0.999984	48.0368	116.3	Ki7619_A_02	4152	Ki6028_3	4107	1.1768	0.04149	3.5453		2.3966	0.96059	2.5072	2.9368	0.6857
937	O75044	O75044	Formin-binding protein 2;Rho GTPase-activating protein 34;SLIT-ROBO Rho GTPase-activating protein 2	ARHGAP34;FNBP2;KIAA0456;SRGAP2	S	795	DGVVERSSPKSEI	_HNGIDGLIPHQYIVVQDTEDGVVERS(ph)SPK_	26	0.828596	6.87143	80.702	Ki7619_A_08	17215	Ki7619_A_08	17215		1.6385				1.9017	1.7582	3.1527	4.516
938	O75044	O75044	Formin-binding protein 2;Rho GTPase-activating protein 34;SLIT-ROBO Rho GTPase-activating protein 2	ARHGAP34;FNBP2;KIAA0456;SRGAP2	S	1013	AFQRSASTAGDIA	_SAS(ph)TAGDIACAFRPVK_	3	0.892599	9.75964	107.34	Ki7616_A_02	14712	Ki7616_A_02	14712						3.7407
939	O75044	O75044	Formin-binding protein 2;Rho GTPase-activating protein 34;SLIT-ROBO Rho GTPase-activating protein 2	ARHGAP34;FNBP2;KIAA0456;SRGAP2	S	990	PVVAPTSEPSSPL	_TSPVVAPT(ph)S(ph)EPSSPLHTQLLK_	9	0.518415	0	53.255	Ki7619_A_01	17177	Ki7619_A_01	17177						2.3022		10.457	3.7641
940	O75044	O75044	Formin-binding protein 2;Rho GTPase-activating protein 34;SLIT-ROBO Rho GTPase-activating protein 2	ARHGAP34;FNBP2;KIAA0456;SRGAP2	S	993	APTSEPSSPLHTQ	_TSPVVAPT(ph)S(ph)EPSSPLHTQLLK_	12	0.365993	0	53.255	Ki7619_A_01	17177	Ki7619_A_01	17177
941	O75044	O75044	Formin-binding protein 2;Rho GTPase-activating protein 34;SLIT-ROBO Rho GTPase-activating protein 2	ARHGAP34;FNBP2;KIAA0456;SRGAP2	S	994	PTSEPSSPLHTQL	_TSPVVAPT(ph)S(ph)EPSSPLHTQLLK_	13	0.365993	0	53.255	Ki7619_A_01	17177	Ki7619_A_01	17177
942	O75061-2	O75061-2;O75061	DnaJ homolog subfamily C member 6;Putative tyrosine-protein phosphatase auxilin;DnaJ homolog subfamily C member 6;Putative tyrosine-protein phosphatase auxilin	DNAJC6;KIAA0473;DNAJC6;KIAA0473	S	627	ATSTSASPTLRVG	_RSATSTSAS(ph)PTLR_	9	0.993754	22.1562	110.44	Ki6028_4	3716	Ki6028_4	3716	3.5776	29.462	6.1516
943	O75061-2	O75061-2;O75061	DnaJ homolog subfamily C member 6;Putative tyrosine-protein phosphatase auxilin;DnaJ homolog subfamily C member 6;Putative tyrosine-protein phosphatase auxilin	DNAJC6;KIAA0473;DNAJC6;KIAA0473	S	715	SKSAATSPTGSSH	_SAATS(ph)PTGSSHGTPTHQSK_	5	0.418149	1.44636	75.968	Ki7619_A_05	2364	Ki7615_A_05	2284				0.20144	5.2961	0.83899	4.4284	0.079757	7.7629
944	O75061-2	O75061-2;O75061	DnaJ homolog subfamily C member 6;Putative tyrosine-protein phosphatase auxilin;DnaJ homolog subfamily C member 6;Putative tyrosine-protein phosphatase auxilin	DNAJC6;KIAA0473;DNAJC6;KIAA0473	S	673	FLQPTRSPSPTVH	_S(ph)PSPTVHASSTPAVNIQPDVSGGWDWHAK_	1	0.332887	0	113.73	Ki7619_A_03	17156	Ki6027_4	21099
945	O75061-2	O75061-2;O75061	DnaJ homolog subfamily C member 6;Putative tyrosine-protein phosphatase auxilin;DnaJ homolog subfamily C member 6;Putative tyrosine-protein phosphatase auxilin	DNAJC6;KIAA0473;DNAJC6;KIAA0473	S	675	QPTRSPSPTVHAS	_S(ph)PSPTVHASSTPAVNIQPDVSGGWDWHAK_	3	0.332887	0	113.73	Ki7619_A_03	17156	Ki6027_4	21099
946	O75064	O75064	DENN domain-containing protein 4B	DENND4B;KIAA0476	S	730	LPVPGPSRSAPSS	_AELFESLQEQPGALPVPGPS(ph)RS(ph)APSSPAPRR_	20	0.664273	5.30976	74.769	Ki6026_2	23299	Ki6026_1	25526	0.33042	0.68072		0.6745			0.66581		0.95926
947	O75064	O75064	DENN domain-containing protein 4B	DENND4B;KIAA0476	S	732	VPGPSRSAPSSPA	_AELFESLQEQPGALPVPGPS(ph)RS(ph)APSSPAPRR_	22	0.621893	4.50584	74.769	Ki6026_2	23299	Ki6026_1	25526	1.5573	0.68072		0.6745			0.66581		0.95926
948	O75069	O75069	Cerebral protein 11;Transmembrane and coiled-coil domains protein 2	hucep-11;KIAA0481;TMCC2	S	438	IRNKFGSADNIAH	_NKFGS(ph)ADNIAHLKDPLEDGPPEEAAR_	5	1	80.7525	164.27	Ki6026_9	17887	Ki7615_A_04	16023	1.4475	0.3432	0.18221		0.13298	8.185	0.051492		9.0439
949	O75081	O75081;O75081-3	MTG8-related protein 2;Myeloid translocation gene on chromosome 16 protein;Protein CBFA2T3;Zinc finger MYND domain-containing protein 4;MTG8-related protein 2;Myeloid translocation gene on chromosome 16 protein;Protein CBFA2T3;Zinc finger MYND domain-containing protein 4	CBFA2T3;MTG16;MTGR2;ZMYND4;CBFA2T3;MTG16;MTGR2;ZMYND4	S	65	ASAMPDSPAEVKT	_ASAMPDS(ph)PAEVK_	7	1	65.8313	97.456	Ki7618_A_01	7372	Ki7616_A_01	4023					1.6708	1.515	1.6171	0.59533
950	O75081	O75081;O75081-4;O75081-2;O75081-3	MTG8-related protein 2;Myeloid translocation gene on chromosome 16 protein;Protein CBFA2T3;Zinc finger MYND domain-containing protein 4;MTG8-related protein 2;Myeloid translocation gene on chromosome 16 protein;Protein CBFA2T3;Zinc finger MYND domain-containing protein 4;MTG8-related protein 2;Myeloid translocation gene on chromosome 16 protein;Protein CBFA2T3;Zinc finger MYND domain-containing p…	CBFA2T3;MTG16;MTGR2;ZMYND4;CBFA2T3;MTG16;MTGR2;ZMYND4;CBFA2T3;MTG16;MTGR2;ZMYND4;CBFA2T3;MTG16;MTGR2;ZMYND4	S	328	NPAQRYSPSNGPP	_YS(ph)PSNGPPQPTPPPHYR_	2	0.74874	7.27634	113.36	Ki6028_3	9129	Ki6026_10	11053	0.79499	1.0584	1.6339					19.518
951	O75081	O75081;O75081-4;O75081-2;O75081-3	MTG8-related protein 2;Myeloid translocation gene on chromosome 16 protein;Protein CBFA2T3;Zinc finger MYND domain-containing protein 4;MTG8-related protein 2;Myeloid translocation gene on chromosome 16 protein;Protein CBFA2T3;Zinc finger MYND domain-containing protein 4;MTG8-related protein 2;Myeloid translocation gene on chromosome 16 protein;Protein CBFA2T3;Zinc finger MYND domain-containing p…	CBFA2T3;MTG16;MTGR2;ZMYND4;CBFA2T3;MTG16;MTGR2;ZMYND4;CBFA2T3;MTG16;MTGR2;ZMYND4;CBFA2T3;MTG16;MTGR2;ZMYND4	S	457	AAARPRSSSAGPE	_S(ph)SSAGPEGPQLDVPREFLPR_	1	0.493314	0	228.03	Ki7619_A_02	20989	Ki6028_1	14446
952	O75081	O75081;O75081-4;O75081-2;O75081-3	MTG8-related protein 2;Myeloid translocation gene on chromosome 16 protein;Protein CBFA2T3;Zinc finger MYND domain-containing protein 4;MTG8-related protein 2;Myeloid translocation gene on chromosome 16 protein;Protein CBFA2T3;Zinc finger MYND domain-containing protein 4;MTG8-related protein 2;Myeloid translocation gene on chromosome 16 protein;Protein CBFA2T3;Zinc finger MYND domain-containing p…	CBFA2T3;MTG16;MTGR2;ZMYND4;CBFA2T3;MTG16;MTGR2;ZMYND4;CBFA2T3;MTG16;MTGR2;ZMYND4;CBFA2T3;MTG16;MTGR2;ZMYND4	S	458	AARPRSSSAGPEG	_S(ph)SSAGPEGPQLDVPREFLPR_	2	0.493314	0	228.03	Ki7619_A_02	20989	Ki6028_1	14446
953	O75113	O75113	NEDD4-binding protein 1	KIAA0615;N4BP1	S	300	HTKKQFSLENVQE	_QFS(ph)LENVQEGEILHDAK_	3	1	105.992	214.5	Ki7619_A_01	18058	Ki7617_A_05	13972	1.0993	2.3368	0.88263	2.7209	2.6756	1.8492	2.4259	5.5614	1.5589
954	O75116	O75116	p164 ROCK-2;Rho kinase 2;Rho-associated protein kinase 2;Rho-associated, coiled-coil-containing protein kinase 2	KIAA0619;ROCK2	S	1374	KIQQNQSIRRPSR	_IQQNQS(ph)IRRPSR_	6	0.999457	32.6491	72.434	Ki7617_A_06	2975	Ki7617_A_06	2975	3.0795	82.176	3.7618	3.1371	4.3036	1.5894	1.68	2.3162	3.9137
955	O75116	O75116	p164 ROCK-2;Rho kinase 2;Rho-associated protein kinase 2;Rho-associated, coiled-coil-containing protein kinase 2	KIAA0619;ROCK2	S	1361	PDPFARSSPRTSM	_KPPAPDPFARS(ph)SPR_	11	0.5	0	146.59	Ki7619_A_07	7611	Ki7619_A_06	9121	1.8473	3.9467	0.72318	1.4862	2.7745	2.4307	0.98393	5.9113	0.81139
956	O75116	O75116	p164 ROCK-2;Rho kinase 2;Rho-associated protein kinase 2;Rho-associated, coiled-coil-containing protein kinase 2	KIAA0619;ROCK2	S	1362	DPFARSSPRTSMK	_KPPAPDPFARS(ph)SPR_	12	0.5	0	146.59	Ki7619_A_07	7611	Ki7619_A_06	9121	1.8473	3.9467	0.72318	1.4862	2.7745	1.6361	0.61731	5.9113	3.8482
957	O75116	O75116	p164 ROCK-2;Rho kinase 2;Rho-associated protein kinase 2;Rho-associated, coiled-coil-containing protein kinase 2	KIAA0619;ROCK2	S	1134	IGLDSSSIGSGPG	_SQLQALHIGLDSSS(ph)IGS(ph)GPGDAEADDGFPESR_	14	0.45945	0.444195	93.29	Ki7619_A_01	22895	Ki7619_A_01	22895
958	O75116	O75116	p164 ROCK-2;Rho kinase 2;Rho-associated protein kinase 2;Rho-associated, coiled-coil-containing protein kinase 2	KIAA0619;ROCK2	S	1137	DSSSIGSGPGDAE	_SQLQALHIGLDSSS(ph)IGS(ph)GPGDAEADDGFPESR_	17	0.99955	32.7161	93.29	Ki7619_A_01	22895	Ki7619_A_01	22895									4.9957
959	O75122	O75122	CLIP-associating protein 2;Cytoplasmic linker-associated protein 2;Protein Orbit homolog 2	CLASP2;KIAA0627	S	1013	SMPTHSSPRSRDY	_ASLLHSM(ox)PTHSS(ph)PR_	12	0.835353	7.32646	103.43	Ki7619_A_06	6102	Ki7619_A_06	9170									1.1132
960	O75122	O75122;O75122-2	CLIP-associating protein 2;Cytoplasmic linker-associated protein 2;Protein Orbit homolog 2;CLIP-associating protein 2;Cytoplasmic linker-associated protein 2;Protein Orbit homolog 2	CLASP2;KIAA0627;CLASP2;KIAA0627	S	360	GSSKASSLPGSLQ	_ASS(ph)LPGSLQR_	3	0.972937	15.5834	104.43	Ki7618_A_01	8416	Ki7615_A_01	9126			4.7833		13.254	8.3414		23.167
961	O75122	O75122	CLIP-associating protein 2;Cytoplasmic linker-associated protein 2;Protein Orbit homolog 2	CLASP2;KIAA0627	S	509	SREASPSRLSVAR	_SQGCS(ph)REASPS(ph)RLSVAR_	11	0.981298	18.6821	81.338	Ki6028_3	6769	Ki6027_3	5552	1.4904	1.144	0.76373	0.44655	2.4933	1.171	0.98085	1.3991	0.52432
962	O75122	O75122	CLIP-associating protein 2;Cytoplasmic linker-associated protein 2;Protein Orbit homolog 2	CLASP2;KIAA0627	S	952	EAIQNFSFRSQED	_GVTEAIQNFS(ph)FRSQEDM(ox)NEPLKR_	10	0.822131	6.71953	50.957	Ki6028_5	19575	Ki6028_5	19575	0.69556	0.63529	1.1747						0.82427
963	O75122	O75122	CLIP-associating protein 2;Cytoplasmic linker-associated protein 2;Protein Orbit homolog 2	CLASP2;KIAA0627	S	523	SRIPRPSVSQGCS	_IPRPS(ph)VSQGCSR_	5	0.984664	19.2707	114.72	Ki7619_A_03	5893	Ki6026_4	5801									1.0494
964	O75122	O75122	CLIP-associating protein 2;Cytoplasmic linker-associated protein 2;Protein Orbit homolog 2	CLASP2;KIAA0627	S	585	SSRLSSSVSAMRV	_LSSS(ph)VSAM(ox)R_	4	0.854863	8.34522	103.7	Ki7616_A_01	3664	Ki6027_1	9634		5.3773	46.27			11.971
965	O75122	O75122	CLIP-associating protein 2;Cytoplasmic linker-associated protein 2;Protein Orbit homolog 2	CLASP2;KIAA0627	S	455	TKMVSQSQPGSRS	_M(ox)VSQS(ph)QPGS(ph)RS(ph)GSPGRVLTTTALSTVSSGVQR_	5	0.795821	7.15701	155.11	Ki7616_A_01	20407	Ki7619_A_01	2750	1.6356	5.0417	9.9921		9.8344	3.9914	2.442	12.193	1.2605
966	O75122	O75122	CLIP-associating protein 2;Cytoplasmic linker-associated protein 2;Protein Orbit homolog 2	CLASP2;KIAA0627	S	459	SQSQPGSRSGSPG	_M(ox)VSQS(ph)QPGS(ph)RS(ph)GSPGRVLTTTALSTVSSGVQR_	9	0.664975	0.642664	155.11	Ki7616_A_01	20407	Ki7619_A_01	2750	1.5703	1.9781	1.6146		5.6541	0.90642	1.9733		2.9406
967	O75122	O75122	CLIP-associating protein 2;Cytoplasmic linker-associated protein 2;Protein Orbit homolog 2	CLASP2;KIAA0627	S	621	ESYGMHSDDDANS	_YESYGMHS(ph)DDDANSDASSACSER_	8	0.371695	0.783489	135.81	Ki6026_2	6482	Ki6026_6	5926	0.47689		0.37819	1.0645				0.53274	0.43015
968	O75122	O75122	CLIP-associating protein 2;Cytoplasmic linker-associated protein 2;Protein Orbit homolog 2	CLASP2;KIAA0627	S	503	PRSQGCSREASPS	_SQGCS(ph)REASPS(ph)RLSVAR_	5	0.949993	14.0082	65.038	Ki6028_3	6769	Ki6028_3	6769	1.4904	1.144	0.76373	2.4962	2.4933	1.896	2.0782	6.8407	1.8947
969	O75122	O75122;O75122-2	CLIP-associating protein 2;Cytoplasmic linker-associated protein 2;Protein Orbit homolog 2;CLIP-associating protein 2;Cytoplasmic linker-associated protein 2;Protein Orbit homolog 2	CLASP2;KIAA0627;CLASP2;KIAA0627	S	368	PGSLQRSRSDIDV	_S(ph)RSDIDVNAAAGAK_	1	0.5	0	278.2	Ki7619_A_03	5944	Ki6027_2	5564	6.3924	7.3577	18.703	5.9203	15.206	6.1867	4.7602	23.042	1.4712
970	O75122	O75122;O75122-2	CLIP-associating protein 2;Cytoplasmic linker-associated protein 2;Protein Orbit homolog 2;CLIP-associating protein 2;Cytoplasmic linker-associated protein 2;Protein Orbit homolog 2	CLASP2;KIAA0627;CLASP2;KIAA0627	S	370	SLQRSRSDIDVNA	_S(ph)RSDIDVNAAAGAK_	3	0.5	0	278.2	Ki7619_A_03	5944	Ki6027_2	5564	6.5643	6.8889	13.22	6.3192	8.716	7.2402	4.8026	1.0846	4.074
971	O75122	O75122;O75122-2	CLIP-associating protein 2;Cytoplasmic linker-associated protein 2;Protein Orbit homolog 2;CLIP-associating protein 2;Cytoplasmic linker-associated protein 2;Protein Orbit homolog 2	CLASP2;KIAA0627;CLASP2;KIAA0627	S	327	DRSSSSSQESLNR	_SSSSS(ph)QESLNRPFSSK_	5	0.963546	16.0919	105.53	Ki7619_A_02	7483	Ki6028_3	7927	2.1967	1.2814	2.4954	3.046					2.7797
972	O75122	O75122	CLIP-associating protein 2;Cytoplasmic linker-associated protein 2;Protein Orbit homolog 2	CLASP2;KIAA0627	S	596	RVLNTGSDVEEAV	_VLNTGS(ph)DVEEAVADALKK_	6	0.706309	3.81105	263.15	Ki7619_A_02	23307	Ki7619_A_01	24699	2.1936	2.4318	1.3068	5.3318	10.024	4.3391	5.5775	32.578	1.8564
973	O75131	O75131	Copine III;Copine-3	CPN3;CPNE3;KIAA0636	S	242	LKEASRSSPVEFE	_EASRS(ph)SPVEFECINEK_	5	0.816352	8.69714	102.9	Ki7618_A_02	10058	Ki7616_A_02	10118				0.18705	0.048743			0.055722
974	O75132	O75132	Zinc finger BED domain-containing protein 4	KIAA0637;ZBED4	S	617	VLKTEVSETARPS	_TEVS(ph)ETARPSSPDTRVPR_	4	0.881059	12.4327	112.82	Ki7619_A_06	7708	Ki6027_6	5767				1.6036	2.2763	2.0895	1.5743		1.189
975	O75140-4	O75140-4;O75140;O75140-3;O75140-5;O75140-6;O75140-2	DEP domain-containing protein 5;DEP domain-containing protein 5;DEP domain-containing protein 5;DEP domain-containing protein 5;DEP domain-containing protein 5;DEP domain-containing protein 5	DEPDC5;KIAA0645;DEPDC5;KIAA0645;DEPDC5;KIAA0645;DEPDC5;KIAA0645;DEPDC5;KIAA0645;DEPDC5;KIAA0645	S	483	CLTTCRSVRERES	_AQCLTTCRS(ph)VRER_	9	0.698009	6.04961	69.92	Ki7617_A_06	3955	Ki6026_7	3885	2.1217	1.8075	1.3961		0.45053	0.11698	0.3815	0.79231
976	O75140-4	O75140-4;O75140;O75140-3;O75140-7	DEP domain-containing protein 5;DEP domain-containing protein 5;DEP domain-containing protein 5;DEP domain-containing protein 5	DEPDC5;KIAA0645;DEPDC5;KIAA0645;DEPDC5;KIAA0645;DEPDC5;KIAA0645	S	1508	QRRRRNSTSSTNQ	_RRNS(ph)TSSTNQNMFCEER_	4	0.794862	7.61045	188.44	Ki6028_10	5960	Ki6026_9	6117	0.22072	1.1243	0.7852
977	O75140-4	O75140-4;O75140;O75140-3;O75140-5;O75140-6;O75140-2	DEP domain-containing protein 5;DEP domain-containing protein 5;DEP domain-containing protein 5;DEP domain-containing protein 5;DEP domain-containing protein 5;DEP domain-containing protein 5	DEPDC5;KIAA0645;DEPDC5;KIAA0645;DEPDC5;KIAA0645;DEPDC5;KIAA0645;DEPDC5;KIAA0645;DEPDC5;KIAA0645	S	494	ESHSRKSASSCDV	_S(ph)ASSCDVSSSPSLPSR_	1	0.966122	15.0792	151.59	Ki6027_1	11015	Ki6027_1	10884		0.18295
978	O75140-4	O75140-4;O75140;O75140-3;O75140-5;O75140-6;O75140-7	DEP domain-containing protein 5;DEP domain-containing protein 5;DEP domain-containing protein 5;DEP domain-containing protein 5;DEP domain-containing protein 5;DEP domain-containing protein 5	DEPDC5;KIAA0645;DEPDC5;KIAA0645;DEPDC5;KIAA0645;DEPDC5;KIAA0645;DEPDC5;KIAA0645;DEPDC5;KIAA0645	S	831	AVPPPLSSSPLYS	_TQKPNPAVPPPLS(ph)SSPLYSR_	13	0.820049	8.16067	95.5	Ki6027_3	17171	Ki6026_3	16939	0.39264	0.20937				1.0139		0.88329
979	O75143	O75143;O75143-2;O75143-3	Autophagy-related protein 13;Autophagy-related protein 13;Autophagy-related protein 13	ATG13;KIAA0652;ATG13;KIAA0652;ATG13;KIAA0652	S	355	TETVSNSSEGRAS	_THCAATPSSSEDTETVSNS(ph)SEGRASPHDVLETIFVR_	19	0.269303	0	61.738	Ki6027_8	22184	Ki6027_8	22184
980	O75143	O75143;O75143-2;O75143-3	Autophagy-related protein 13;Autophagy-related protein 13;Autophagy-related protein 13	ATG13;KIAA0652;ATG13;KIAA0652;ATG13;KIAA0652	S	356	ETVSNSSEGRASP	_THCAATPSSSEDTETVSNS(ph)SEGRASPHDVLETIFVR_	20	0.269303	0	61.738	Ki6027_8	22184	Ki6027_8	22184
981	O75151	O75151	GRC5;PHD finger protein 2	KIAA0662;PHF2	S	570	KGKATKSVLSVPN	_ATKS(ph)VLSVPNK_	4	0.876717	8.85868	83.045	Ki7616_A_03	6415	Ki6028_2	8286	3.2323	1.5137	0.55078	4.5725	4.3069	3.8626	1.7656	1.8334	45.957
982	O75151	O75151	GRC5;PHD finger protein 2	KIAA0662;PHF2	S	458	EVNTVASSDEVCD	_AVRPEVNTVAS(ph)SDEVCDGDREK_	11	0.841411	7.24901	183.05	Ki7618_A_05	6794	Ki7615_A_05	7278	0.65176	0.42561	0.21971	0.2064	0.10249	0.16467	0.17655	0.17342	0.52226
983	O75151	O75151	GRC5;PHD finger protein 2	KIAA0662;PHF2	S	705	APKRDLSFLLDKK	_RDLS(ph)FLLDKK_	4	1	66.5599	130.98	Ki7619_A_06	14945	Ki6028_3	21377	0.40024	0.26577	0.21986	0.66721	0.63843	0.77238	0.2853	2.877	0.22158
984	O75151	O75151	GRC5;PHD finger protein 2	KIAA0662;PHF2	S	882	VYPSLESDEDNPI	_DSDYVYPSLES(ph)DEDNPIFK_	11	0.621423	2.24028	194.94	Ki7619_A_01	23798	Ki7615_A_01	24607	0.6426	0.64033	0.27155		0.43835		0.78875	0.47917	0.81879
985	O75151	O75151	GRC5;PHD finger protein 2	KIAA0662;PHF2	S	899	SKKRKGSDDAPYS	_RKGS(ph)DDAPYS(ph)PTAR_	4	0.999999	62.8532	237.21	Ki7619_A_04	4587	Ki6028_8	3766	0.45126	0.47779	0.22882	0.29795	0.26244	0.61428	0.25115	0.37353	0.18067
986	O75151	O75151	GRC5;PHD finger protein 2	KIAA0662;PHF2	S	905	SDDAPYSPTARVG	_RKGS(ph)DDAPYS(ph)PTAR_	10	0.931429	11.3785	237.21	Ki7619_A_04	4587	Ki6028_8	3766	0.19664	0.77233	0.30975		0.45439	0.26598	0.70136	0.54894	0.2732
987	O75151	O75151	GRC5;PHD finger protein 2	KIAA0662;PHF2	S	625	EQKLEKSPLAGNK	_LEKS(ph)PLAGNK_	4	1	136.5	136.5	Ki6028_3	3797	Ki6028_3	3797			0.13975
988	O75151	O75151	GRC5;PHD finger protein 2	KIAA0662;PHF2	S	681	DEYEYVSDDGELK	_PVRDEYEYVS(ph)DDGELK_	10	0.999999	59.7868	129.32	Ki7619_A_02	11776	Ki7619_A_06	11101		0.33923	0.18136	0.40044	0.22173	0.33475	0.49994	0.4392	0.34103
989	O75151	O75151	GRC5;PHD finger protein 2	KIAA0662;PHF2	S	853	KRAAKNSVDLDDY	_RAAKNS(ph)VDLDDYEEEQDHLDACFK_	6	0.999899	39.9733	130.19	Ki7619_A_08	13660	Ki7618_A_08	12496	0.73341	1.3289	0.19552		0.41164	0.37566	0.75348	0.65974	0.26422
990	O75151	O75151	GRC5;PHD finger protein 2	KIAA0662;PHF2	S	1058	QRRPSASSPNNNT	_RPSAS(ph)S(ph)PNNNTAAK_	5	0.567931	1.21514	178.84	Ki7615_A_01	2207	Ki6026_3	1989			0.027589	0.19901	0.11414	0.52283			0.0696
991	O75151	O75151	GRC5;PHD finger protein 2	KIAA0662;PHF2	S	1059	RRPSASSPNNNTA	_RPSAS(ph)S(ph)PNNNTAAK_	6	0.856655	8.5629	178.84	Ki7615_A_01	2207	Ki6026_3	1989	0.20742		0.12591	0.19901	0.46401	0.63237	0.51691	1.3108	2.1629
992	O75152	O75152	Zinc finger CCCH domain-containing protein 11A	KIAA0663;ZC3H11A;ZC3HDC11A	S	290	LGKRKFSAGGDSD	_RKFS(ph)AGGDSDPPLK_	4	1	65.5757	131.86	Ki7619_A_08	5596	Ki6026_8	5534	0.29589	0.42673	0.13392	0.25013	0.11058	0.15515	0.23938	0.4551	0.164
993	O75152	O75152	Zinc finger CCCH domain-containing protein 11A	KIAA0663;ZC3H11A;ZC3HDC11A	S	758	MKTRRLSSASTGK	_RLS(ph)S(ph)AS(ph)TGKPPLSVEDDFEK_	3	0.987389	15.6	154.6	Ki7619_A_01	16874	Ki6028_5	15019	0.62638	0.92788	0.46153	1.0566	0.74947	0.83901	1.0716	2.7302	1.522
994	O75152	O75152	Zinc finger CCCH domain-containing protein 11A	KIAA0663;ZC3H11A;ZC3HDC11A	S	759	KTRRLSSASTGKP	_RLS(ph)S(ph)AS(ph)TGKPPLSVEDDFEK_	4	0.926562	7.94214	154.6	Ki7619_A_01	16874	Ki6028_5	15019	0.40015	0.90007	0.26313	0.79755	0.52173	0.43094	1.1897	0.90861	1.2859
995	O75152	O75152	Zinc finger CCCH domain-containing protein 11A	KIAA0663;ZC3H11A;ZC3HDC11A	S	761	RRLSSASTGKPPL	_RLS(ph)S(ph)AS(ph)TGKPPLSVEDDFEK_	6	0.542911	0	154.6	Ki7619_A_01	16874	Ki6028_5	15019	0.36584	0.54618	0.36246	0.74052	0.54513	0.81888	0.84258	2.4722	1.8824
996	O75152	O75152	Zinc finger CCCH domain-containing protein 11A	KIAA0663;ZC3H11A;ZC3HDC11A	S	132	SVQSNPSPQLRSV	_LSVQSNPS(ph)PQLR_	8	0.999978	48.9412	184.34	Ki7618_A_01	8814	Ki6027_1	11866	0.46181	0.60822	0.47212		1.3182	1.4157	1.396	1.6393	1.1466
997	O75152	O75152	Zinc finger CCCH domain-containing protein 11A	KIAA0663;ZC3H11A;ZC3HDC11A	S	576	QQEREKSVLTPLR	_S(ph)VLTPLRGDVASCNTQVAEKPVLTAVPGITR_	1	0.448291	0	77.31	Ki6028_4	23486	Ki6028_3	23873
998	O75152	O75152	Zinc finger CCCH domain-containing protein 11A	KIAA0663;ZC3H11A;ZC3HDC11A	S	108	LPTVPESPEEEVK	_TVLPTVPES(ph)PEEEVK_	9	0.999244	31.2144	177.63	Ki7619_A_01	15555	Ki7618_A_01	14420		0.2734	0.31846		0.53649	0.25183	0.54175	0.41614	0.78753
999	O75152	O75152	Zinc finger CCCH domain-containing protein 11A	KIAA0663;ZC3H11A;ZC3HDC11A	S	171	DDDDQFSEEGDET	_VESSENVPSPTHPPVVINAADDDEDDDDQFS(ph)EEGDETK_	31	0.990013	19.9876	74.568	Ki7618_A_01	14923	Ki7618_A_01	14923	0.45405		0.40153		0.27028	0.046946	1.7906	0.31402	0.49571
1000	O75152	O75152	Zinc finger CCCH domain-containing protein 11A	KIAA0663;ZC3H11A;ZC3HDC11A	S	495	SESSTSSPSQHEA	_VQQSSESSTSS(ph)PSQHEATPGARR_	11	0.505164	6.79798	126.63	Ki6028_6	2635	Ki6027_2	2789			0.50032
1001	O75153	O75153	Protein KIAA0664	KIAA0664	S	664	PGQEAGSEEEGSS	_SEDPPGQEAGS(ph)EEEGSSASGLAK_	11	0.936553	12.402	69.122	Ki7618_A_01	7245	Ki7618_A_01	7245								7.9294
1002	O75164	O75164	JmjC domain-containing histone demethylation protein 3A;Jumonji domain-containing protein 2A;Lysine-specific demethylase 4A	JHDM3A;JMJD2;JMJD2A;KDM4A;KIAA0677	S	520	SGSSRDSISSDSE	_SSSSLGSGSSRDS(ph)IS(ph)SDSETSEPLSCR_	13	0.424155	3.92085	102.52	Ki6026_1	11229	Ki6027_1	12619
1003	O75164	O75164	JmjC domain-containing histone demethylation protein 3A;Jumonji domain-containing protein 2A;Lysine-specific demethylase 4A	JHDM3A;JMJD2;JMJD2A;KDM4A;KIAA0677	S	522	SSRDSISSDSETS	_SSSSLGSGSSRDS(ph)IS(ph)SDSETSEPLSCR_	15	0.326834	0.387296	102.52	Ki6026_1	11229	Ki6027_1	12619
1004	O75164	O75164	JmjC domain-containing histone demethylation protein 3A;Jumonji domain-containing protein 2A;Lysine-specific demethylase 4A	JHDM3A;JMJD2;JMJD2A;KDM4A;KIAA0677	S	616	VLQECVSDDETSE	_HHPLVLQECVS(ph)DDETSEQLTPEEEAEETEAWAK_	11	0.70544	6.89414	90.097	Ki7619_A_06	18533	Ki7619_A_06	18533								3.3945	1.717
1005	O75167-4	O75167-4;O75167;O75167-2;O75167-5	Phosphatase and actin regulator 2;Phosphatase and actin regulator 2;Phosphatase and actin regulator 2;Phosphatase and actin regulator 2	C6orf56;KIAA0680;PHACTR2;C6orf56;KIAA0680;PHACTR2;C6orf56;KIAA0680;PHACTR2;C6orf56;KIAA0680;PHACTR2	S	533	KLVRRLSQRPTTE	_RLS(ph)QRPTTEELEQR_	3	0.924869	13.5696	80.746	Ki7619_A_06	8339	Ki7619_A_05	6643		7.2659	1.4899		1.1714	0.78234	0.64074	3.4547	1.3145
1006	O75170	O75170;O75170-5;O75170-3;O75170-4;O75170-2;O75170-6	SAPS domain family member 2;Serine/threonine-protein phosphatase 6 regulatory subunit 2;SAPS domain family member 2;Serine/threonine-protein phosphatase 6 regulatory subunit 2;SAPS domain family member 2;Serine/threonine-protein phosphatase 6 regulatory subunit 2;SAPS domain family member 2;Serine/threonine-protein phosphatase 6 regulatory subunit 2;SAPS domain family member 2;Serine/threonine-pr…	KIAA0685;PP6R2;SAPS2;KIAA0685;PP6R2;SAPS2;KIAA0685;PP6R2;SAPS2;KIAA0685;PP6R2;SAPS2;KIAA0685;PP6R2;SAPS2;KIAA0685;PP6R2;SAPS2	S	771	SGPRCSSPVDTEC	_CSS(ph)PVDTECSHAEGSR_	3	0.975272	15.9605	119.25	Ki7619_A_02	3463	Ki7618_A_02	2976	1.4049	1.9174	0.26622	3.1372	3.7178	2.8231		7.9892	3.2885
1007	O75170	O75170;O75170-5;O75170-3;O75170-4;O75170-2;O75170-6	SAPS domain family member 2;Serine/threonine-protein phosphatase 6 regulatory subunit 2;SAPS domain family member 2;Serine/threonine-protein phosphatase 6 regulatory subunit 2;SAPS domain family member 2;Serine/threonine-protein phosphatase 6 regulatory subunit 2;SAPS domain family member 2;Serine/threonine-protein phosphatase 6 regulatory subunit 2;SAPS domain family member 2;Serine/threonine-pr…	KIAA0685;PP6R2;SAPS2;KIAA0685;PP6R2;SAPS2;KIAA0685;PP6R2;SAPS2;KIAA0685;PP6R2;SAPS2;KIAA0685;PP6R2;SAPS2;KIAA0685;PP6R2;SAPS2	S	289	TEGLVDSFSQGLE	_RVGTEGLVDS(ph)FSQGLER_	10	0.838169	7.14268	157.42	Ki7619_A_03	16117	Ki7619_A_03	16117	5.5769	3.4771	1.8711	4.3555	4.4053	2.5937	2.5102	4.7385	3.5937
1008	O75179	O75179;O75179-2;O75179-4	Ankyrin repeat domain-containing protein 17;Gene trap ankyrin repeat protein;Serologically defined breast cancer antigen NY-BR-16;Ankyrin repeat domain-containing protein 17;Gene trap ankyrin repeat protein;Serologically defined breast cancer antigen NY-BR-16;Ankyrin repeat domain-containing protein 17;Gene trap ankyrin repeat protein;Serologically defined breast cancer antigen NY-BR-16	ANKRD17;GTAR;KIAA0697;ANKRD17;GTAR;KIAA0697;ANKRD17;GTAR;KIAA0697	S	1940	PARATNSPKPHMV	_ATNS(ph)PKPHM(ox)VPR_	4	0.849064	7.50148	88.101	Ki7619_A_06	3567	Ki7619_A_05	3777	6.5813	0.11695	6.9044						9.8737
1009	O75179	O75179;O75179-2;O75179-4	Ankyrin repeat domain-containing protein 17;Gene trap ankyrin repeat protein;Serologically defined breast cancer antigen NY-BR-16;Ankyrin repeat domain-containing protein 17;Gene trap ankyrin repeat protein;Serologically defined breast cancer antigen NY-BR-16;Ankyrin repeat domain-containing protein 17;Gene trap ankyrin repeat protein;Serologically defined breast cancer antigen NY-BR-16	ANKRD17;GTAR;KIAA0697;ANKRD17;GTAR;KIAA0697;ANKRD17;GTAR;KIAA0697	S	2045	PVSSPSSPSPPAQ	_EHYPVSSPSS(ph)PS(ph)PPAQPGGVSR_	10	0.861247	8.44289	166.21	Ki6028_1	11652	Ki6026_1	10409			1.916
1010	O75179	O75179;O75179-2;O75179-4	Ankyrin repeat domain-containing protein 17;Gene trap ankyrin repeat protein;Serologically defined breast cancer antigen NY-BR-16;Ankyrin repeat domain-containing protein 17;Gene trap ankyrin repeat protein;Serologically defined breast cancer antigen NY-BR-16;Ankyrin repeat domain-containing protein 17;Gene trap ankyrin repeat protein;Serologically defined breast cancer antigen NY-BR-16	ANKRD17;GTAR;KIAA0697;ANKRD17;GTAR;KIAA0697;ANKRD17;GTAR;KIAA0697	S	2047	SSPSSPSPPAQPG	_EHYPVSSPSS(ph)PS(ph)PPAQPGGVSR_	12	0.999563	33.6987	166.21	Ki6028_1	11652	Ki6026_1	10409	1.6468	1.7941	1.916		0.31795
1011	O75179	O75179;O75179-2;O75179-4	Ankyrin repeat domain-containing protein 17;Gene trap ankyrin repeat protein;Serologically defined breast cancer antigen NY-BR-16;Ankyrin repeat domain-containing protein 17;Gene trap ankyrin repeat protein;Serologically defined breast cancer antigen NY-BR-16;Ankyrin repeat domain-containing protein 17;Gene trap ankyrin repeat protein;Serologically defined breast cancer antigen NY-BR-16	ANKRD17;GTAR;KIAA0697;ANKRD17;GTAR;KIAA0697;ANKRD17;GTAR;KIAA0697	S	2451	VIGSNLSTSVGHS	_IRQTGTSAPSVIGSNLS(ph)TSVGHSGIWSFEGIGGNQDK_	17	0.237909	0	46.872	Ki7619_A_04	19424	Ki7619_A_04	19424
1012	O75179	O75179;O75179-2;O75179-4	Ankyrin repeat domain-containing protein 17;Gene trap ankyrin repeat protein;Serologically defined breast cancer antigen NY-BR-16;Ankyrin repeat domain-containing protein 17;Gene trap ankyrin repeat protein;Serologically defined breast cancer antigen NY-BR-16;Ankyrin repeat domain-containing protein 17;Gene trap ankyrin repeat protein;Serologically defined breast cancer antigen NY-BR-16	ANKRD17;GTAR;KIAA0697;ANKRD17;GTAR;KIAA0697;ANKRD17;GTAR;KIAA0697	S	2453	GSNLSTSVGHSGI	_IRQTGTSAPSVIGSNLS(ph)TSVGHSGIWSFEGIGGNQDK_	19	0.237909	0	46.872	Ki7619_A_04	19424	Ki7619_A_04	19424
1013	O75179	O75179;O75179-2;O75179-4	Ankyrin repeat domain-containing protein 17;Gene trap ankyrin repeat protein;Serologically defined breast cancer antigen NY-BR-16;Ankyrin repeat domain-containing protein 17;Gene trap ankyrin repeat protein;Serologically defined breast cancer antigen NY-BR-16;Ankyrin repeat domain-containing protein 17;Gene trap ankyrin repeat protein;Serologically defined breast cancer antigen NY-BR-16	ANKRD17;GTAR;KIAA0697;ANKRD17;GTAR;KIAA0697;ANKRD17;GTAR;KIAA0697	S	2457	STSVGHSGIWSFE	_IRQTGTSAPSVIGSNLS(ph)TSVGHSGIWSFEGIGGNQDK_	23	0.237909	0	46.872	Ki7619_A_04	19424	Ki7619_A_04	19424
1014	O75179	O75179;O75179-2;O75179-4	Ankyrin repeat domain-containing protein 17;Gene trap ankyrin repeat protein;Serologically defined breast cancer antigen NY-BR-16;Ankyrin repeat domain-containing protein 17;Gene trap ankyrin repeat protein;Serologically defined breast cancer antigen NY-BR-16;Ankyrin repeat domain-containing protein 17;Gene trap ankyrin repeat protein;Serologically defined breast cancer antigen NY-BR-16	ANKRD17;GTAR;KIAA0697;ANKRD17;GTAR;KIAA0697;ANKRD17;GTAR;KIAA0697	S	1635	SNSSRKSDNHSPA	_KS(ph)DNHSPAVVTTTVSSK_	2	0.571236	1.25164	59.372	Ki6027_7	4631	Ki6026_7	4636	1.0674	0.75294	1.3636
1015	O75179	O75179;O75179-2;O75179-4;O75179-3;O75179-5;Q8IWZ3-4;Q8IWZ3;Q8IWZ3-2;Q8IWZ3-3;Q8IWZ3-5	Ankyrin repeat domain-containing protein 17;Gene trap ankyrin repeat protein;Serologically defined breast cancer antigen NY-BR-16;Ankyrin repeat domain-containing protein 17;Gene trap ankyrin repeat protein;Serologically defined breast cancer antigen NY-BR-16;Ankyrin repeat domain-containing protein 17;Gene trap ankyrin repeat protein;Serologically defined breast cancer antigen NY-BR-16;Ankyrin r…	ANKRD17;GTAR;KIAA0697;ANKRD17;GTAR;KIAA0697;ANKRD17;GTAR;KIAA0697;ANKRD17;GTAR;KIAA0697;ANKRD17;GTAR;KIAA0697;ANKHD1;KIAA1085;MASK;PP2500;VBARP;ANKHD1;KIAA1085;MASK;PP2500;VBARP;ANKHD1;KIAA1085;MASK;PP2500;VBARP;ANKHD1;KIAA1085;MASK;PP2500;VBARP;ANKHD1;KIAA1085;MASK;PP2500;VBARP	S	206	VLRRLTSSVSCAL	_RLTS(ph)SVSCALDEAAAALTR_	4	0.317414	0	134.85	Ki7619_A_02	26428	Ki7619_A_02	26428		0.71804
1016	O75179	O75179;O75179-2;O75179-4;O75179-3;O75179-5;Q8IWZ3-4;Q8IWZ3;Q8IWZ3-2;Q8IWZ3-3;Q8IWZ3-5	Ankyrin repeat domain-containing protein 17;Gene trap ankyrin repeat protein;Serologically defined breast cancer antigen NY-BR-16;Ankyrin repeat domain-containing protein 17;Gene trap ankyrin repeat protein;Serologically defined breast cancer antigen NY-BR-16;Ankyrin repeat domain-containing protein 17;Gene trap ankyrin repeat protein;Serologically defined breast cancer antigen NY-BR-16;Ankyrin r…	ANKRD17;GTAR;KIAA0697;ANKRD17;GTAR;KIAA0697;ANKRD17;GTAR;KIAA0697;ANKRD17;GTAR;KIAA0697;ANKRD17;GTAR;KIAA0697;ANKHD1;KIAA1085;MASK;PP2500;VBARP;ANKHD1;KIAA1085;MASK;PP2500;VBARP;ANKHD1;KIAA1085;MASK;PP2500;VBARP;ANKHD1;KIAA1085;MASK;PP2500;VBARP;ANKHD1;KIAA1085;MASK;PP2500;VBARP	S	207	LRRLTSSVSCALD	_RLTS(ph)SVSCALDEAAAALTR_	5	0.317414	0	134.85	Ki7619_A_02	26428	Ki7619_A_02	26428
1017	O75179	O75179;O75179-2;O75179-4;O75179-3;O75179-5;Q8IWZ3-4;Q8IWZ3;Q8IWZ3-2;Q8IWZ3-3;Q8IWZ3-5	Ankyrin repeat domain-containing protein 17;Gene trap ankyrin repeat protein;Serologically defined breast cancer antigen NY-BR-16;Ankyrin repeat domain-containing protein 17;Gene trap ankyrin repeat protein;Serologically defined breast cancer antigen NY-BR-16;Ankyrin repeat domain-containing protein 17;Gene trap ankyrin repeat protein;Serologically defined breast cancer antigen NY-BR-16;Ankyrin r…	ANKRD17;GTAR;KIAA0697;ANKRD17;GTAR;KIAA0697;ANKRD17;GTAR;KIAA0697;ANKRD17;GTAR;KIAA0697;ANKRD17;GTAR;KIAA0697;ANKHD1;KIAA1085;MASK;PP2500;VBARP;ANKHD1;KIAA1085;MASK;PP2500;VBARP;ANKHD1;KIAA1085;MASK;PP2500;VBARP;ANKHD1;KIAA1085;MASK;PP2500;VBARP;ANKHD1;KIAA1085;MASK;PP2500;VBARP	S	209	RLTSSVSCALDEA	_RLTS(ph)SVSCALDEAAAALTR_	7	0.317414	0	134.85	Ki7619_A_02	26428	Ki7619_A_02	26428		0.26732
1018	O75179	O75179;O75179-2;O75179-4	Ankyrin repeat domain-containing protein 17;Gene trap ankyrin repeat protein;Serologically defined breast cancer antigen NY-BR-16;Ankyrin repeat domain-containing protein 17;Gene trap ankyrin repeat protein;Serologically defined breast cancer antigen NY-BR-16;Ankyrin repeat domain-containing protein 17;Gene trap ankyrin repeat protein;Serologically defined breast cancer antigen NY-BR-16	ANKRD17;GTAR;KIAA0697;ANKRD17;GTAR;KIAA0697;ANKRD17;GTAR;KIAA0697	S	2067	LDCGSASPNKVAS	_NSPLDCGSAS(ph)PNK_	10	0.998423	28.0159	192.65	Ki7619_A_01	5798	Ki6027_1	8211	5.1806	5.1389	5.4374	15.179	16.401	14.922	2.1748	10.802	8.1473
1019	O75179	O75179;O75179-2;O75179-4	Ankyrin repeat domain-containing protein 17;Gene trap ankyrin repeat protein;Serologically defined breast cancer antigen NY-BR-16;Ankyrin repeat domain-containing protein 17;Gene trap ankyrin repeat protein;Serologically defined breast cancer antigen NY-BR-16;Ankyrin repeat domain-containing protein 17;Gene trap ankyrin repeat protein;Serologically defined breast cancer antigen NY-BR-16	ANKRD17;GTAR;KIAA0697;ANKRD17;GTAR;KIAA0697;ANKRD17;GTAR;KIAA0697	S	1693	LSTCTKSGPSPLS	_S(ph)GPSPLSS(ph)PNGK_	1	0.394193	0.610778	121.45	Ki7614_A_01	5225	Ki7614_A_01	5225
1020	O75179	O75179;O75179-2;O75179-4	Ankyrin repeat domain-containing protein 17;Gene trap ankyrin repeat protein;Serologically defined breast cancer antigen NY-BR-16;Ankyrin repeat domain-containing protein 17;Gene trap ankyrin repeat protein;Serologically defined breast cancer antigen NY-BR-16;Ankyrin repeat domain-containing protein 17;Gene trap ankyrin repeat protein;Serologically defined breast cancer antigen NY-BR-16	ANKRD17;GTAR;KIAA0697;ANKRD17;GTAR;KIAA0697;ANKRD17;GTAR;KIAA0697	S	1700	GPSPLSSPNGKLT	_S(ph)GPSPLSS(ph)PNGK_	8	0.916571	9.01147	121.45	Ki7614_A_01	5225	Ki7614_A_01	5225				13.345
1021	O75182	O75182;O75182-2	Histone deacetylase complex subunit Sin3b;Paired amphipathic helix protein Sin3b;Transcriptional corepressor Sin3b;Histone deacetylase complex subunit Sin3b;Paired amphipathic helix protein Sin3b;Transcriptional corepressor Sin3b	KIAA0700;SIN3B;KIAA0700;SIN3B	S	739	PAPGPHSSPPEEK	_KPAPGPHS(ph)SPPEEK_	8	0.5	0	111.12	Ki7615_A_06	2701	Ki7619_A_10	2643	0.255	0.32465		0.56176	0.851	0.51477	0.64952	0.72486	0.84053
1022	O75182	O75182;O75182-2	Histone deacetylase complex subunit Sin3b;Paired amphipathic helix protein Sin3b;Transcriptional corepressor Sin3b;Histone deacetylase complex subunit Sin3b;Paired amphipathic helix protein Sin3b;Transcriptional corepressor Sin3b	KIAA0700;SIN3B;KIAA0700;SIN3B	S	740	APGPHSSPPEEKG	_KPAPGPHS(ph)SPPEEK_	9	0.5	0	111.12	Ki7615_A_06	2701	Ki7619_A_10	2643	0.255	0.32465		0.094022	0.5501	0.88714	0.88134		1.0633
1023	O75182	O75182;O75182-2;O75182-3	Histone deacetylase complex subunit Sin3b;Paired amphipathic helix protein Sin3b;Transcriptional corepressor Sin3b;Histone deacetylase complex subunit Sin3b;Paired amphipathic helix protein Sin3b;Transcriptional corepressor Sin3b;Histone deacetylase complex subunit Sin3b;Paired amphipathic helix protein Sin3b;Transcriptional corepressor Sin3b	KIAA0700;SIN3B;KIAA0700;SIN3B;KIAA0700;SIN3B	S	122	GKLNIQSPLTSQE	_LNIQS(ph)PLTSQENSHNHGDGAEDFK_	5	0.836762	8.11156	74.505	Ki7618_A_05	11239	Ki6026_5	14100	0.90144	0.8765	0.31652	0.85656	0.39341	0.28365	0.76355	0.61757
1024	O75190-3	O75190;O75190-3	DnaJ homolog subfamily B member 6;Heat shock protein J2;HHDJ1;MRJ;MSJ-1;DnaJ homolog subfamily B member 6;Heat shock protein J2;HHDJ1;MRJ;MSJ-1	DNAJB6;HSJ2;MRJ;MSJ1;DNAJB6;HSJ2;MRJ;MSJ1	S	277	HAPHCLSEEEGEQ	_HAPHCLS(ph)EEEGEQDRPR_	7	1	75.4626	99.344	Ki7619_A_10	4980	Ki7615_A_09	4017	1.1691	1.7694	0.3256	2.3662	1.2964	1.574	2.186	1.73	0.96944
1025	O75362	O75362	Zinc finger protein 217	ZABC1;ZNF217	S	407	RRAGAESPTMSVD	_AGAES(ph)PTMSVDGR_	5	0.99958	33.7686	107.65	Ki7619_A_01	7270	Ki7619_A_01	7270									2.3113
1026	O75363	O75363	Amplified and overexpressed in breast cancer;Breast carcinoma-amplified sequence 1;Novel amplified in breast cancer 1	AIBC1;BCAS1;NABC1	S	314	DTGAEKSPTTSAD	_DPEDTGAEKS(ph)PTTSADLK_	10	0.405828	0	79.676	Ki7617_A_01	21908	Ki7615_A_01	23072					0.18169	0.10655	0.019214	1.3427	0.083963
1027	O75367	O75367;O75367-3;O75367-2	Core histone macro-H2A.1;Histone H2A.y;Medulloblastoma antigen MU-MB-50.205;Core histone macro-H2A.1;Histone H2A.y;Medulloblastoma antigen MU-MB-50.205;Core histone macro-H2A.1;Histone H2A.y;Medulloblastoma antigen MU-MB-50.205	H2AFY;MACROH2A1;H2AFY;MACROH2A1;H2AFY;MACROH2A1	S	173	KAASADSTTEGTP	_AASADS(ph)TTEGTPADGFTVLSTK_	6	0.410456	0	146.72	Ki7619_A_03	17130	Ki7619_A_01	17565	0.12915		0.25247	0.81926	0.036305	0.05397	0.15836	0.077346	0.025748
1028	O75367	O75367;O75367-3;O75367-2	Core histone macro-H2A.1;Histone H2A.y;Medulloblastoma antigen MU-MB-50.205;Core histone macro-H2A.1;Histone H2A.y;Medulloblastoma antigen MU-MB-50.205;Core histone macro-H2A.1;Histone H2A.y;Medulloblastoma antigen MU-MB-50.205	H2AFY;MACROH2A1;H2AFY;MACROH2A1;H2AFY;MACROH2A1	S	316	AFPSIGSGRNGFP	_SIAFPSIGS(ph)GR_	9	0.573386	1.28413	91.937	Ki6027_1	19877	Ki6027_1	19877
1029	O75376	O75376;O75376-2	Nuclear receptor corepressor 1;Nuclear receptor corepressor 1	KIAA1047;NCOR1;KIAA1047;NCOR1	S	821	PATKADSVDVEVR	_ADS(ph)VDVEVRVPENHASK_	3	1	89.7618	98.507	Ki7619_A_04	9023	Ki7619_A_04	9023									0.88715
1030	O75376	O75376;O75376-2	Nuclear receptor corepressor 1;Nuclear receptor corepressor 1	KIAA1047;NCOR1;KIAA1047;NCOR1	S	1450	VRSRHTSVVSSGP	_SRHT(ph)SVVSSGPSVLR_	5	0.493471	0	131.13	Ki6027_9	7398	Ki7619_A_03	8586	1.5849	6.7325	2.3355	9.7247	3.9188	2.8478		7.7431	0.77673
1031	O75376	O75376;O75376-2	Nuclear receptor corepressor 1;Nuclear receptor corepressor 1	KIAA1047;NCOR1;KIAA1047;NCOR1	S	1281	RALPRGSPHSDLK	_ALPRGS(ph)PHSDLK_	6	0.842664	7.28825	101.89	Ki7619_A_06	6026	Ki6026_7	4227	0.54945	0.73922	0.33723	4.755	0.56877	6.1563	1.7178	6.8136	0.77663
1032	O75376	O75376;O75376-2	Nuclear receptor corepressor 1;Nuclear receptor corepressor 1	KIAA1047;NCOR1;KIAA1047;NCOR1	S	1472	APKAQLSPGIYDD	_AQLS(ph)PGIYDDTSAR_	4	1	107.812	155.43	Ki7619_A_01	12453	Ki7619_A_01	12453		0.79047	0.45356	1.383	0.79821	2.1334	1.1765	1.3727	0.89496
1033	O75376	O75376;O75376-2	Nuclear receptor corepressor 1;Nuclear receptor corepressor 1	KIAA1047;NCOR1;KIAA1047;NCOR1	S	157	GKHEAPSSPISGQ	_KDPAFGGKHEAPS(ph)SPISGQPCGDDQNAS(ph)PSK_	13	0.441252	0	160.45	Ki6028_9	7337	Ki6026_1	6043	0.21312	0.2545	0.23278	0.23426	0.21226	0.251	1.1395	2.1883	0.30875
1034	O75376	O75376;O75376-2	Nuclear receptor corepressor 1;Nuclear receptor corepressor 1	KIAA1047;NCOR1;KIAA1047;NCOR1	S	158	KHEAPSSPISGQP	_KDPAFGGKHEAPS(ph)SPISGQPCGDDQNAS(ph)PSK_	14	0.441252	0	160.45	Ki6028_9	7337	Ki6026_1	6043	1.7293	0.15986	0.20145	2.9285	0.24812	0.31418	0.91163	0.23956	1.7451
1035	O75376	O75376;O75376-2	Nuclear receptor corepressor 1;Nuclear receptor corepressor 1	KIAA1047;NCOR1;KIAA1047;NCOR1	S	172	GDDQNASPSKLSK	_KDPAFGGKHEAPS(ph)SPISGQPCGDDQNAS(ph)PSK_	28	0.769563	5.26251	160.45	Ki6028_9	7337	Ki6026_1	6043	0.87885	0.88648	0.8464	2.9285	2.1273	0.97096	0.91163	2.3221	2.2787
1036	O75376	O75376	Nuclear receptor corepressor 1	KIAA1047;NCOR1	S	1977	DAIEVISPASSPA	_GSQSSDSSSSLSSHRYETPSDAIEVIS(ph)PASSPAPPQEK_	27	0.964648	17.7317	68.368	Ki7618_A_04	12468	Ki6026_5	16363	0.70831	0.30686	0.76846	0.26988	0.466	0.16793	0.52317	0.43338	0.93432
1037	O75376	O75376;O75376-2	Nuclear receptor corepressor 1;Nuclear receptor corepressor 1	KIAA1047;NCOR1;KIAA1047;NCOR1	S	1528	TPTQRESIPAKSP	_ES(ph)IPAKSPVPGVDPVVS(ph)HSPFDPHHR_	2	0.499986	0	56.488	Ki6027_9	15135	Ki6027_11	15405	0.86978	0.58347	1.2583					0.52197
1038	O75376	O75376;O75376-2	Nuclear receptor corepressor 1;Nuclear receptor corepressor 1	KIAA1047;NCOR1;KIAA1047;NCOR1	S	2184	QRNDARSPGSISY	_S(ph)PGSISYLPSFFTK_	1	0.999992	51.1987	173.37	Ki6028_1	28119	Ki7619_A_02	23598	0.6971	0.43335	0.24538	1.8358	0.947	1.1654	2.0861	1.9717	0.82909
1039	O75376	O75376;O75376-2	Nuclear receptor corepressor 1;Nuclear receptor corepressor 1	KIAA1047;NCOR1;KIAA1047;NCOR1	S	2253	VSSRGHSFADPAS	_GHS(ph)FADPASNLGLEDIIRK_	3	1	72.9503	122.49	Ki7619_A_04	18248	Ki7619_A_04	18248		2.2409	0.71514						0.15963
1040	O75376	O75376;O75376-2	Nuclear receptor corepressor 1;Nuclear receptor corepressor 1	KIAA1047;NCOR1;KIAA1047;NCOR1	S	1636	DVARGLSPREQPL	_GLS(ph)PREQPLGLPYPATR_	3	1	68.7319	75.682	Ki7618_A_02	15705	Ki7618_A_02	15705	0.43851		1.6222	0.42245	1.112	1.1671	1.4246	2.4256	0.50329
1041	O75376	O75376;O75376-2	Nuclear receptor corepressor 1;Nuclear receptor corepressor 1	KIAA1047;NCOR1;KIAA1047;NCOR1	S	2438	YETLSDSDD____	_IWEREPAPLLSAQYETLSDS(ph)DD_	20	0.898715	9.58079	137.09	Ki7619_A_01	22108	Ki7619_A_01	22108									0.24347
1042	O75376	O75376;O75376-2	Nuclear receptor corepressor 1;Nuclear receptor corepressor 1	KIAA1047;NCOR1;KIAA1047;NCOR1	S	917	TGSILVSSPLKPN	_PSLLNPTGSILVS(ph)SPLKPNPLDLPQLQHR_	13	0.499992	0	132.36	Ki7619_A_03	23095	Ki7619_A_03	23095									2.5953
1043	O75376	O75376;O75376-2	Nuclear receptor corepressor 1;Nuclear receptor corepressor 1	KIAA1047;NCOR1;KIAA1047;NCOR1	S	918	GSILVSSPLKPNP	_PSLLNPTGSILVS(ph)SPLKPNPLDLPQLQHR_	14	0.499992	0	132.36	Ki7619_A_03	23095	Ki7619_A_03	23095		1.6206							2.5953
1044	O75376	O75376;O75376-2	Nuclear receptor corepressor 1;Nuclear receptor corepressor 1	KIAA1047;NCOR1;KIAA1047;NCOR1	S	2395	TMRMLSSTPPTPI	_MLSS(ph)TPPTPIACAPSAVNQAAPHQQNR_	4	0.647734	6.38788	122.84	Ki6028_2	16140	Ki6026_1	18852	0.54211		0.72388
1045	O75376	O75376;O75376-2	Nuclear receptor corepressor 1;Nuclear receptor corepressor 1	KIAA1047;NCOR1;KIAA1047;NCOR1	S	1195	RMPIEDSSPEKGR	_M(ox)PIEDS(ph)SPEK_	6	0.5	0	119.53	Ki7614_A_01	3770	Ki7617_A_01	6672	1.5888		1.2633	3.376	3.0337	5.1817	1.2004	3.1747	3.5653
1046	O75376	O75376;O75376-2	Nuclear receptor corepressor 1;Nuclear receptor corepressor 1	KIAA1047;NCOR1;KIAA1047;NCOR1	S	1196	MPIEDSSPEKGRE	_M(ox)PIEDS(ph)SPEK_	7	0.5	0	119.53	Ki7614_A_01	3770	Ki7617_A_01	6672	1.5888	1.7797	1.2633	3.376	3.0337	5.1817	1.2004	3.1747	3.5653
1047	O75376	O75376;O75376-2	Nuclear receptor corepressor 1;Nuclear receptor corepressor 1	KIAA1047;NCOR1;KIAA1047;NCOR1	S	509	QQIARPSQEEKVE	_NQQIARPS(ph)QEEK_	8	1	144.572	149.23	Ki7619_A_02	3292	Ki6028_3	3306		0.41756	0.12607	0.17571					0.091783
1048	O75376	O75376;O75376-2	Nuclear receptor corepressor 1;Nuclear receptor corepressor 1	KIAA1047;NCOR1;KIAA1047;NCOR1	S	2164	VHEKQDSLLLLSQ	_QDS(ph)LLLLSQR_	3	0.999168	30.7971	99.283	Ki6027_1	21280	Ki6026_1	20845	0.49374	0.17233
1049	O75376	O75376;O75376-2	Nuclear receptor corepressor 1;Nuclear receptor corepressor 1	KIAA1047;NCOR1;KIAA1047;NCOR1	S	224	EPEKPVSPPPVEQ	_QQQLEEEAAKPPEPEKPVS(ph)PPPVEQK_	19	1	57.8059	99.569	Ki7619_A_04	10026	Ki6027_4	11186	0.32909	0.28	0.25246	0.56753	0.72465	0.58918	0.32767	0.48158	0.74136
1050	O75376	O75376;O75376-2	Nuclear receptor corepressor 1;Nuclear receptor corepressor 1	KIAA1047;NCOR1;KIAA1047;NCOR1	S	1322	KQIKRESPPIRAF	_RES(ph)PPIRAFEGAITK_	3	0.999997	55.9648	128.96	Ki7619_A_06	14400	Ki6028_7	16848	0.34852	0.62623	0.48457	0.84952	0.85809	0.89815	0.59048	1.3102	0.89474
1051	O75376	O75376;O75376-2	Nuclear receptor corepressor 1;Nuclear receptor corepressor 1	KIAA1047;NCOR1;KIAA1047;NCOR1	S	97	PFHPGPSPVDHDS	_TSYEPFHPGPS(ph)PVDHDSLESK_	11	0.908909	10.5229	126.26	Ki6027_4	14354	Ki6026_4	14505	0.22365	0.19024					1.8936
1052	O75376	O75376;O75376-2	Nuclear receptor corepressor 1;Nuclear receptor corepressor 1	KIAA1047;NCOR1;KIAA1047;NCOR1	S	1111	IKQEEFSPRSQNS	_SATLPYIKQEEFS(ph)PR_	13	0.922894	10.7838	58.32	Ki6028_3	18426	Ki6027_2	18376	0.4204	0.65046	0.23247
1053	O75376	O75376;O75376-2	Nuclear receptor corepressor 1;Nuclear receptor corepressor 1	KIAA1047;NCOR1;KIAA1047;NCOR1	S	2151	EPYEPISPPQVPV	_SHVSSEPYEPIS(ph)PPQVPVVHEK_	12	0.999988	49.3439	180.86	Ki7619_A_05	14210	Ki6027_6	17566	0.38641	0.56172	0.50886	0.74295	0.72298	0.79778	1.0509	0.58432	1.3285
1054	O75376	O75376;O75376-2	Nuclear receptor corepressor 1;Nuclear receptor corepressor 1	KIAA1047;NCOR1;KIAA1047;NCOR1	S	2335	KSNSRKSKSPIPG	_S(ph)KSPIPGQGYLGTERPSSVSSVHSEGDYHR_	1	0.627735	4.63436	108.34	Ki6028_11	11218	Ki6026_3	11260	3.4827	0.96224	1.2449
1055	O75376	O75376;O75376-2	Nuclear receptor corepressor 1;Nuclear receptor corepressor 1	KIAA1047;NCOR1;KIAA1047;NCOR1	S	2120	RPGSRVSPENLVD	_VS(ph)PENLVDK_	2	1	85.5332	90.108	Ki7619_A_01	10360	Ki6026_1	11285	0.29733	0.35806	0.20745					0.7209	0.87056
1056	O75379	O75379;O75379-2	Vesicle-associated membrane protein 4;Vesicle-associated membrane protein 4	VAMP4;VAMP4	S	17	DDDVTGSVKSERR	_RHLNDDDVTGS(ph)VK_	11	0.996745	24.8599	201	Ki7619_A_08	4388	Ki6027_4	4940	2.0546	0.73304	0.39172						1.8163
1057	O75379	O75379	Vesicle-associated membrane protein 4	VAMP4	S	30	NLLEDDSDEEEDF	_RNLLEDDS(ph)DEEEDFFLRGPSGPR_	8	1	102.014	157.73	Ki7619_A_05	18958	Ki6027_6	24292	0.78074	0.77369	0.31551	0.65442	0.63331	0.85539	0.48751	0.92671	0.77797
1058	O75381	O75381;O75381-2	Peroxin-14;Peroxisomal membrane anchor protein PEX14;Peroxisomal membrane protein PEX14;PTS1 receptor-docking protein;Peroxin-14;Peroxisomal membrane anchor protein PEX14;Peroxisomal membrane protein PEX14;PTS1 receptor-docking protein	PEX14;PEX14	S	282	PGKEGHSPEGSTV	_EGHS(ph)PEGSTVTYHLLGPQEEGEGVVDVK_	4	0.644879	6.19198	83.871	Ki7619_A_04	15446	Ki7616_A_04	14596		0.11899				1.1279		1.0444	0.89698
1059	O75381	O75381;O75381-2	Peroxin-14;Peroxisomal membrane anchor protein PEX14;Peroxisomal membrane protein PEX14;PTS1 receptor-docking protein;Peroxin-14;Peroxisomal membrane anchor protein PEX14;Peroxisomal membrane protein PEX14;PTS1 receptor-docking protein	PEX14;PEX14	S	275	NESTSSSPGKEGH	_SPSPSSPAAVNHHSSSDISPVSNESTSSS(ph)PGK_	29	0.723014	5.85976	112.74	Ki7619_A_05	7054	Ki6027_6	7294	0.58054	0.38787	0.2794		4.4856	8.6873	29.747	2.6791	1.8404
1060	O75382	O75382;O75382-2;O75382-3	Brain-expressed RING finger protein;RING finger protein 22;RING finger protein 97;Tripartite motif-containing protein 3;Brain-expressed RING finger protein;RING finger protein 22;RING finger protein 97;Tripartite motif-containing protein 3;Brain-expressed RING finger protein;RING finger protein 22;RING finger protein 97;Tripartite motif-containing protein 3	BERP;RNF22;RNF97;TRIM3;BERP;RNF22;RNF97;TRIM3;BERP;RNF22;RNF97;TRIM3	S	7	MAKREDSPGPEVQ	_REDS(ph)PGPEVQPMDK_	4	1	79.3371	152.07	Ki6028_2	6507	Ki6028_2	6474	0.22683	0.2388	0.1788		0.027631	0.72827			0.8875
1061	O75382	O75382;O75382-2;O75382-3	Brain-expressed RING finger protein;RING finger protein 22;RING finger protein 97;Tripartite motif-containing protein 3;Brain-expressed RING finger protein;RING finger protein 22;RING finger protein 97;Tripartite motif-containing protein 3;Brain-expressed RING finger protein;RING finger protein 22;RING finger protein 97;Tripartite motif-containing protein 3	BERP;RNF22;RNF97;TRIM3;BERP;RNF22;RNF97;TRIM3;BERP;RNF22;RNF97;TRIM3	S	437	VKRRVKSPGGPGS	_VKS(ph)PGGPGSHVR_	3	0.999999	61.0966	107.17	Ki6028_9	2120	Ki6028_9	2120			0.26574
1062	O75385	O75385	Serine/threonine-protein kinase ULK1;Unc-51-like kinase 1	KIAA0722;ULK1	S	716	QAPDPGSTESLQE	_AAFGTQAPDPGS(ph)TESLQEKPM(ox)EIAPSAGFGGSLHPGAR_	12	0.333221	0	67.353	Ki6027_4	19681	Ki6027_2	21734		1.2807
1063	O75385	O75385	Serine/threonine-protein kinase ULK1;Unc-51-like kinase 1	KIAA0722;ULK1	S	719	DPGSTESLQEKPM	_AAFGTQAPDPGS(ph)TESLQEKPM(ox)EIAPSAGFGGSLHPGAR_	15	0.333221	0	67.353	Ki6027_4	19681	Ki6027_2	21734		1.2807
1064	O75385	O75385	Serine/threonine-protein kinase ULK1;Unc-51-like kinase 1	KIAA0722;ULK1	S	479	FARASPSPPAHAE	_ASPS(ph)PPAHAEHGGVLAR_	4	0.982986	17.6174	84.753	Ki6027_6	5813	Ki6027_6	5813		0.25354
1065	O75385	O75385	Serine/threonine-protein kinase ULK1;Unc-51-like kinase 1	KIAA0722;ULK1	S	556	LGCRLHSAPNLSD	_LHS(ph)APNLSDLHVVRPK_	3	0.999705	35.3023	136.63	Ki7619_A_09	10891	Ki6027_10	13339	0.70661	0.66355	3.0259		2.1682	0.8244	0.90517	0.95866	1.3903
1066	O75385	O75385	Serine/threonine-protein kinase ULK1;Unc-51-like kinase 1	KIAA0722;ULK1	S	450	IERNLQSPTQFQT	_NLQS(ph)PTQFQTPR_	4	0.992601	21.2758	140.14	Ki6027_1	13751	Ki6027_1	13751	0.42896	0.21583
1067	O75385	O75385	Serine/threonine-protein kinase ULK1;Unc-51-like kinase 1	KIAA0722;ULK1	S	623	LPPILGSPTKAVP	_NPLPPILGS(ph)PTK_	9	0.977529	16.385	113.77	Ki7619_A_01	17763	Ki6026_1	20627		0.24151	0.40132		0.97272				1.2801
1068	O75385	O75385	Serine/threonine-protein kinase ULK1;Unc-51-like kinase 1	KIAA0722;ULK1	S	467	AIRRSGSTSPLGF	_SGS(ph)TS(ph)PLGFAR_	3	0.982708	19.2943	124.12	Ki6028_1	17228	Ki6027_1	17356		0.51361	0.37035
1069	O75385	O75385	Serine/threonine-protein kinase ULK1;Unc-51-like kinase 1	KIAA0722;ULK1	S	469	RRSGSTSPLGFAR	_SGS(ph)TS(ph)PLGFAR_	5	0.989322	19.6601	124.12	Ki6028_1	17228	Ki6027_1	17356	0.33934	0.27028	0.37035				1.1297	1.3003	1.9794
1070	O75385	O75385	Serine/threonine-protein kinase ULK1;Unc-51-like kinase 1	KIAA0722;ULK1	S	692	KGPFGRSFSTSRL	_S(ph)FSTSRLTDLLLK_	1	0.498216	0	119.88	Ki7619_A_02	23872	Ki7616_A_02	21765
1071	O75385	O75385	Serine/threonine-protein kinase ULK1;Unc-51-like kinase 1	KIAA0722;ULK1	S	694	PFGRSFSTSRLTD	_S(ph)FSTSRLTDLLLK_	3	0.498216	0	119.88	Ki7619_A_02	23872	Ki7616_A_02	21765	1.1186			2.6324	1.7965	1.7723	1.0817	2.4928	1.9457
1072	O75385	O75385	Serine/threonine-protein kinase ULK1;Unc-51-like kinase 1	KIAA0722;ULK1	S	544	SSAPEHSPRTSGL	_SPRPGSSAPEHS(ph)PR_	12	0.999999	65.9061	90.861	Ki6027_8	2034	Ki6027_8	2034		0.39649
1073	O75385	O75385	Serine/threonine-protein kinase ULK1;Unc-51-like kinase 1	KIAA0722;ULK1	S	638	DFPKTPSSQNLLA	_TPS(ph)SQNLLALLAR_	3	0.987377	18.9973	162.31	Ki7617_A_01	24459	Ki7617_A_01	24459		0.39168					1.4257
1074	O75387-2	O75387-2;O75387	Large neutral amino acids transporter small subunit 3;L-type amino acid transporter 3;Prostate cancer overexpressed gene 1 protein;Solute carrier family 43 member 1;Large neutral amino acids transporter small subunit 3;L-type amino acid transporter 3;Prostate cancer overexpressed gene 1 protein;Solute carrier family 43 member 1	LAT3;PB39;POV1;SLC43A1;LAT3;PB39;POV1;SLC43A1	S	237	TKKIKLSGLALDH	_IKLS(ph)GLALDHK_	4	1	86.1144	98.407	Ki7619_A_05	12009	Ki6028_6	14664	0.46309	0.94514	3.0914	7.0462	0.558	3.9177	0.99366	3.4963	1.5021
1075	O75387-2	O75387-2;O75387	Large neutral amino acids transporter small subunit 3;L-type amino acid transporter 3;Prostate cancer overexpressed gene 1 protein;Solute carrier family 43 member 1;Large neutral amino acids transporter small subunit 3;L-type amino acid transporter 3;Prostate cancer overexpressed gene 1 protein;Solute carrier family 43 member 1	LAT3;PB39;POV1;SLC43A1;LAT3;PB39;POV1;SLC43A1	S	262	TMGQRLSQKAPSL	_VTGDLFYTHVTTM(ox)GQRLS(ph)QK_	18	0.994614	24.6082	62.813	Ki7619_A_04	12846	Ki7619_A_04	12846									2.0441
1076	O75391	O75391	Sperm-associated antigen 7	SPAG7	S	202	NKRDTRSIEEAMN	_RDTRS(ph)IEEAMNEIR_	5	0.885933	8.90239	111.52	Ki7619_A_06	13209	Ki7619_A_01	16540							0.33609	1.8974	0.047403
1077	O75391	O75391	Sperm-associated antigen 7	SPAG7	S	158	QGPVVVSPASDYK	_ELAQRQEEEAAQQGPVVVS(ph)PASDYK_	19	0.99886	29.4283	167.28	Ki7616_A_02	10985	Ki7616_A_02	10985	3.8645	8.5286	1.2386		4.1556	0.6372	3.5374	7.1705
1078	O75391	O75391	Sperm-associated antigen 7	SPAG7	S	219	KKRLRQSGEELPP	_RLRQS(ph)GEELPPTS_	5	0.999995	53.7314	76.588	Ki7619_A_04	6501	Ki7619_A_04	6501						0.89448			0.25245
1079	O75396	O75396	ER-Golgi SNARE of 24 kDa;SEC22 vesicle-trafficking protein homolog B;SEC22 vesicle-trafficking protein-like 1;Vesicle-trafficking protein SEC22b	SEC22B;SEC22L1	S	177	NNLSSLSKKYRQD	_ANNLSSLS(ph)K_	8	0.990767	20.368	160.36	Ki7619_A_01	5565	Ki7616_A_01	5427	0.21881	0.24584	0.049776	0.31684	0.16835	0.41218	0.080664	1.4343	0.31147
1080	O75396	O75396	ER-Golgi SNARE of 24 kDa;SEC22 vesicle-trafficking protein homolog B;SEC22 vesicle-trafficking protein-like 1;Vesicle-trafficking protein SEC22b	SEC22B;SEC22L1	S	164	QRGEALSALDSKA	_IM(ox)VANIEEVLQRGEALS(ph)ALDSK_	17	0.636001	2.42357	143.96	Ki7619_A_02	25821	Ki7618_A_01	9264					1.9704			1.8521	1.2019
1081	O75396	O75396	ER-Golgi SNARE of 24 kDa;SEC22 vesicle-trafficking protein homolog B;SEC22 vesicle-trafficking protein-like 1;Vesicle-trafficking protein SEC22b	SEC22B;SEC22L1	S	111	TVSRPYSFIEFDT	_KVPTVSRPYS(ph)FIEFDTFIQK_	10	0.468657	1.07301	87.388	Ki6027_6	26254	Ki6027_6	26245		0.23147
1082	O75396	O75396	ER-Golgi SNARE of 24 kDa;SEC22 vesicle-trafficking protein homolog B;SEC22 vesicle-trafficking protein-like 1;Vesicle-trafficking protein SEC22b	SEC22B;SEC22L1	S	137	ARRNLGSINTELQ	_RNLGS(ph)INTELQDVQR_	5	0.949356	12.729	242.07	Ki7619_A_03	13645	Ki7619_A_03	13646	0.39476	0.3814	0.28757	0.48435	0.14773	0.8937	2.3556	1.4087	0.1437
1083	O75398	O75398;O75398-3;O75398-4;O75398-5	Deformed epidermal autoregulatory factor 1 homolog;Nuclear DEAF-1-related transcriptional regulator;Suppressin;Zinc finger MYND domain-containing protein 5;Deformed epidermal autoregulatory factor 1 homolog;Nuclear DEAF-1-related transcriptional regulator;Suppressin;Zinc finger MYND domain-containing protein 5;Deformed epidermal autoregulatory factor 1 homolog;Nuclear DEAF-1-related transcription…	DEAF1;SPN;ZMYND5;DEAF1;SPN;ZMYND5;DEAF1;SPN;ZMYND5;DEAF1;SPN;ZMYND5	S	176	LTPGPQSPPTPLA	_GPAAPLTPGPQS(ph)PPTPLAPGQEK_	12	0.549163	1.36403	99.219	Ki7618_A_01	13775	Ki6028_1	17506		0.36305	0.1609					0.23296	0.78701
1084	O75400	O75400;O75400-3;O75400-2	Fas ligand-associated factor 1;Formin-binding protein 11;Formin-binding protein 3;Huntingtin yeast partner A;Huntingtin-interacting protein 10;Huntingtin-interacting protein A;Pre-mRNA-processing factor 40 homolog A;Renal carcinoma antigen NY-REN-6;Fas ligand-associated factor 1;Formin-binding protein 11;Formin-binding protein 3;Huntingtin yeast partner A;Huntingtin-interacting protein 10;Hunting…	FBP11;FLAF1;FNBP3;HIP10;HSPC225;HYPA;PRPF40A;FBP11;FLAF1;FNBP3;HIP10;HSPC225;HYPA;PRPF40A;FBP11;FLAF1;FNBP3;HIP10;HSPC225;HYPA;PRPF40A	S	933	SGNWDTSGSELSE	_DSGNWDT(ph)S(ph)GS(ph)ELS(ph)EGELEK_	8	1	90.1272	235.11	Ki6028_1	18408	Ki7617_A_01	15535	0.22991	2.5927	0.61062	0.27028		0.32336			0.19116
1085	O75400	O75400;O75400-3;O75400-2	Fas ligand-associated factor 1;Formin-binding protein 11;Formin-binding protein 3;Huntingtin yeast partner A;Huntingtin-interacting protein 10;Huntingtin-interacting protein A;Pre-mRNA-processing factor 40 homolog A;Renal carcinoma antigen NY-REN-6;Fas ligand-associated factor 1;Formin-binding protein 11;Formin-binding protein 3;Huntingtin yeast partner A;Huntingtin-interacting protein 10;Hunting…	FBP11;FLAF1;FNBP3;HIP10;HSPC225;HYPA;PRPF40A;FBP11;FLAF1;FNBP3;HIP10;HSPC225;HYPA;PRPF40A;FBP11;FLAF1;FNBP3;HIP10;HSPC225;HYPA;PRPF40A	S	935	NWDTSGSELSEGE	_DSGNWDT(ph)S(ph)GS(ph)ELS(ph)EGELEK_	10	1	103.1	235.11	Ki6028_1	18408	Ki7617_A_01	15535	0.26001	0.1674	0.41919		0.30803	0.27812	0.14629	0.10838	0.12636
1086	O75400	O75400;O75400-3;O75400-2	Fas ligand-associated factor 1;Formin-binding protein 11;Formin-binding protein 3;Huntingtin yeast partner A;Huntingtin-interacting protein 10;Huntingtin-interacting protein A;Pre-mRNA-processing factor 40 homolog A;Renal carcinoma antigen NY-REN-6;Fas ligand-associated factor 1;Formin-binding protein 11;Formin-binding protein 3;Huntingtin yeast partner A;Huntingtin-interacting protein 10;Hunting…	FBP11;FLAF1;FNBP3;HIP10;HSPC225;HYPA;PRPF40A;FBP11;FLAF1;FNBP3;HIP10;HSPC225;HYPA;PRPF40A;FBP11;FLAF1;FNBP3;HIP10;HSPC225;HYPA;PRPF40A	S	938	TSGSELSEGELEK	_DSGNWDT(ph)S(ph)GS(ph)ELS(ph)EGELEK_	13	1	141.254	235.11	Ki6028_1	18408	Ki7617_A_01	15535	0.097895	1.9928	0.50593	0.28358	0.69003	0.23768	0.31913	0.3447	0.23012
1087	O75400	O75400;O75400-3	Fas ligand-associated factor 1;Formin-binding protein 11;Formin-binding protein 3;Huntingtin yeast partner A;Huntingtin-interacting protein 10;Huntingtin-interacting protein A;Pre-mRNA-processing factor 40 homolog A;Renal carcinoma antigen NY-REN-6;Fas ligand-associated factor 1;Formin-binding protein 11;Formin-binding protein 3;Huntingtin yeast partner A;Huntingtin-interacting protein 10;Hunting…	FBP11;FLAF1;FNBP3;HIP10;HSPC225;HYPA;PRPF40A;FBP11;FLAF1;FNBP3;HIP10;HSPC225;HYPA;PRPF40A	S	34	DGERRLSGSSLCS	_RLS(ph)GSSLCSGSWVSADGFLR_	3	0.332465	0	157.88	Ki7619_A_03	20535	Ki6028_2	24902	0.5316	0.55662	0.20018	0.64719	0.23328	0.32849	1.4715	1.2555	0.19034
1088	O75400	O75400;O75400-3	Fas ligand-associated factor 1;Formin-binding protein 11;Formin-binding protein 3;Huntingtin yeast partner A;Huntingtin-interacting protein 10;Huntingtin-interacting protein A;Pre-mRNA-processing factor 40 homolog A;Renal carcinoma antigen NY-REN-6;Fas ligand-associated factor 1;Formin-binding protein 11;Formin-binding protein 3;Huntingtin yeast partner A;Huntingtin-interacting protein 10;Hunting…	FBP11;FLAF1;FNBP3;HIP10;HSPC225;HYPA;PRPF40A;FBP11;FLAF1;FNBP3;HIP10;HSPC225;HYPA;PRPF40A	S	36	ERRLSGSSLCSGS	_RLS(ph)GSSLCSGSWVSADGFLR_	5	0.332465	0	157.88	Ki7619_A_03	20535	Ki6028_2	24902
1089	O75400	O75400;O75400-3	Fas ligand-associated factor 1;Formin-binding protein 11;Formin-binding protein 3;Huntingtin yeast partner A;Huntingtin-interacting protein 10;Huntingtin-interacting protein A;Pre-mRNA-processing factor 40 homolog A;Renal carcinoma antigen NY-REN-6;Fas ligand-associated factor 1;Formin-binding protein 11;Formin-binding protein 3;Huntingtin yeast partner A;Huntingtin-interacting protein 10;Hunting…	FBP11;FLAF1;FNBP3;HIP10;HSPC225;HYPA;PRPF40A;FBP11;FLAF1;FNBP3;HIP10;HSPC225;HYPA;PRPF40A	S	37	RRLSGSSLCSGSW	_RLS(ph)GSSLCSGSWVSADGFLR_	6	0.332465	0	157.88	Ki7619_A_03	20535	Ki6028_2	24902
1090	O75410-2	O75410-2;O75410;O75410-7	Gastric cancer antigen Ga55;Taxin-1;Transforming acidic coiled-coil-containing protein 1;Gastric cancer antigen Ga55;Taxin-1;Transforming acidic coiled-coil-containing protein 1;Gastric cancer antigen Ga55;Taxin-1;Transforming acidic coiled-coil-containing protein 1	KIAA1103;TACC1;KIAA1103;TACC1;KIAA1103;TACC1	S	153	SIVRPFSIETKDS	_ISIVRPFS(ph)IETK_	8	0.947197	12.5379	186.17	Ki7619_A_03	17998	Ki7619_A_02	19198	0.10197	0.092437	0.028082			0.14172			0.025607
1091	O75410-2	O75410-2;O75410	Gastric cancer antigen Ga55;Taxin-1;Transforming acidic coiled-coil-containing protein 1;Gastric cancer antigen Ga55;Taxin-1;Transforming acidic coiled-coil-containing protein 1	KIAA1103;TACC1;KIAA1103;TACC1	S	52	AETKSLSFSSDSE	_SLS(ph)FSSDSEGNFETPEAETPIRSPFK_	3	0.458231	2.80367	100.29	Ki6028_2	24146	Ki6028_2	24146
1092	O75420	O75420	GRB10-interacting GYF protein 1;PERQ amino acid-rich with GYF domain-containing protein 1	CDS2;GIGYF1;PERQ1;PP3360	S	860	GLGLKNSRSSPSL	_NS(ph)RSSPSLSDSYSHLSGRPIR_	2	0.289139	0	68.49	Ki6028_11	11499	Ki6027_11	11444		5.0227
1093	O75420	O75420	GRB10-interacting GYF protein 1;PERQ amino acid-rich with GYF domain-containing protein 1	CDS2;GIGYF1;PERQ1;PP3360	S	862	GLKNSRSSPSLSD	_S(ph)SPSLSDSYSHLSGRPIRK_	1	0.482066	0	68.49	Ki6028_11	11005	Ki6027_11	11444
1094	O75420	O75420	GRB10-interacting GYF protein 1;PERQ amino acid-rich with GYF domain-containing protein 1	CDS2;GIGYF1;PERQ1;PP3360	S	863	LKNSRSSPSLSDS	_S(ph)SPSLSDSYSHLSGRPIRK_	2	0.482066	0	68.49	Ki6028_11	11005	Ki6027_11	11444	4.2833
1095	O75427	O75427	Leucine-rich repeat and calponin homology domain-containing protein 4;Leucine-rich repeat neuronal protein 4	LRCH4;LRN;LRRN1;LRRN4	S	25	TTSVPGSPGLPGR	_(ac)AAAVAAPLAAGGEEAAATTSVPGS(ph)PGLPGRR_	24	0.593922	6.4224	80.683	Ki7619_A_01	20434	Ki6028_1	23954	2.7829		2.4735	1.2842	1.4537	1.5784	2.0089	2.0556	3.6774
1096	O75427	O75427	Leucine-rich repeat and calponin homology domain-containing protein 4;Leucine-rich repeat neuronal protein 4	LRCH4;LRN;LRRN1;LRRN4	S	304	LDSGFHSVDSGSK	_GSALGDLAPSRPPSFSPCPAEDLFPGHRY(ph)DGGLDSGFHSVDSGSK_	39	0.345259	0	54.994	Ki7619_A_07	18333	Ki6028_9	24396
1097	O75427	O75427	Leucine-rich repeat and calponin homology domain-containing protein 4;Leucine-rich repeat neuronal protein 4	LRCH4;LRN;LRRN1;LRRN4	S	432	GAPRKDSLLKPGL	_KDS(ph)LLKPGLR_	3	1	116.546	125.97	Ki7619_A_05	7755	Ki6028_6	8719	0.96108	0.69583	0.71898	0.69586	1.4821	1.4256	0.73272	14.088	0.85013
1098	O75427	O75427	Leucine-rich repeat and calponin homology domain-containing protein 4;Leucine-rich repeat neuronal protein 4	LRCH4;LRN;LRRN1;LRRN4	S	500	APRPLGSIQRPNS	_SSASQAGAAAGQGAPAPAPASQEPLPIAGPAT(ph)APAPRPLGSIQRPNSFLFR_	41	0.407579	0	110.08	Ki7619_A_03	20341	Ki6027_2	23393
1099	O75427	O75427	Leucine-rich repeat and calponin homology domain-containing protein 4;Leucine-rich repeat neuronal protein 4	LRCH4;LRN;LRRN1;LRRN4	S	313	SGSKRWSGNESTD	_RWS(ph)GNESTDEFSELSFR_	3	0.839367	10.1915	107.61	Ki7619_A_03	17746	Ki7619_A_03	17746		0.66124				2.7545			1.4182
1100	O75427	O75427	Leucine-rich repeat and calponin homology domain-containing protein 4;Leucine-rich repeat neuronal protein 4	LRCH4;LRN;LRRN1;LRRN4	S	515	FRSSSQSGSGPSS	_SSSQS(ph)GS(ph)GPS(ph)SPDSVLRPR_	5	0.395067	1.79914	150.91	Ki6027_1	14794	Ki6028_3	9643		1.7958	0.89538	3.6565	0.61362				0.93605
1101	O75427	O75427	Leucine-rich repeat and calponin homology domain-containing protein 4;Leucine-rich repeat neuronal protein 4	LRCH4;LRN;LRRN1;LRRN4	S	517	SSSQSGSGPSSPD	_SSSQS(ph)GS(ph)GPS(ph)SPDSVLRPR_	7	0.946978	15.2555	150.91	Ki6027_1	14794	Ki6028_3	9643	1.9306	0.49227							1.7533
1102	O75427	O75427	Leucine-rich repeat and calponin homology domain-containing protein 4;Leucine-rich repeat neuronal protein 4	LRCH4;LRN;LRRN1;LRRN4	S	520	QSGSGPSSPDSVL	_SSSQS(ph)GS(ph)GPS(ph)SPDSVLRPR_	10	0.600237	1.79914	150.91	Ki6027_1	14794	Ki6028_3	9643	1.311	0.55164		1.7063	1.5279	1.0881			1.0471
1103	O75431	O75431	Metaxin-2;Mitochondrial outer membrane import complex protein 2	MTX2	S	240	EKVKNYSNLLAFC	_NYS(ph)NLLAFCR_	3	1	66.958	118.4	Ki6028_1	24666	Ki6028_1	24666		0.39415	0.11548
1104	O75446	O75446	30 kDa Sin3-associated polypeptide;Histone deacetylase complex subunit SAP30;Sin3 corepressor complex subunit SAP30;Sin3-associated polypeptide p30	SAP30	S	131	RRKRKGSDDDGGD	_RKGS(ph)DDDGGDSPVQDIDTPEVDLYQLQVNTLR_	4	0.492408	0	116.97	Ki7619_A_05	20495	Ki6028_5	26245	1.1694	1.0415	0.76157		0.63623	0.78596		0.71579	0.93957
1105	O75446	O75446	30 kDa Sin3-associated polypeptide;Histone deacetylase complex subunit SAP30;Sin3 corepressor complex subunit SAP30;Sin3-associated polypeptide p30	SAP30	S	138	DDDGGDSPVQDID	_RKGS(ph)DDDGGDSPVQDIDTPEVDLYQLQVNTLR_	11	0.492408	0	116.97	Ki7619_A_05	20495	Ki6028_5	26245			1.1868
1106	O75448	O75448;O75448-2	Activator-recruited cofactor 100 kDa component;Cofactor required for Sp1 transcriptional activation subunit 4;Mediator complex subunit 24;Mediator of RNA polymerase II transcription subunit 24;Thyroid hormone receptor-associated protein 4;Thyroid hormone receptor-associated protein complex 100 kDa component;Vitamin D3 receptor-interacting protein complex 100 kDa component;Activator-recruited cofa…	ARC100;CRSP4;DRIP100;KIAA0130;MED24;THRAP4;TRAP100;ARC100;CRSP4;DRIP100;KIAA0130;MED24;THRAP4;TRAP100	S	862	KLMRLLSSNEDDA	_LLS(ph)SNEDDANILSSPTDR_	3	0.868769	8.20867	270.55	Ki7619_A_01	18346	Ki7616_A_01	19295	0.40455	0.66564	0.36447	0.70805	0.67675	1.7318	0.43792	0.9717	0.59348
1107	O75449	O75449;O75449-2	Katanin p60 ATPase-containing subunit A1;p60 katanin;Katanin p60 ATPase-containing subunit A1;p60 katanin	KATNA1;KATNA1	S	109	PVERRPSPGPRKR	_AAQHDLPASEGEVWSM(ox)PVPVERRPS(ph)PGPR_	25	0.87754	8.56325	82.302	Ki6027_8	15352	Ki6026_8	15044	0.93981	0.71672	2.1697
1108	O75449	O75449	Katanin p60 ATPase-containing subunit A1;p60 katanin	KATNA1	S	170	REEKNKSPAAVTE	_NKS(ph)PAAVTEPETNKFDSTGYDK_	3	0.999178	30.8682	150.34	Ki7619_A_04	8989	Ki6027_2	3465	0.66071	0.91571	0.86448	2.0772	2.5193	1.8507	0.91741	2.7108	1.6312
1109	O75467	O75467	Zinc finger protein 324A;Zinc finger protein ZF5128	ZNF324;ZNF324A	S	81	RRRNPGSWSLTED	_RNPGS(ph)WSLTEDRDVSGEWPR_	5	0.581373	2.00432	96.208	Ki6028_7	18454	Ki6028_7	18454			0.30699
[truncated: 13,890 more rows]
